# Supplementary material for: X-ray structural insights and computational analysis of the compound 5-ethyl-4-[(4-morpholino­benzylidene)amino]-2,4-di­hydro-3H-1,2,4-triazole-3-thione
Source: Acta Crystallogr E Crystallogr Commun. 2025 Jun 3;81(Pt 7):565–8. doi: 10.1107/S2056989025004852 (PMC12230614; doi:10.1107/S2056989025004852)
Supplement: Supplementary file 1 [file e-81-00565-sup1.cif]

##############################################################################
#                                                                            #
# This CIF contains the data in a paper accepted for publication in          #
# Acta Crystallographica Section E. It conforms to the requirements of       #
# Notes for Authors for Acta Crystallographica Section E, and has been       #
# peer reviewed under the auspices of the IUCr Commission on Journals.       #
#                                                                            #
# Full details of the Crystallographic Information File format               #
# are given in the paper "The Crystallographic Information File (CIF):       #
# a New Standard Archive File for Crystallography" by S. R. Hall, F. H.      #
# Allen and I. D. Brown [Acta Cryst. (1991), A47, 655-685].                  #
#                                                                            #
# The current version of the core CIF dictionary is obtainable from          #
# ftp://ftp.iucr.org/pub/cif_core.dic.                                       #
#                                                                            #
# Software is freely available for graphical display of the structure(s)     #
# in this CIF. For information consult the CIF software page                 #
# http://www.iucr.org/resources/cif/software.                                #
#                                                                            #
# This file may be used for bona fide research purposes within the           #
# scientific community so long as proper attribution is given to the journal # 
# article from which it was obtained.                                        #
#                                                                            #
##############################################################################
data_global
_audit_creation_method     'form.cif (version 2.0)'
_journal_data_validation_number     'CCDC 2312837'
_journal_date_recd_electronic     2025-03-07
_journal_date_accepted     2025-05-28
_journal_name_full     'Acta Crystallographica, Section E'
_journal_year     2025
_journal_volume     81
_journal_issue      7
_journal_page_first     0
_journal_page_last     0
_journal_paper_category     GO
_journal_paper_doi     10.1107/S2056989025004852
_journal_coeditor_code     VU2012
_publ_contact_author_name     'N R Sreenatha'
_publ_contact_author_address
;
Associate Professor and Head
Department of Physics
Government Engineering College
Chamarajanagara 571313
Karnataka India
ORCID 0000-0001-5842-9131
;
_publ_contact_author_email
                            'srinath25683@gmail.com, drvishnumurthyka@gmail.com'
_publ_contact_author_fax     ?
_publ_contact_author_phone     '91-9972555004'
_publ_section_title
;\
X-ray structural insights and computational analysis of the compound
5-ethyl-4-[(4-morpholinobenzylidene)amino]-2,4-dihydro-3<i>H</i>-1,2,4-\
triazole-3-thione
;
_publ_section_title_footnote     .
loop_
    _publ_author_name
    _publ_author_footnote
    _publ_author_address
    'Syed Nizamuddin' .
;
Department of PG Studies and Research in Industrial Chemistry,
Kuvempu University,
Shivamogga,
Karnataka, India
Department of Chemistry,
Adichunchanagiri Institute of Technology,
Chikkamagaluru 577102,
Karnataka, India
;
    'T. N. Mahadeva Prasad' .
;
Department of Physics,
Government First Grade College,
Gundlupet 571111,
Karnataka, India
;
    'N. R. Sreenatha' .
;
 Department of Physics,
 Government Engineering College,
 Chamarajanagara 571313,
 Karnataka, India
;
    'C. L. Sharath' .
;
Department of Studies in Chemistry,
Mangalore University,
Mangalagangothri,
Mangaluru 574199,
Karnataka, India
;
    'B. N. Lakshminarayana' .
;
Department of Physics,
Adichunchanagiri Institute of Technology,
Chikkamagaluru 577102,
Karnataka, India
;
    'K. A. Vishnumurthy' .
;
Retired Joint Director,
Department of Collegiate Education,
Government of Karnataka,
Regional Office,
Shivamogga
India
;
_publ_section_synopsis
;
The  molecule of the title compound adopts a non-planar geometry. A significant
feature is the puckered six-membered morpholine ring, which adopts a chair
conformation. In the crystal, molecules are linked through intermolecular
N---H...S hydrogen bonds, forming inversion-related dimers with an
<i>R</i>^2^~2~(8) ring motif.
;
_database_code_depnum_ccdc_archive     ' CCDC-2312837'
data_I
_audit_creation_method     'SHELXL-2019/3'
_chemical_name_systematic
;\
5-Ethyl-4-[(4-morpholinobenzylidene)amino]-2,4-dihydro-\
3<i>H</i>-1,2,4-triazole-3-thione
;
_chemical_name_common     ?
_chemical_formula_moiety     'C15 H19 N5 O S'
_chemical_formula_sum     'C15 H19 N5 O S'
_chemical_formula_iupac     'C15 H19 N5 O S'
_chemical_formula_weight     317.41
_chemical_melting_point     ?
_space_group_crystal_system     monoclinic
_space_group_name_H-M_alt     'P 21/c'
_space_group_name_Hall     '-P 2ybc'
loop_
    _space_group_symop_operation_xyz
    'x, y, z'
    '-x, y+1/2, -z+1/2'
    '-x, -y, -z'
    'x, -y-1/2, z-1/2'
_cell_length_a     9.7280(8)
_cell_length_b     19.9593(15)
_cell_length_c     8.0087(6)
_cell_angle_alpha     90
_cell_angle_beta     93.230(4)
_cell_angle_gamma     90
_cell_volume     1552.5(2)
_cell_formula_units_Z     4
_cell_measurement_reflns_used     3824
_cell_measurement_theta_min     2.332
_cell_measurement_theta_max     28.423
_cell_measurement_temperature     296(2)
_exptl_crystal_description     block
_exptl_crystal_colour     colorless
_exptl_crystal_size_max     0.800
_exptl_crystal_size_mid     0.700
_exptl_crystal_size_min     0.600
_exptl_crystal_density_diffrn     1.358
_exptl_crystal_density_meas     ?
_exptl_crystal_density_method     ?
_exptl_crystal_F_000     672
_exptl_absorpt_coefficient_mu     0.218
_exptl_absorpt_correction_type     none
_exptl_absorpt_process_details     ?
_exptl_absorpt_correction_T_min     ?
_exptl_absorpt_correction_T_max     ?
_diffrn_ambient_temperature     296(2)
_diffrn_source     graphite
_diffrn_radiation_type     MoK\a
_diffrn_radiation_wavelength     0.71073
_diffrn_measurement_device_type     'Bruker SMART APEX'
_diffrn_measurement_method     ?
_diffrn_detector_area_resol_mean     0.812
_diffrn_reflns_number     16741
_diffrn_reflns_av_R_equivalents     0.0426
_diffrn_reflns_av_unetI/netI     0.0388
_diffrn_reflns_theta_min     2.332
_diffrn_reflns_theta_max     28.423
_diffrn_reflns_theta_full     25.242
_diffrn_measured_fraction_theta_max     0.977
_diffrn_measured_fraction_theta_full     0.994
_diffrn_reflns_limit_h_min     -12
_diffrn_reflns_limit_h_max     13
_diffrn_reflns_limit_k_min     -26
_diffrn_reflns_limit_k_max     26
_diffrn_reflns_limit_l_min     -10
_diffrn_reflns_limit_l_max     10
_refine_special_details     ?
_reflns_number_total     3824
_reflns_number_gt     2528
_reflns_threshold_expression     'I > 2\s(I)'
_refine_ls_structure_factor_coef     Fsqd
_refine_ls_matrix_type     full
_refine_ls_R_factor_all     0.0968
_refine_ls_R_factor_gt     0.0632
_refine_ls_wR_factor_gt     0.1685
_refine_ls_wR_factor_ref     0.1932
_refine_ls_goodness_of_fit_ref     1.008
_refine_ls_restrained_S_all     1.008
_refine_ls_number_reflns     3824
_refine_ls_number_parameters     204
_refine_ls_number_restraints     0
_refine_ls_hydrogen_treatment     mixed
_refine_ls_weighting_scheme     calc
_refine_ls_weighting_details
              'w=1/[\s^2^(Fo^2^)+(0.0910P)^2^+1.1496P] where P=(Fo^2^+2Fc^2^)/3'
_atom_sites_solution_hydrogens     mixed
_atom_sites_solution_primary     ?
_atom_sites_solution_secondary     ?
_refine_ls_shift/su_max     0.000
_refine_ls_shift/su_mean     0.000
_refine_diff_density_max     0.707
_refine_diff_density_min     -0.547
_refine_ls_extinction_method     none
_refine_ls_extinction_coef     .
loop_
    _atom_type_symbol
    _atom_type_description
    _atom_type_scat_dispersion_real
    _atom_type_scat_dispersion_imag
    _atom_type_scat_source
    'C' 'C' 0.0033 0.0016
                         'International Tables Vol C Tables 4.2.6.8 and 6.1.1.4'
    'H' 'H' 0.0000 0.0000
                         'International Tables Vol C Tables 4.2.6.8 and 6.1.1.4'
    'N' 'N' 0.0061 0.0033
                         'International Tables Vol C Tables 4.2.6.8 and 6.1.1.4'
    'O' 'O' 0.0106 0.0060
                         'International Tables Vol C Tables 4.2.6.8 and 6.1.1.4'
    'S' 'S' 0.1246 0.1234
                         'International Tables Vol C Tables 4.2.6.8 and 6.1.1.4'
_computing_data_collection
;
<i>APEX</i> (Bruker, 2006)
;
_computing_cell_refinement
;
<i>SAINT</i> (Bruker, 2006)
;
_computing_data_reduction
;
<i>SAINT</i> (Bruker, 2006)
;
_computing_structure_solution
;
<i>SHELXT2014/4</i> (Sheldrick, 2015a)
;
_computing_structure_refinement
;
<i>SHELXL2019/2</i> (Sheldrick, 2015b)
;
_computing_molecular_graphics
;
<i>PLATON</i>(Spek, 2020)
;
_computing_publication_material
;
<i>PLATON</i>(Spek, 2020)
;
loop_
    _atom_site_type_symbol
    _atom_site_label
    _atom_site_fract_x
    _atom_site_fract_y
    _atom_site_fract_z
    _atom_site_U_iso_or_equiv
    _atom_site_adp_type
    _atom_site_calc_flag
    _atom_site_occupancy
    _atom_site_disorder_assembly
    _atom_site_disorder_group
    C C1 1.0926(3) 0.75825(16) 0.6166(4) 0.0617(8) Uani d 1 . .
    H H1A 1.113183 0.772682 0.505069 0.074 Uiso calc 1 . .
    H H1B 1.084745 0.797943 0.685299 0.074 Uiso calc 1 . .
    C C2 0.9581(3) 0.72168(13) 0.6080(4) 0.0505(7) Uani d 1 . .
    H H2A 0.932333 0.711318 0.720376 0.061 Uiso calc 1 . .
    H H2B 0.887212 0.750150 0.555856 0.061 Uiso calc 1 . .
    C C3 1.0849(2) 0.61946(14) 0.5713(4) 0.0517(7) Uani d 1 . .
    H H3A 1.095855 0.582320 0.495109 0.062 Uiso calc 1 . .
    H H3B 1.068877 0.601234 0.680808 0.062 Uiso calc 1 . .
    C C4 1.2142(3) 0.66126(18) 0.5813(4) 0.0648(9) Uani d 1 . .
    H H4A 1.290469 0.634002 0.625262 0.078 Uiso calc 1 . .
    H H4B 1.234677 0.675563 0.469684 0.078 Uiso calc 1 . .
    C C5 0.8470(2) 0.62665(12) 0.4614(3) 0.0388(5) Uani d 1 . .
    C C6 0.7183(3) 0.65485(17) 0.4808(4) 0.0639(9) Uani d 1 . .
    H H6 0.711682 0.696074 0.533834 0.077 Uiso calc 1 . .
    C C7 0.6005(3) 0.62238(18) 0.4223(4) 0.0666(10) Uani d 1 . .
    H H7 0.515733 0.642494 0.436839 0.080 Uiso calc 1 . .
    C C8 0.6032(2) 0.56162(14) 0.3435(3) 0.0431(6) Uani d 1 . .
    C C9 0.7306(2) 0.53358(13) 0.3225(4) 0.0452(6) Uani d 1 . .
    H H9 0.736421 0.492724 0.267475 0.054 Uiso calc 1 . .
    C C10 0.8490(2) 0.56506(13) 0.3814(4) 0.0497(7) Uani d 1 . .
    H H10 0.933271 0.544418 0.367359 0.060 Uiso calc 1 . .
    C C11 0.4752(2) 0.52978(15) 0.2829(3) 0.0490(7) Uani d 1 . .
    H H11 0.391832 0.549583 0.305837 0.059 Uiso calc 1 . .
    C C12 0.2230(2) 0.48038(13) 0.1063(3) 0.0410(6) Uani d 1 . .
    C C13 0.3334(3) 0.38280(15) 0.1116(4) 0.0602(8) Uani d 1 . .
    C C14 0.4417(4) 0.3313(2) 0.1434(5) 0.0869(13) Uani d 1 . .
    H H14A 0.503355 0.346216 0.235420 0.104 Uiso calc 1 . .
    H H14B 0.398600 0.290136 0.177690 0.104 Uiso calc 1 . .
    C C15 0.5207(5) 0.3176(3) 0.0030(7) 0.1182(18) Uani d 1 . .
    H H15A 0.460516 0.303478 -0.089486 0.177 Uiso calc 1 . .
    H H15B 0.585800 0.282663 0.031072 0.177 Uiso calc 1 . .
    H H15C 0.568966 0.357333 -0.027256 0.177 Uiso calc 1 . .
    N N1 0.9671(2) 0.66008(10) 0.5129(3) 0.0427(5) Uani d 1 . .
    N N2 0.4746(2) 0.47624(12) 0.2003(3) 0.0460(5) Uani d 1 . .
    N N3 0.3474(2) 0.44995(11) 0.1461(3) 0.0439(5) Uani d 1 . .
    N N4 0.1450(2) 0.42896(11) 0.0544(3) 0.0497(6) Uani d 1 . .
    N N5 0.2104(3) 0.36884(12) 0.0545(4) 0.0646(7) Uani d 1 . .
    O O1 1.2022(2) 0.71815(11) 0.6838(3) 0.0642(6) Uani d 1 . .
    S S1 0.17662(7) 0.56092(4) 0.11137(12) 0.0624(3) Uani d 1 . .
    H H4N 0.061(4) 0.4319(17) 0.012(4) 0.074(11) Uiso d 1 . .
loop_
    _atom_site_aniso_label
    _atom_site_aniso_U_11
    _atom_site_aniso_U_22
    _atom_site_aniso_U_33
    _atom_site_aniso_U_12
    _atom_site_aniso_U_13
    _atom_site_aniso_U_23
    C1 0.073(2) 0.0510(16) 0.0588(18) -0.0207(15) -0.0122(15) -0.0001(14)
    C2 0.0502(15) 0.0419(14) 0.0578(16) -0.0028(12) -0.0111(12) -0.0004(12)
    C3 0.0281(12) 0.0526(15) 0.0730(18) 0.0009(11) -0.0091(12) -0.0053(14)
    C4 0.0321(13) 0.083(2) 0.078(2) -0.0113(14) -0.0091(13) -0.0072(17)
    C5 0.0269(11) 0.0447(13) 0.0439(13) 0.0000(9) -0.0042(9) 0.0006(10)
    C6 0.0363(14) 0.069(2) 0.084(2) 0.0110(13) -0.0127(13) -0.0383(17)
    C7 0.0249(12) 0.090(2) 0.084(2) 0.0134(13) -0.0087(13) -0.0391(19)
    C8 0.0251(11) 0.0588(16) 0.0445(13) 0.0011(10) -0.0052(9) -0.0064(12)
    C9 0.0295(12) 0.0406(13) 0.0647(16) 0.0010(10) -0.0041(11) -0.0086(12)
    C10 0.0249(11) 0.0463(14) 0.0773(19) 0.0018(10) -0.0011(11) -0.0094(13)
    C11 0.0215(11) 0.0739(19) 0.0510(15) 0.0030(11) -0.0045(10) -0.0131(14)
    C12 0.0249(10) 0.0449(13) 0.0525(14) -0.0041(9) -0.0027(10) -0.0029(11)
    C13 0.0618(18) 0.0494(16) 0.0659(18) 0.0105(14) -0.0268(15) -0.0133(14)
    C14 0.082(3) 0.074(2) 0.100(3) 0.025(2) -0.042(2) -0.022(2)
    C15 0.088(3) 0.133(4) 0.135(4) 0.035(3) 0.021(3) 0.032(3)
    N1 0.0295(10) 0.0418(11) 0.0558(12) -0.0025(8) -0.0054(9) -0.0015(10)
    N2 0.0245(10) 0.0561(13) 0.0564(13) -0.0006(9) -0.0080(9) -0.0049(11)
    N3 0.0294(10) 0.0480(12) 0.0529(12) 0.0002(9) -0.0095(9) -0.0071(10)
    N4 0.0333(11) 0.0439(12) 0.0700(15) -0.0059(9) -0.0142(10) -0.0016(11)
    N5 0.0621(16) 0.0446(13) 0.0829(18) 0.0005(11) -0.0334(14) -0.0060(12)
    O1 0.0509(12) 0.0719(14) 0.0674(13) -0.0175(10) -0.0176(10) -0.0056(11)
    S1 0.0338(4) 0.0461(4) 0.1046(7) 0.0026(3) -0.0201(4) -0.0148(4)
_geom_special_details
;
 All esds (except the esd in the dihedral angle between two l.s. planes)
 are estimated using the full covariance matrix.  The cell esds are taken
 into account individually in the estimation of esds in distances, angles
 and torsion angles; correlations between esds in cell parameters are only
 used when they are defined by crystal symmetry.  An approximate (isotropic)
 treatment of cell esds is used for estimating esds involving l.s. planes.
;
loop_
    _geom_bond_atom_site_label_1
    _geom_bond_atom_site_label_2
    _geom_bond_site_symmetry_2
    _geom_bond_distance
    _geom_bond_publ_flag
    C1 O1 . 1.415(4) ?
    C1 C2 . 1.496(4) ?
    C1 H1A . 0.9700 ?
    C1 H1B . 0.9700 ?
    C2 N1 . 1.452(3) ?
    C2 H2A . 0.9700 ?
    C2 H2B . 0.9700 ?
    C3 N1 . 1.459(3) ?
    C3 C4 . 1.508(4) ?
    C3 H3A . 0.9700 ?
    C3 H3B . 0.9700 ?
    C4 O1 . 1.409(4) ?
    C4 H4A . 0.9700 ?
    C4 H4B . 0.9700 ?
    C5 C10 . 1.387(4) ?
    C5 N1 . 1.388(3) ?
    C5 C6 . 1.390(4) ?
    C6 C7 . 1.376(4) ?
    C6 H6 . 0.9300 ?
    C7 C8 . 1.368(4) ?
    C7 H7 . 0.9300 ?
    C8 C9 . 1.379(3) ?
    C8 C11 . 1.457(3) ?
    C9 C10 . 1.372(3) ?
    C9 H9 . 0.9300 ?
    C10 H10 . 0.9300 ?
    C11 N2 . 1.256(3) ?
    C11 H11 . 0.9300 ?
    C12 N4 . 1.329(3) ?
    C12 N3 . 1.375(3) ?
    C12 S1 . 1.671(3) ?
    C13 N5 . 1.287(4) ?
    C13 N3 . 1.374(4) ?
    C13 C14 . 1.483(4) ?
    C14 C15 . 1.424(6) ?
    C14 H14A . 0.9700 ?
    C14 H14B . 0.9700 ?
    C15 H15A . 0.9600 ?
    C15 H15B . 0.9600 ?
    C15 H15C . 0.9600 ?
    N2 N3 . 1.391(3) ?
    N4 N5 . 1.358(3) ?
    N4 H4N . 0.87(4) ?
loop_
    _geom_angle_atom_site_label_1
    _geom_angle_atom_site_label_2
    _geom_angle_atom_site_label_3
    _geom_angle_site_symmetry_1
    _geom_angle_site_symmetry_3
    _geom_angle
    _geom_angle_publ_flag
    O1 C1 C2 . . 112.3(2) ?
    O1 C1 H1A . . 109.1 ?
    C2 C1 H1A . . 109.1 ?
    O1 C1 H1B . . 109.1 ?
    C2 C1 H1B . . 109.1 ?
    H1A C1 H1B . . 107.9 ?
    N1 C2 C1 . . 111.0(2) ?
    N1 C2 H2A . . 109.4 ?
    C1 C2 H2A . . 109.4 ?
    N1 C2 H2B . . 109.4 ?
    C1 C2 H2B . . 109.4 ?
    H2A C2 H2B . . 108.0 ?
    N1 C3 C4 . . 110.3(2) ?
    N1 C3 H3A . . 109.6 ?
    C4 C3 H3A . . 109.6 ?
    N1 C3 H3B . . 109.6 ?
    C4 C3 H3B . . 109.6 ?
    H3A C3 H3B . . 108.1 ?
    O1 C4 C3 . . 112.3(3) ?
    O1 C4 H4A . . 109.1 ?
    C3 C4 H4A . . 109.1 ?
    O1 C4 H4B . . 109.1 ?
    C3 C4 H4B . . 109.1 ?
    H4A C4 H4B . . 107.9 ?
    C10 C5 N1 . . 122.0(2) ?
    C10 C5 C6 . . 116.5(2) ?
    N1 C5 C6 . . 121.4(2) ?
    C7 C6 C5 . . 120.7(3) ?
    C7 C6 H6 . . 119.7 ?
    C5 C6 H6 . . 119.7 ?
    C8 C7 C6 . . 122.5(2) ?
    C8 C7 H7 . . 118.8 ?
    C6 C7 H7 . . 118.8 ?
    C7 C8 C9 . . 117.2(2) ?
    C7 C8 C11 . . 120.1(2) ?
    C9 C8 C11 . . 122.7(2) ?
    C10 C9 C8 . . 121.0(2) ?
    C10 C9 H9 . . 119.5 ?
    C8 C9 H9 . . 119.5 ?
    C9 C10 C5 . . 122.1(2) ?
    C9 C10 H10 . . 118.9 ?
    C5 C10 H10 . . 118.9 ?
    N2 C11 C8 . . 121.7(2) ?
    N2 C11 H11 . . 119.2 ?
    C8 C11 H11 . . 119.2 ?
    N4 C12 N3 . . 102.2(2) ?
    N4 C12 S1 . . 126.90(19) ?
    N3 C12 S1 . . 130.90(19) ?
    N5 C13 N3 . . 111.3(2) ?
    N5 C13 C14 . . 123.3(3) ?
    N3 C13 C14 . . 125.4(3) ?
    C15 C14 C13 . . 114.1(4) ?
    C15 C14 H14A . . 108.7 ?
    C13 C14 H14A . . 108.7 ?
    C15 C14 H14B . . 108.7 ?
    C13 C14 H14B . . 108.7 ?
    H14A C14 H14B . . 107.6 ?
    C14 C15 H15A . . 109.5 ?
    C14 C15 H15B . . 109.5 ?
    H15A C15 H15B . . 109.5 ?
    C14 C15 H15C . . 109.5 ?
    H15A C15 H15C . . 109.5 ?
    H15B C15 H15C . . 109.5 ?
    C5 N1 C2 . . 119.3(2) ?
    C5 N1 C3 . . 117.4(2) ?
    C2 N1 C3 . . 111.8(2) ?
    C11 N2 N3 . . 117.6(2) ?
    C13 N3 C12 . . 107.9(2) ?
    C13 N3 N2 . . 120.5(2) ?
    C12 N3 N2 . . 131.4(2) ?
    C12 N4 N5 . . 115.0(2) ?
    C12 N4 H4N . . 125(2) ?
    N5 N4 H4N . . 119(2) ?
    C13 N5 N4 . . 103.6(2) ?
    C4 O1 C1 . . 108.7(2) ?
loop_
    _geom_torsion_atom_site_label_1
    _geom_torsion_atom_site_label_2
    _geom_torsion_atom_site_label_3
    _geom_torsion_atom_site_label_4
    _geom_torsion_site_symmetry_1
    _geom_torsion_site_symmetry_2
    _geom_torsion_site_symmetry_3
    _geom_torsion_site_symmetry_4
    _geom_torsion
    _geom_torsion_publ_flag
    O1 C1 C2 N1 . . . . -56.1(3) ?
    N1 C3 C4 O1 . . . . 56.2(3) ?
    C10 C5 C6 C7 . . . . -0.1(5) ?
    N1 C5 C6 C7 . . . . 177.1(3) ?
    C5 C6 C7 C8 . . . . 0.1(6) ?
    C6 C7 C8 C9 . . . . -0.7(5) ?
    C6 C7 C8 C11 . . . . -179.5(3) ?
    C7 C8 C9 C10 . . . . 1.2(4) ?
    C11 C8 C9 C10 . . . . -180.0(3) ?
    C8 C9 C10 C5 . . . . -1.3(5) ?
    N1 C5 C10 C9 . . . . -176.5(3) ?
    C6 C5 C10 C9 . . . . 0.7(4) ?
    C7 C8 C11 N2 . . . . 175.2(3) ?
    C9 C8 C11 N2 . . . . -3.6(5) ?
    N5 C13 C14 C15 . . . . 88.9(5) ?
    N3 C13 C14 C15 . . . . -94.5(5) ?
    C10 C5 N1 C2 . . . . -175.0(2) ?
    C6 C5 N1 C2 . . . . 8.0(4) ?
    C10 C5 N1 C3 . . . . -34.5(4) ?
    C6 C5 N1 C3 . . . . 148.4(3) ?
    C1 C2 N1 C5 . . . . -166.5(2) ?
    C1 C2 N1 C3 . . . . 51.0(3) ?
    C4 C3 N1 C5 . . . . 166.0(2) ?
    C4 C3 N1 C2 . . . . -50.7(3) ?
    C8 C11 N2 N3 . . . . -179.3(2) ?
    N5 C13 N3 C12 . . . . -0.4(4) ?
    C14 C13 N3 C12 . . . . -177.2(3) ?
    N5 C13 N3 N2 . . . . -176.4(3) ?
    C14 C13 N3 N2 . . . . 6.8(5) ?
    N4 C12 N3 C13 . . . . 1.0(3) ?
    S1 C12 N3 C13 . . . . -176.7(2) ?
    N4 C12 N3 N2 . . . . 176.4(3) ?
    S1 C12 N3 N2 . . . . -1.3(4) ?
    C11 N2 N3 C13 . . . . -156.1(3) ?
    C11 N2 N3 C12 . . . . 29.0(4) ?
    N3 C12 N4 N5 . . . . -1.4(3) ?
    S1 C12 N4 N5 . . . . 176.5(2) ?
    N3 C13 N5 N4 . . . . -0.5(4) ?
    C14 C13 N5 N4 . . . . 176.5(3) ?
    C12 N4 N5 C13 . . . . 1.2(4) ?
    C3 C4 O1 C1 . . . . -60.1(3) ?
    C2 C1 O1 C4 . . . . 59.9(3) ?
loop_
    _geom_hbond_atom_site_label_D
    _geom_hbond_atom_site_label_H
    _geom_hbond_atom_site_label_A
    _geom_hbond_site_symmetry_A
    _geom_hbond_distance_DH
    _geom_hbond_distance_HA
    _geom_hbond_distance_DA
    _geom_hbond_angle_DHA
    _geom_hbond_publ_flag
    N4 H4N S1 3_565 0.87(4) 2.474(4) 3.335(2) 179(14) yes
_shelx_space_group_comment
;
The symmetry employed for this shelxl refinement is uniquely defined
by the following loop, which should always be used as a source of
symmetry information in preference to the above space-group names.
They are only intended as comments.
;
_shelx_estimated_absorpt_T_min     0.845
_shelx_estimated_absorpt_T_max     0.880
_shelx_hkl_file
;
   0   0  -5    0.27    0.25
   0   0  -6    0.19    0.14
   0   0  -6    0.12    0.32
   0   0  -7    0.05    0.14
   0   0  -7   -0.16    0.35
   0   0  -8    0.30    0.17
   0   0  -8    0.50    0.45
   0   0  -9   -0.15    0.40
  -1   0  -9    0.14    0.46
  -1   0  -8    0.32    0.42
  -1   0  -7    0.08    0.35
  -1   0  -7    0.02    0.10
  -1   0  -6    1.89    0.17
  -1   0  -6    1.89    0.44
  -1   0  -5   -0.06    0.24
  -1   0  -5    0.03    0.07
  -1   0  -4   45.32    1.78
  -1   0  -4   40.53    2.73
   1   0   4   45.00    1.71
   1   0   4   44.68    1.73
  -1   0  -3    0.16    0.17
   1   0   3    0.09    0.03
   1   0   3    0.06    0.05
  -1   0  -2  876.59   53.41
  -1   0  -2  909.22   35.51
  -1   0  -2  972.48   35.53
   1   0   2  789.17   53.28
   1   0   2 1000.00   35.56
   1   0   2  970.20   35.51
  -1   0  -1   -0.14    0.04
  -1   0  -1   -0.19    0.06
   1   0   1   -0.17    0.02
   1   0   1   -0.13    0.07
  -1   0   1    0.01    0.04
   1   0  -1    0.03    0.03
   1   0  -1   -0.03    0.02
  -1   0   3   -0.07    0.04
  -1   0   3    0.00    0.07
   1   0  -3   -0.08    0.05
  -1   0   4    6.59    0.31
  -1   0   4    6.89    0.29
  -1   0   5   -0.05    0.05
   1   0  -6   12.77    0.67
   1   0  -7   -0.51    0.19
   1   0  -7    0.36    0.38
   1   0  -8    1.37    0.54
   1   0  -8    1.75    0.26
   1   0  -9   -0.03    0.45
  -2   0  -9    0.31    0.50
  -2   0  -8    3.33    0.68
  -2   0  -7    0.17    0.39
  -2   0  -6    0.52    0.37
   2   0   6    0.49    0.08
   2   0   6    0.53    0.10
  -2   0  -5    0.07    0.27
   2   0   5    0.04    0.09
   2   0   5   -0.03    0.06
  -2   0  -4    0.25    0.25
   2   0   4    0.42    0.09
   2   0   4    0.46    0.07
  -2   0  -3   -0.11    0.06
  -2   0  -3   -0.03    0.17
   2   0   3   -0.05    0.14
   2   0   3   -0.07    0.04
   2   0   3    0.03    0.07
  -2   0  -2  179.34    7.07
  -2   0  -2  204.71   10.65
   2   0   2  180.40    7.06
   2   0   2  174.23    7.22
   2   0   2  172.76   10.65
  -2   0  -1    0.03    0.07
  -2   0  -1   -0.19    0.04
   2   0   1   -0.14    0.06
   2   0   1   -0.17    0.03
  -2   0   0   45.01    1.94
  -2   0   0   51.79    1.97
   2   0   0   49.78    1.95
   2   0   0   51.71    1.97
  -2   0   1   -0.21    0.08
  -2   0   1   -0.15    0.05
   2   0  -1   -0.33    0.04
   2   0  -1   -0.06    0.08
  -2   0   2   24.92    1.03
   2   0  -2   24.99    1.01
  -2   0   3   -0.08    0.05
  -2   0   3   -0.18    0.09
   2   0  -3   -0.12    0.06
  -2   0   4  214.18    8.12
  -2   0   4  204.35    8.10
  -2   0   5   -0.19    0.11
  -2   0   5   -0.01    0.08
  -2   0   6    5.48    0.28
  -2   0   6    5.23    0.30
   2   0  -7   -0.04    0.22
   2   0  -8    0.35    0.26
   2   0  -9    0.11    0.43
  -3   0  -9   -0.13    0.50
  -3   0  -8    0.76    0.49
  -3   0  -7    0.05    0.39
   3   0   7   -0.20    0.10
   3   0   7   -0.07    0.12
  -3   0  -6   22.62    1.57
   3   0   6   20.13    0.88
   3   0   6   21.04    0.94
  -3   0  -5    0.09    0.29
   3   0   5   -0.22    0.20
   3   0   5   -0.02    0.10
   3   0   5    0.01    0.07
  -3   0  -4    1.09    0.14
  -3   0  -4    1.44    0.32
   3   0   4    1.33    0.33
   3   0   4    0.93    0.14
   3   0   4    0.94    0.11
   3   0   3   -0.12    0.09
   3   0   3   -0.08    0.17
   3   0   3   -0.12    0.05
  -3   0  -2    6.61    0.35
   3   0   2    5.98    0.30
   3   0   2    6.63    0.53
   3   0   2    5.83    0.30
  -3   0  -1   -0.01    0.09
   3   0   1   -0.06    0.10
   3   0   1    0.26    0.07
  -3   0   0  659.02   25.02
  -3   0   0  645.83   25.02
   3   0   0  630.17   23.61
   3   0   0  643.73   25.08
   3   0   0  656.46   24.99
  -3   0   1   -0.11    0.10
  -3   0   1   -0.09    0.05
   3   0  -1   -0.09    0.06
  -3   0   3   -0.08    0.03
  -3   0   3   -0.10    0.12
   3   0  -3    0.00    0.09
  -3   0   4    0.83    0.11
  -3   0   4    0.86    0.16
   3   0  -4    0.82    0.13
  -3   0   5   -0.14    0.08
  -3   0   5   -0.21    0.13
  -3   0   6    2.73    0.23
  -3   0   6    2.54    0.29
  -3   0   7   -0.15    0.13
  -3   0   7   -0.10    0.10
   3   0  -7    0.05    0.26
  -3   0   8    4.75    0.28
  -3   0   8    5.32    0.29
   3   0  -8    4.08    0.49
   3   0  -9    0.13    0.30
  -4   0  -8    0.80    0.56
   4   0   8    0.53    0.17
   4   0   8    0.36    0.14
  -4   0  -7    0.29    0.45
   4   0   7   -0.27    0.16
   4   0   7   -0.11    0.12
   4   0   6    0.95    0.20
   4   0   6    0.91    0.15
   4   0   5   -0.05    0.14
   4   0   5    0.16    0.27
  -4   0  -4  115.51    4.56
   4   0   4  117.32    4.53
   4   0   4  120.11    4.59
   4   0   4  108.86    6.94
  -4   0  -3   -0.03    0.10
   4   0   3   -0.07    0.07
   4   0   3   -0.08    0.07
  -4   0  -2  139.03    5.52
  -4   0  -2  142.18    5.12
   4   0   2  137.83    5.48
   4   0   2  148.00    8.29
   4   0   2  140.82    5.53
   4   0   2  135.22    5.63
  -4   0  -1   -0.18    0.11
   4   0   1   -0.16    0.06
   4   0   1    0.08    0.12
   4   0   1   -0.09    0.11
  -4   0   0    2.13    0.24
   4   0   0    1.68    0.17
   4   0   0    2.18    0.13
  -4   0   1   -0.01    0.07
  -4   0   1   -0.05    0.13
   4   0  -1   -0.16    0.07
  -4   0   2  293.19   11.63
  -4   0   2  311.60   11.60
   4   0  -2  292.51   11.59
  -4   0   3   -0.13    0.13
  -4   0   3    0.01    0.07
   4   0  -3   -0.09    0.09
  -4   0   4   11.55    0.61
   4   0  -4   11.69    0.56
  -4   0   5   -0.04    0.10
  -4   0   5   -0.23    0.15
   4   0  -5   -0.22    0.10
  -4   0   6    0.90    0.15
  -4   0   6    0.85    0.21
  -4   0   7   -0.14    0.17
  -4   0   7   -0.27    0.12
   4   0  -7   -0.38    0.26
  -4   0   8    0.28    0.15
  -4   0   8   -0.09    0.14
   4   0  -8   -0.22    0.29
  -4   0   9    0.19    0.13
  -4   0   9    0.62    0.12
   4   0  -9   -0.06    0.29
   5   0   9   -0.08    0.14
   5   0   8   -0.18    0.15
   5   0   7   -0.29    0.20
   5   0   7   -0.35    0.13
   5   0   6    5.29    0.47
   5   0   6    5.50    0.37
   5   0   5   -0.34    0.15
   5   0   5   -0.03    0.12
  -5   0  -4    2.77    0.30
   5   0   4    2.53    0.49
   5   0   4    2.53    0.25
   5   0   4    3.00    0.19
  -5   0  -3    0.16    0.06
  -5   0  -3    0.10    0.14
   5   0   3   -0.12    0.10
   5   0   3   -0.04    0.11
   5   0   3   -0.07    0.20
   5   0   3    0.00    0.14
  -5   0  -2  106.42    4.39
   5   0   2  121.54    6.60
   5   0   2  107.07    4.34
   5   0   2  107.61    4.46
   5   0   2  108.80    4.40
  -5   0  -1    0.22    0.13
   5   0   1   -0.08    0.09
   5   0   1   -0.06    0.13
   5   0   1    0.06    0.13
  -5   0   0   39.54    1.69
   5   0   0   40.12    1.64
   5   0   0   39.92    1.50
  -5   0   1   -0.25    0.14
  -5   0   2   24.88    1.09
  -5   0   2   25.50    1.15
   5   0  -2   25.62    1.09
  -5   0   3   -0.03    0.17
  -5   0   3    0.00    0.10
   5   0  -3   -0.14    0.11
  -5   0   4   77.75    3.13
   5   0  -4   75.58    3.07
  -5   0   5   -0.27    0.17
  -5   0   5   -0.11    0.11
   5   0  -5    0.36    0.15
  -5   0   6    0.07    0.13
  -5   0   6   -0.02    0.20
  -5   0   7   -0.40    0.18
   5   0  -7   -0.20    0.27
  -5   0   8    0.43    0.19
   5   0  -8   -0.03    0.31
  -5   0  10    2.07    0.21
   6   0   9   -0.11    0.17
   6   0   8    3.19    0.33
   6   0   6   -0.26    0.15
   6   0   5   -0.39    0.18
   6   0   5   -0.15    0.14
  -6   0  -4    2.53    0.14
  -6   0  -4    1.85    0.25
   6   0   4    2.43    0.28
   6   0   4    2.24    0.23
  -6   0  -3    0.62    0.20
   6   0   3   -0.13    0.15
   6   0   3    0.55    0.20
   6   0   3    0.31    0.29
   6   0   3    0.40    0.16
  -6   0  -2    9.83    0.58
   6   0   2    9.68    0.51
   6   0   2    8.92    0.59
   6   0   2    9.45    0.54
  -6   0  -1    0.26    0.18
   6   0   1    0.08    0.18
   6   0   1    0.30    0.13
  -6   0   0   50.68    2.18
   6   0   0   52.15    1.94
   6   0   0   52.55    2.12
   6   0  -1    1.85    0.22
  -6   0   2   11.80    0.69
   6   0  -2   12.15    0.61
  -6   0   3   -0.22    0.11
  -6   0   3   -0.10    0.19
  -6   0   4    0.73    0.24
  -6   0   4    0.72    0.17
   6   0  -4    0.66    0.17
  -6   0   5   -0.21    0.06
  -6   0   5   -0.08    0.22
   6   0  -5    0.04    0.15
  -6   0   6    1.34    0.29
  -6   0   6    1.23    0.22
   6   0  -6    0.90    0.33
  -6   0   7   -0.05    0.22
   6   0  -7    0.38    0.31
  -6   0   8    0.49    0.24
  -6   0   9    0.25    0.21
   7   0   8    0.28    0.21
   7   0   6    9.41    0.60
  -7   0  -4    5.71    0.50
   7   0   4    5.70    0.44
   7   0   4    5.40    0.57
   7   0   4    5.73    0.40
  -7   0  -3    0.15    0.20
   7   0   3    0.24    0.17
   7   0   3   -0.26    0.19
  -7   0  -2    0.71    0.22
   7   0   2    0.96    0.19
   7   0   2    0.39    0.22
  -7   0  -1    0.77    0.25
   7   0   1   -0.62    0.23
  -7   0   0   12.63    0.74
   7   0   0   12.24    0.53
   7   0   0   12.26    0.73
   7   0   0   12.54    0.65
  -7   0   1    0.25    0.24
  -7   0   2   19.49    1.01
   7   0  -2   19.25    0.92
  -7   0   3   -0.26    0.23
   7   0  -3   -0.11    0.15
  -7   0   4    1.95    0.36
  -7   0   4    2.60    0.30
   7   0  -4    2.19    0.27
  -7   0   5   -0.57    0.24
   7   0  -5   -0.47    0.27
  -7   0   6   -0.01    0.27
   7   0  -6   -0.07    0.28
  -7   0   7   -0.19    0.25
  -7   0   8    0.11    0.25
  -7   0   9    0.36    0.24
   8   0   8    2.92    0.37
   8   0   7   -0.18    0.20
   8   0   6   -0.13    0.19
   8   0   5   -0.43    0.19
   8   0   4    8.79    0.54
   8   0   4    7.73    0.58
  -8   0  -2    0.36    0.27
   8   0   2   -0.49    0.20
   8   0   2    0.36    0.19
  -8   0  -1    0.91    0.30
  -8   0   0   11.33    0.74
   8   0   0   11.20    0.64
   8   0   0    9.41    0.72
  -8   0   1    0.90    0.31
   8   0  -1    0.52    0.22
   8   0  -1   -0.53    0.29
  -8   0   2    0.90    0.32
   8   0  -2    1.21    0.36
   8   0  -2    1.33    0.25
  -8   0   3    0.23    0.29
   8   0  -3   -0.37    0.17
   8   0  -3   -0.42    0.26
  -8   0   4    2.76    0.42
   8   0  -4    3.51    0.41
   8   0  -4    4.12    0.52
  -8   0   5   -0.23    0.27
   8   0  -5    0.12    0.30
  -8   0   6    2.42    0.44
  -8   0   7   -0.11    0.29
  -8   0   8    0.29    0.29
   9   0   7   -0.23    0.23
   9   0   6    0.52    0.27
   9   0   5   -0.30    0.20
   9   0   4    2.00    0.31
   9   0   3    0.08    0.18
   9   0   3   -0.38    0.19
  -9   0  -2    2.93    0.45
   9   0   2    2.67    0.38
   9   0   2    2.28    0.35
  -9   0  -1   -0.53    0.28
   9   0   1   -0.51    0.22
   9   0   1   -0.58    0.20
  -9   0   0   26.85    1.35
   9   0   0   23.99    1.33
   9   0   0   26.56    1.23
   9   0  -1    0.48    0.34
  -9   0   2   10.91    0.83
   9   0  -2   10.66    0.69
   9   0  -2   10.69    0.81
  -9   0   3    0.01    0.33
   9   0  -3    0.05    0.22
   9   0  -3   -0.03    0.34
  -9   0   4    0.68    0.40
  -9   0   5   -0.54    0.30
  -9   0   6   -0.01    0.33
  -9   0   7    0.10    0.35
  -9   0   8    0.84    0.35
  10   0   6    0.80    0.32
  10   0   5   -0.68    0.23
  10   0   4   -0.43    0.22
  10   0   3    0.16    0.22
  10   0   3   -0.15    0.22
  10   0   2    6.34    0.55
  10   0   2    6.82    0.57
 -10   0  -1   -0.03    0.27
  10   0   1   -0.10    0.25
  10   0   1   -0.19    0.22
 -10   0   0   -0.10    0.32
  10   0   0   -0.13    0.28
  10   0   0    0.33    0.25
 -10   0   1   -0.50    0.28
  10   0  -1   -0.21    0.29
  10   0  -1   -0.02    0.22
 -10   0   2    6.18    0.73
  10   0  -2    6.55    0.58
 -10   0   3    0.15    0.35
 -10   0   4   -0.05    0.35
 -10   0   5   -0.43    0.35
 -10   0   6    0.20    0.41
 -10   0   7   -0.28    0.37
  11   0   5    0.19    0.28
  11   0   4   -0.37    0.25
  11   0   3   -0.58    0.27
  11   0   2   -0.11    0.25
  11   0   2   -0.31    0.25
  11   0   1   -0.08    0.26
  11   0   1    0.34    0.28
 -11   0   0    0.15    0.34
  11   0   0    0.26    0.26
 -11   0   1    0.38    0.35
  11   0  -1    0.37    0.27
 -11   0   2    5.37    0.67
 -11   0   3   -0.05    0.36
 -11   0   4    0.01    0.38
 -11   0   5    0.34    0.41
 -11   0   6    0.23    0.39
  12   0   3    0.50    0.32
  12   0   2    0.08    0.32
  12   0   1   -0.85    0.26
  12   0   0    0.20    0.30
 -12   0   1    0.06    0.38
  12   0  -1   -0.20    0.28
 -12   0   2    0.38    0.41
 -12   0   3   -0.03    0.39
 -12   0   4    5.14    0.69
  13   0   0   -0.01    0.33
  13   1   0   -0.04    0.36
 -12  -1   4    1.36    0.48
 -12  -1   3    2.01    0.51
 -12  -1   2   -0.17    0.35
  12   1  -1    0.80    0.36
 -12  -1   1    0.82    0.42
  12   1   0    0.36    0.33
  12   1   1   -0.15    0.30
  12   1   2   -0.56    0.28
  12   1   3   12.75    0.92
 -11  -1   6    0.13    0.42
 -11  -1   5   -0.10    0.40
 -11  -1   4   -0.05    0.40
 -11  -1   3    3.15    0.55
 -11  -1   2    3.29    0.53
  11   1  -1    3.45    0.45
 -11  -1   1    2.51    0.49
  11   1   0    0.04    0.26
 -11  -1   0    0.19    0.35
  11   1   1    1.31    0.32
  11   1   1    1.41    0.34
  11   1   2    0.31    0.28
  11   1   2    0.08    0.28
  11   1   3   -0.55    0.26
  11   1   4   -0.05    0.29
  11   1   5    8.19    0.74
 -10  -1   7   -0.06    0.38
 -10  -1   6   -0.24    0.39
 -10  -1   5    0.19    0.38
 -10  -1   4   -0.17    0.34
 -10  -1   3    2.81    0.49
  10   1  -2    2.48    0.36
 -10  -1   2    3.38    0.50
  10   1  -1    5.70    0.54
  10   1  -1    4.45    0.57
 -10  -1   1    4.82    0.56
  10   1   0    3.68    0.50
  10   1   0    4.73    0.51
 -10  -1   0    5.60    0.61
  10   1   1    0.26    0.23
  10   1   1   -0.04    0.25
 -10  -1  -1    0.41    0.29
  10   1   2    0.42    0.24
  10   1   2    0.62    0.25
  10   1   3    0.16    0.24
  10   1   3    0.42    0.23
  10   1   4    0.81    0.29
  10   1   5   -0.35    0.26
  10   1   6    0.11    0.28
  -9  -1   8    0.22    0.32
  -9  -1   7    0.89    0.38
  -9  -1   6    0.41    0.36
  -9  -1   5    0.97    0.41
  -9  -1   4   -0.88    0.30
   9   1  -3    4.70    0.51
   9   1  -3    4.64    0.58
  -9  -1   3    4.39    0.54
   9   1  -2    1.51    0.30
   9   1  -2    1.58    0.39
  -9  -1   2    2.20    0.42
   9   1  -1   12.93    0.93
   9   1  -1   16.24    0.85
  -9  -1   1   15.94    0.97
   9   1   0   19.43    1.14
   9   1   0   21.31    1.05
  -9  -1   0   21.51    1.16
   9   1   1   -0.35    0.22
   9   1   1   -0.30    0.23
  -9  -1  -1    0.01    0.30
   9   1   2    1.66    0.32
   9   1   2    1.59    0.30
  -9  -1  -2    1.11    0.33
   9   1   3    0.59    0.22
   9   1   3    0.06    0.24
   9   1   4    1.53    0.30
   9   1   5    0.07    0.22
   9   1   6    2.01    0.36
   9   1   7   -0.26    0.23
  -8  -1   8    0.17    0.28
  -8  -1   7    0.24    0.31
  -8  -1   6   -0.10    0.31
  -8  -1   5    3.26    0.44
   8   1  -4    0.07    0.20
  -8  -1   4   -0.12    0.27
   8   1  -3    5.46    0.48
  -8  -1   3    5.63    0.62
   8   1  -2    0.22    0.21
  -8  -1   2    0.09    0.27
   8   1  -1   53.74    2.34
  -8  -1   1   58.02    2.45
   8   1   0   45.78    1.93
   8   1   0   44.54    2.04
  -8  -1   0   44.20    2.01
   8   1   1    7.37    0.52
  -8  -1  -1    6.81    0.61
   8   1   2   40.26    1.71
   8   1   2   37.62    1.77
  -8  -1  -2   39.71    1.79
   8   1   3    2.04    0.30
   8   1   3    2.14    0.31
  -8  -1  -3    1.66    0.32
   8   1   4    1.59    0.26
   8   1   4    0.72    0.25
   8   1   5   -0.45    0.19
   8   1   6    0.01    0.21
   8   1   7   -0.20    0.20
   8   1   8    0.51    0.26
  -7  -1   9    0.50    0.23
  -7  -1   8    0.54    0.27
  -7  -1   7    0.50    0.28
  -7  -1   6    0.44    0.29
  -7  -1   5   -0.28    0.25
   7   1  -4    0.17    0.18
  -7  -1   4    0.03    0.16
  -7  -1   4    0.26    0.28
   7   1  -3   15.25    0.79
  -7  -1   3   15.83    0.90
   7   1  -2    2.24    0.26
  -7  -1   2    2.23    0.33
   7   1  -1   26.78    1.22
  -7  -1   1   27.64    1.30
   7   1   0    1.26    0.21
   7   1   0    1.25    0.14
  -7  -1   0    1.20    0.27
   7   1   1  151.31    6.19
   7   1   1  151.82    5.99
  -7  -1  -1  151.86    6.06
   7   1   2   34.65    1.56
   7   1   2   35.37    1.51
  -7  -1  -2   34.32    1.57
   7   1   3    4.04    0.37
   7   1   3    3.69    0.42
   7   1   3    2.80    0.35
  -7  -1  -3    4.07    0.43
   7   1   4    0.94    0.19
   7   1   4    0.86    0.21
   7   1   4    0.64    0.26
  -7  -1  -4    0.97    0.25
   7   1   5    1.53    0.27
   7   1   6   -0.31    0.21
   7   1   7   -0.14    0.22
   7   1   8    0.98    0.26
  -6  -1   8    0.69    0.25
   6   1  -7    0.02    0.30
  -6  -1   7    0.14    0.23
  -6  -1   6   -0.07    0.23
  -6  -1   6   -0.02    0.15
   6   1  -5    4.09    0.37
  -6  -1   5    3.06    0.37
   6   1  -4    0.72    0.19
  -6  -1   4    0.41    0.15
  -6  -1   4    0.52    0.25
   6   1  -3   -0.12    0.14
  -6  -1   3   -0.12    0.12
  -6  -1   3    0.21    0.22
   6   1  -2    0.64    0.16
  -6  -1   2    0.46    0.22
   6   1  -1   54.51    2.08
   6   1  -1   53.65    2.25
  -6  -1   1   57.07    2.32
   6   1   0    1.20    0.19
   6   1   0    1.08    0.12
  -6  -1   0    1.10    0.25
   6   1   1   72.23    2.91
  -6  -1  -1   72.18    2.97
   6   1   2    9.19    0.78
   6   1   2    8.37    0.55
   6   1   2    8.31    0.51
   6   1   2    8.28    0.48
  -6  -1  -2    8.32    0.54
   6   1   3   87.22    3.75
   6   1   3   92.82    3.68
   6   1   3   90.01    5.61
   6   1   3   93.91    3.75
  -6  -1  -3   90.56    3.73
  -6  -1  -3   97.63    3.39
   6   1   4    3.33    0.32
   6   1   4    3.31    0.25
  -6  -1  -4    3.00    0.36
  -6  -1  -4    3.67    0.20
   6   1   5    2.82    0.31
   6   1   5    2.67    0.33
   6   1   6   -0.38    0.16
   6   1   7    0.59    0.23
   6   1   8    0.54    0.22
   6   1   8    0.20    0.21
   6   1   9    1.07    0.23
  -5  -1  10    1.83    0.22
  -5  -1   9    1.02    0.19
   5   1  -8    0.16    0.32
  -5  -1   8    0.27    0.19
  -5  -1   7   -0.08    0.19
  -5  -1   7    0.05    0.15
  -5  -1   6    0.50    0.22
  -5  -1   6    0.75    0.16
   5   1  -5    0.18    0.14
  -5  -1   5    0.06    0.12
  -5  -1   5   -0.05    0.19
   5   1  -4    2.78    0.29
  -5  -1   4    2.70    0.32
  -5  -1   4    1.98    0.22
   5   1  -3   12.32    0.63
  -5  -1   3   12.89    0.69
  -5  -1   3   12.82    0.61
   5   1  -2   -0.05    0.11
  -5  -1   2    0.01    0.08
  -5  -1   2    0.05    0.16
   5   1  -1    0.45    0.13
   5   1  -1    0.73    0.11
  -5  -1   1    0.91    0.20
   5   1   0    0.29    0.12
   5   1   0    0.50    0.08
  -5  -1   0    0.26    0.17
   5   1   1   35.12    1.44
   5   1   1   34.52    1.49
  -5  -1  -1   34.26    1.49
   5   1   2    0.29    0.17
   5   1   2    0.96    0.28
   5   1   2    0.53    0.16
   5   1   2    0.40    0.13
  -5  -1  -2    0.16    0.16
  -5  -1  -2    0.44    0.08
   5   1   3   21.31    1.51
   5   1   3   22.26    0.95
   5   1   3   21.30    1.00
   5   1   3   21.20    0.94
  -5  -1  -3   21.61    0.99
   5   1   4    5.36    0.26
   5   1   4    5.26    0.34
   5   1   4    5.06    0.65
  -5  -1  -4    4.87    0.38
   5   1   5   17.92    0.83
   5   1   5   18.68    0.91
   5   1   6    0.03    0.14
   5   1   6   -0.27    0.16
   5   1   7    0.73    0.19
   5   1   7    0.84    0.26
   5   1   8    0.89    0.22
   5   1   9    0.41    0.16
   4   1  -9    0.63    0.34
  -4  -1   9    0.76    0.16
  -4  -1   9    0.87    0.14
   4   1  -8    0.52    0.34
  -4  -1   8    1.16    0.19
  -4  -1   8    1.14    0.18
  -4  -1   7    0.08    0.13
  -4  -1   7    0.12    0.17
  -4  -1   6    0.95    0.21
  -4  -1   6    1.20    0.16
   4   1  -5    4.21    0.32
   4   1  -5    4.85    0.35
  -4  -1   5    4.58    0.30
  -4  -1   5    4.69    0.38
   4   1  -4    2.08    0.23
  -4  -1   4    2.18    0.24
   4   1  -3    2.38    0.22
  -4  -1   3    1.61    0.22
  -4  -1   3    1.52    0.16
   4   1  -2   13.68    0.64
  -4  -1   2   13.91    0.63
  -4  -1   2   13.37    0.69
   4   1  -1   47.05    1.90
  -4  -1   1   45.72    1.89
  -4  -1   1   48.15    1.94
   4   1   0   43.24    1.73
   4   1   0   41.40    1.60
  -4  -1   0   43.98    1.78
   4   1   1   38.30    1.56
   4   1   1   37.53    1.60
  -4  -1  -1   38.97    1.43
  -4  -1  -1   38.28    1.60
   4   1   2   14.76    0.70
   4   1   2   14.27    0.67
   4   1   2   15.51    1.04
   4   1   2   14.74    0.66
  -4  -1  -2   14.71    0.57
  -4  -1  -2   14.30    0.70
   4   1   3    7.14    0.35
   4   1   3    7.30    0.38
   4   1   3    6.99    0.66
  -4  -1  -3    7.45    0.42
   4   1   4    0.47    0.27
   4   1   4    0.86    0.19
   4   1   5    0.13    0.26
   4   1   5   -0.09    0.10
   4   1   5   -0.10    0.13
  -4  -1  -5    0.07    0.31
   4   1   6    0.94    0.19
   4   1   6    1.14    0.17
  -4  -1  -6    1.50    0.48
   4   1   7    1.59    0.24
   4   1   7    1.40    0.20
  -4  -1  -7    2.20    0.58
   4   1   8   -0.02    0.13
   4   1   8   -0.14    0.14
  -4  -1  -8    0.43    0.54
   3   1  -9    0.13    0.30
   3   1  -8   -0.21    0.26
  -3  -1   8    0.11    0.11
  -3  -1   8    0.15    0.11
  -3  -1   7    2.61    0.22
  -3  -1   7    2.08    0.22
  -3  -1   6    3.47    0.32
  -3  -1   6    3.58    0.25
  -3  -1   5    0.01    0.14
  -3  -1   5    0.28    0.09
   3   1  -4    0.85    0.14
  -3  -1   4    1.03    0.17
  -3  -1   4    0.71    0.10
   3   1  -3   67.29    2.69
  -3  -1   3   68.40    2.72
   3   1  -2   36.32    1.47
  -3  -1   2   35.58    1.46
  -3  -1   2   36.81    1.50
   3   1  -1   74.39    2.92
  -3  -1   1   72.83    2.92
  -3  -1   1   75.48    2.96
   3   1   0   44.85    1.73
   3   1   0   47.50    1.87
   3   1   0   46.94    1.89
  -3  -1   0   48.97    1.87
  -3  -1   0   45.41    1.89
   3   1   1  172.28    6.68
   3   1   1  169.51    6.65
  -3  -1  -1  172.09    6.68
  -3  -1  -1  171.28    6.24
   3   1   2   -0.01    0.06
   3   1   2    0.10    0.15
   3   1   2    0.05    0.06
   3   1   3   37.28    1.66
   3   1   3   43.78    1.64
   3   1   3   39.81    2.57
  -3  -1  -3   41.98    1.66
   3   1   4   37.69    1.54
   3   1   4   38.80    1.57
   3   1   4   31.97    2.44
  -3  -1  -4   42.15    2.44
  -3  -1  -4   40.04    1.57
   3   1   5    1.65    0.18
   3   1   5    1.50    0.15
  -3  -1  -5    1.56    0.40
   3   1   6    1.83    0.20
   3   1   6    1.76    0.18
  -3  -1  -6    2.12    0.50
   3   1   7    0.66    0.15
   3   1   7    0.55    0.13
  -3  -1  -7    0.95    0.46
  -3  -1  -8    0.55    0.49
  -3  -1  -9    0.20    0.52
   2   1  -9    1.56    0.56
   2   1  -8   -0.11    0.24
  -2  -1   7    0.08    0.09
  -2  -1   7    0.20    0.08
  -2  -1   6   -0.09    0.10
  -2  -1   6   -0.01    0.07
  -2  -1   5   31.65    1.29
  -2  -1   5   31.10    1.26
  -2  -1   4  136.54    5.33
  -2  -1   4  136.74    5.31
   2   1  -3   19.35    0.81
  -2  -1   3   19.80    0.82
  -2  -1   3   18.87    0.79
   2   1  -2   31.19    1.22
  -2  -1   2   29.07    1.23
   2   1  -1   62.16    2.56
   2   1  -1   65.10    2.55
  -2  -1   1   65.04    2.57
  -2  -1   1   67.39    2.55
   2   1   0  200.61    7.29
   2   1   0  205.27    7.77
   2   1   0  216.17    7.76
  -2  -1   0  190.01    7.30
  -2  -1   0  214.61    7.78
  -2  -1   0  175.45    7.75
   2   1   1   64.55    3.42
   2   1   1   56.91    2.25
   2   1   1   50.64    2.27
  -2  -1  -1   57.94    2.25
  -2  -1  -1   57.37    2.27
   2   1   2   22.07    0.91
   2   1   2   22.53    0.91
   2   1   2   20.91    1.44
  -2  -1  -2   22.44    0.93
  -2  -1  -2   24.74    1.44
   2   1   3   28.73    1.10
   2   1   3   23.60    1.76
   2   1   3   29.47    1.13
  -2  -1  -3   27.43    1.75
  -2  -1  -3   28.01    1.12
   2   1   4    2.38    0.15
   2   1   4    2.29    0.18
  -2  -1  -4    2.11    0.39
   2   1   5   16.07    0.69
   2   1   5   16.97    0.71
  -2  -1  -5   16.58    1.23
   2   1   6   -0.01    0.08
   2   1   6    0.00    0.08
  -2  -1  -6   -0.02    0.33
  -2  -1  -7    0.07    0.39
  -2  -1  -8    0.59    0.47
  -2  -1  -9    0.61    0.53
   1   1 -10   -0.30    0.44
   1   1  -9    0.09    0.42
   1   1  -8   -0.04    0.18
   1   1  -8   -0.03    0.37
   1   1  -7    9.29    0.96
   1   1  -7   10.64    0.61
  -1  -1   5    4.37    0.24
  -1  -1   5    5.13    0.22
  -1  -1   4    4.09    0.19
  -1  -1   4    3.76    0.22
   1   1  -3   51.01    2.05
  -1  -1   3   52.34    2.05
  -1  -1   3   53.37    2.04
   1   1  -2  776.79   29.93
  -1  -1   2  794.29   29.94
  -1  -1   2  749.92   29.91
   1   1  -1    0.32    0.05
  -1  -1   1    0.55    0.06
   1   1   0   34.91    1.34
   1   1   0   32.97    1.25
   1   1   1   98.08    5.82
   1   1   1  104.59    3.86
  -1  -1  -1   95.92    3.87
   1   1   2   77.66    5.42
   1   1   2   98.03    3.58
   1   1   2   96.49    3.57
  -1  -1  -2   86.92    5.43
  -1  -1  -2  100.67    3.57
  -1  -1  -2   93.01    3.58
   1   1   3   81.37    2.97
   1   1   3   78.81    2.96
  -1  -1  -3   75.29    3.03
  -1  -1  -3   69.20    4.55
   1   1   4    6.62    0.29
   1   1   4    7.63    0.30
  -1  -1  -4    5.91    0.30
  -1  -1  -4    6.23    0.61
  -1  -1  -5    0.51    0.30
  -1  -1  -5    1.01    0.12
  -1  -1  -6    4.05    0.61
  -1  -1  -6    3.71    0.23
  -1  -1  -7    2.80    0.58
  -1  -1  -7    3.12    0.21
  -1  -1  -8    0.66    0.48
  -1  -1  -9    0.34    0.47
   0   1 -10   -0.22    0.48
   0   1  -9    0.55    0.47
   0   1  -8    2.76    0.29
   0   1  -8    2.25    0.57
   0   1  -7    0.13    0.16
   0   1  -7   -0.03    0.35
   0   1  -6    2.59    0.48
   0   1  -5   30.18    2.00
   0   1  -4    3.20    0.45
   0  -1   4    4.50    0.19
   0  -1   4    3.99    0.18
   0  -1   3   17.60    0.69
   0  -1   3   16.85    0.69
   0   1  -2    6.46    0.25
   0  -1   2    5.47    0.27
   0   1   0   -0.14    0.01
   0   1   0   -0.13    0.00
   0  -1   0   -0.13    0.01
   0  -1   0   -0.12    0.01
   0   1   1    9.05    0.37
   0  -1  -1    9.04    0.37
   0  -1  -1    9.28    0.39
   0   1   2    5.49    0.24
   0   1   2    5.92    0.24
   0  -1  -2    5.63    0.28
   0  -1  -3   19.16    0.81
   0  -1  -4    4.07    0.27
   0  -1  -5   36.29    1.42
   0  -1  -5   30.79    2.21
   0  -1  -6    2.62    0.52
   0  -1  -6    3.13    0.25
   0  -1  -7    0.08    0.14
   0  -1  -7   -0.04    0.38
   0  -1  -8    2.12    0.55
   0  -1  -9    0.73    0.51
  -1   1  -9    0.08    0.46
  -1   1  -8    0.83    0.46
  -1   1  -7    2.87    0.22
  -1   1  -7    2.89    0.55
  -1   1  -6    3.78    0.25
  -1   1  -6    3.94    0.58
  -1   1  -5    0.54    0.29
   1  -1   5    0.58    0.07
   1  -1   5    0.77    0.09
  -1   1  -4    5.41    0.57
   1  -1   4    6.49    0.30
   1  -1   4    6.17    0.26
  -1   1  -3   78.44    2.97
  -1   1  -3   71.70    4.55
   1  -1   3   79.58    2.97
   1  -1   3   76.52    2.99
  -1   1  -2  100.01    3.72
  -1   1  -2   99.58    5.63
   1  -1   2   96.98    3.73
   1  -1   2   87.25    5.63
   1  -1   2   95.82    3.72
  -1   1  -1   97.98    3.82
  -1   1  -1  100.00    3.91
   1  -1   1   96.47    3.81
  -1   1   0   26.02    1.14
   1  -1   0   31.35    1.14
  -1   1   1    0.81    0.08
   1  -1  -1    0.68    0.06
   1  -1  -1    0.44    0.07
  -1   1   2  815.47   30.58
  -1   1   2  759.51   30.54
   1  -1  -2  793.38   30.53
   1  -1  -2  792.31   30.55
  -1   1   3   53.57    2.10
  -1   1   3   54.16    2.11
   1  -1  -3   53.98    2.09
  -1   1   4    4.47    0.23
  -1   1   4    4.53    0.21
   1  -1  -4    4.27    0.32
  -1   1   5    4.77    0.22
  -1   1   5    4.45    0.22
   1  -1  -5    4.72    0.35
   1  -1  -6    0.41    0.19
   1  -1  -7   10.44    0.60
   1  -1  -7   10.31    1.03
   1  -1  -8   -0.20    0.40
   1  -1  -8    0.21    0.19
   1  -1  -9   -0.03    0.44
  -2   1  -9    0.66    0.53
  -2   1  -8    0.59    0.46
  -2   1  -7   -0.02    0.35
  -2   1  -6    0.20    0.30
   2  -1   6    0.18    0.10
   2  -1   6    0.10    0.06
  -2   1  -5   17.65    1.26
   2  -1   5   16.93    0.75
   2  -1   5   17.12    0.70
  -2   1  -4    2.51    0.38
   2  -1   4    1.84    0.33
   2  -1   4    2.17    0.20
   2  -1   4    2.44    0.15
  -2   1  -3   27.66    1.13
  -2   1  -3   27.43    1.12
  -2   1  -3   30.19    1.76
   2  -1   3   28.60    1.14
   2  -1   3   28.08    1.11
   2  -1   3   24.60    1.76
  -2   1  -2   22.85    0.91
  -2   1  -2   22.35    0.92
   2  -1   2   21.97    0.90
   2  -1   2   21.42    0.91
   2  -1   2   22.16    1.41
  -2   1  -1   57.86    2.21
  -2   1  -1   56.92    2.25
  -2   1  -1   56.43    2.20
   2  -1   1   54.85    2.25
   2  -1   1   52.79    2.22
   2  -1   1   56.80    2.20
  -2   1   0  213.10    8.02
  -2   1   0  180.37    8.00
   2  -1   0  210.55    8.02
   2  -1   0  211.54    8.00
   2  -1   0  218.81    8.23
  -2   1   1   65.59    2.55
  -2   1   1   62.94    2.53
   2  -1  -1   65.17    2.55
   2  -1  -1   64.70    2.53
  -2   1   2   29.16    1.19
   2  -1  -2   29.35    1.17
  -2   1   3   19.63    0.83
  -2   1   3   19.28    0.80
   2  -1  -3   19.71    0.80
  -2   1   4  141.01    5.62
  -2   1   4  148.33    5.64
  -2   1   5   32.41    1.30
  -2   1   5   32.22    1.28
   2  -1  -5   30.50    1.42
  -2   1   6   -0.10    0.09
  -2   1   6    0.03    0.08
   2  -1  -6   -0.11    0.20
   2  -1  -7    0.07    0.22
   2  -1  -8    0.24    0.24
   2  -1  -9    1.10    0.52
  -3   1  -9   -0.37    0.48
  -3   1  -8    0.76    0.49
  -3   1  -7    0.71    0.43
   3  -1   7    0.70    0.12
   3  -1   7    0.63    0.16
  -3   1  -6    2.25    0.48
   3  -1   6    1.87    0.22
   3  -1   6    1.70    0.18
  -3   1  -5    2.16    0.42
   3  -1   5    1.39    0.15
   3  -1   5    1.36    0.36
   3  -1   5    1.62    0.19
  -3   1  -4   36.81    1.49
   3  -1   4   33.64    2.35
   3  -1   4   37.07    1.47
   3  -1   4   38.60    1.53
  -3   1  -3   41.49    1.65
   3  -1   3   34.37    1.65
   3  -1   3   43.95    1.63
   3  -1   3   42.47    2.55
   3  -1   2    0.14    0.08
   3  -1   2    0.11    0.06
   3  -1   2    0.04    0.07
   3  -1   2   -0.01    0.12
  -3   1  -1  169.99    6.65
   3  -1   1  169.13    6.81
   3  -1   1  167.80    6.62
   3  -1   1  175.75    6.66
  -3   1   0   47.14    1.90
  -3   1   0   47.31    1.88
   3  -1   0   47.98    1.91
   3  -1   0   45.82    1.87
   3  -1   0   46.50    1.95
  -3   1   1   74.60    2.98
  -3   1   1   76.22    3.01
   3  -1  -1   76.62    2.98
  -3   1   2   34.14    1.45
  -3   1   2   37.35    1.48
   3  -1  -2   36.25    1.44
  -3   1   3   68.27    2.73
   3  -1  -3   68.30    2.69
  -3   1   4    1.04    0.12
  -3   1   4    1.08    0.17
   3  -1  -4    0.93    0.12
  -3   1   5    0.02    0.09
  -3   1   5   -0.07    0.14
   3  -1  -5   -0.15    0.21
  -3   1   6    3.17    0.31
  -3   1   6    3.63    0.27
   3  -1  -6    2.94    0.38
  -3   1   7    2.53    0.24
  -3   1   7    2.46    0.26
   3  -1  -7    2.20    0.35
  -3   1   8    0.37    0.11
  -3   1   8    0.31    0.11
   3  -1  -8   -0.24    0.26
   4  -1   8    0.04    0.15
   4  -1   8   -0.06    0.12
   4  -1   7    1.39    0.18
   4  -1   7    1.53    0.25
   4  -1   6    0.78    0.14
   4  -1   6    0.93    0.21
   4  -1   5    0.12    0.25
   4  -1   5   -0.27    0.13
   4  -1   5    0.03    0.10
  -4   1  -4    0.13    0.13
   4  -1   4   -0.27    0.13
   4  -1   4    0.15    0.10
   4  -1   4    0.60    0.28
  -4   1  -3    6.72    0.41
   4  -1   3    7.39    0.64
   4  -1   3    7.05    0.36
   4  -1   3    7.31    0.36
  -4   1  -2   14.07    0.68
   4  -1   2   14.33    0.64
   4  -1   2   13.94    0.70
   4  -1   2   13.65    0.66
   4  -1   2   16.63    1.04
  -4   1  -1   37.33    1.57
   4  -1   1   37.71    1.59
   4  -1   1   38.24    1.54
   4  -1   1   37.67    1.60
  -4   1   0   43.09    1.77
   4  -1   0   43.09    1.82
   4  -1   0   42.27    1.73
  -4   1   1   46.15    1.89
  -4   1   1   46.77    1.85
   4  -1  -1   44.39    1.84
  -4   1   2   14.12    0.67
  -4   1   2   13.43    0.62
   4  -1  -2   12.84    0.61
  -4   1   3    1.57    0.21
   4  -1  -3    1.66    0.19
  -4   1   4    1.89    0.23
   4  -1  -4    2.18    0.21
  -4   1   5    4.51    0.38
  -4   1   5    4.85    0.31
   4  -1  -5    4.23    0.45
   4  -1  -5    4.61    0.31
  -4   1   6    0.99    0.16
  -4   1   6    0.89    0.21
   4  -1  -6    1.32    0.32
  -4   1   7   -0.02    0.13
  -4   1   7   -0.18    0.17
   4  -1  -7   -0.06    0.27
  -4   1   8    1.26    0.20
  -4   1   8    1.61    0.21
   4  -1  -8    0.82    0.32
  -4   1   9    1.66    0.19
  -4   1   9    0.87    0.16
   4  -1  -9    0.79    0.33
   5  -1   9    0.56    0.16
   5  -1   8    0.80    0.19
   5  -1   7    0.62    0.17
   5  -1   7    1.02    0.27
   5  -1   6    0.03    0.13
   5  -1   6   -0.14    0.19
   5  -1   5   19.24    0.97
   5  -1   5   19.51    0.87
  -5   1  -4    5.11    0.38
   5  -1   4    5.21    0.33
   5  -1   4    5.60    0.29
   5  -1   4    5.08    0.63
  -5   1  -3   21.93    1.01
  -5   1  -3   23.48    0.82
   5  -1   3   22.31    1.54
   5  -1   3   20.60    0.97
   5  -1   3   22.37    0.96
   5  -1   3   21.51    1.03
  -5   1  -2    0.19    0.14
   5  -1   2    0.57    0.18
   5  -1   2    1.09    0.14
   5  -1   2    0.17    0.14
   5  -1   1   33.91    1.49
   5  -1   1   34.61    1.50
   5  -1   1   34.70    1.43
  -5   1   0    0.11    0.16
   5  -1   0    0.31    0.11
   5  -1   0    0.48    0.08
  -5   1   1    0.23    0.18
   5  -1  -1    0.38    0.11
   5  -1  -1    0.64    0.22
  -5   1   2   -0.01    0.15
  -5   1   2    0.31    0.11
   5  -1  -2   -0.20    0.09
  -5   1   3   12.16    0.62
  -5   1   3   14.14    0.70
   5  -1  -3   12.43    0.61
  -5   1   4    2.43    0.30
   5  -1  -4    2.97    0.27
  -5   1   5    0.02    0.19
  -5   1   5    0.13    0.12
   5  -1  -5    0.22    0.13
   5  -1  -5    0.12    0.26
  -5   1   6    0.69    0.17
  -5   1   6    0.74    0.24
   5  -1  -6    1.09    0.31
  -5   1   7   -0.07    0.15
  -5   1   7   -0.10    0.20
   5  -1  -7   -0.31    0.27
  -5   1   8    0.52    0.21
   5  -1  -8    0.07    0.29
  -5   1   9    0.47    0.17
   5  -1  -9    0.63    0.34
   6  -1   9    0.91    0.22
   6  -1   8    0.35    0.20
   6  -1   7    0.73    0.21
   6  -1   6   -0.22    0.14
   6  -1   5    2.75    0.31
   6  -1   5    3.11    0.39
  -6   1  -4    3.47    0.37
   6  -1   4    3.54    0.28
   6  -1   4    3.80    0.32
  -6   1  -3   89.88    3.73
   6  -1   3   88.40    3.78
   6  -1   3   95.59    5.63
   6  -1   3   91.15    3.68
   6  -1   3   97.31    3.79
  -6   1  -2    7.66    0.52
   6  -1   2    7.90    0.49
   6  -1   2    7.80    0.54
   6  -1   2    8.36    0.45
   6  -1   1   71.93    2.92
   6  -1   1   73.26    3.04
  -6   1   0    0.83    0.20
   6  -1   0    0.99    0.24
   6  -1   0    1.31    0.18
   6  -1   0    0.92    0.11
  -6   1   1   55.69    2.29
   6  -1  -1   55.05    2.22
   6  -1  -1   52.34    2.35
  -6   1   2    0.39    0.22
   6  -1  -2    0.55    0.23
   6  -1  -2    0.41    0.15
  -6   1   3   -0.19    0.19
  -6   1   3   -0.23    0.11
   6  -1  -3   -0.14    0.13
   6  -1  -3   -0.19    0.24
  -6   1   4    0.78    0.18
  -6   1   4    0.40    0.24
   6  -1  -4    0.76    0.18
   6  -1  -4    0.63    0.27
  -6   1   5    3.05    0.36
   6  -1  -5    3.44    0.33
   6  -1  -5    3.19    0.43
  -6   1   6    0.03    0.16
  -6   1   6   -0.03    0.23
   6  -1  -6    0.03    0.30
  -6   1   7    0.21    0.24
   6  -1  -7    0.54    0.33
  -6   1   8    0.70    0.25
  -6   1   9    0.72    0.23
   7  -1   8    1.27    0.26
   7  -1   7    0.06    0.20
   7  -1   6    0.09    0.20
   7  -1   5    1.32    0.25
  -7   1  -4    0.72    0.22
   7  -1   4    0.97    0.34
   7  -1   4    1.00    0.22
   7  -1   4    1.12    0.20
  -7   1  -3    3.90    0.44
   7  -1   3    2.93    0.36
   7  -1   3    4.15    0.36
   7  -1   3    3.21    0.37
  -7   1  -2   33.78    1.53
   7  -1   2   33.01    1.53
   7  -1   2   34.81    1.47
  -7   1  -1  147.52    6.03
   7  -1   1  154.20    5.96
   7  -1   1  151.46    6.18
  -7   1   0    1.11    0.24
   7  -1   0    0.85    0.26
   7  -1   0    1.00    0.19
   7  -1   0    1.10    0.13
  -7   1   1   26.36    1.24
   7  -1  -1   26.36    1.16
   7  -1  -1   24.87    1.27
  -7   1   2    2.79    0.36
   7  -1  -2    2.05    0.24
   7  -1  -2    2.47    0.38
  -7   1   3   14.74    0.88
   7  -1  -3   18.14    0.94
   7  -1  -3   15.06    0.78
  -7   1   4   -0.16    0.26
  -7   1   4   -0.11    0.16
   7  -1  -4    0.39    0.30
   7  -1  -4    0.06    0.17
  -7   1   5    0.19    0.27
   7  -1  -5    0.40    0.31
  -7   1   6    0.45    0.29
   7  -1  -6    0.58    0.35
  -7   1   7    0.32    0.28
  -7   1   8   -0.06    0.25
  -7   1   9    0.34    0.25
   8  -1   8    0.75    0.25
   8  -1   7   -0.27    0.19
   8  -1   6    0.24    0.21
   8  -1   5   -0.39    0.18
   8  -1   4    2.05    0.28
   8  -1   4    1.31    0.29
  -8   1  -3    2.03    0.37
   8  -1   3    2.54    0.34
   8  -1   3    1.78    0.29
  -8   1  -2   40.30    1.78
   8  -1   2   37.00    1.77
   8  -1   2   39.79    1.69
  -8   1  -1    7.39    0.62
   8  -1   1    7.98    0.52
  -8   1   0   46.15    2.01
   8  -1   0   45.44    1.92
   8  -1   0   44.02    1.72
   8  -1   0   44.95    2.05
  -8   1   1   55.17    2.34
   8  -1  -1   53.98    2.24
   8  -1  -1   51.13    2.40
  -8   1   2   -0.14    0.27
   8  -1  -2   -0.61    0.28
   8  -1  -2   -0.03    0.19
  -8   1   3    5.70    0.62
   8  -1  -3    7.07    0.64
   8  -1  -3    5.47    0.47
  -8   1   4    0.25    0.29
   8  -1  -4    0.32    0.21
   8  -1  -4    0.51    0.31
  -8   1   5    3.30    0.45
   8  -1  -5    2.76    0.48
  -8   1   6    0.09    0.31
  -8   1   7    0.65    0.33
  -8   1   8   -0.22    0.27
   9  -1   7   -0.45    0.22
   9  -1   6    2.03    0.34
   9  -1   5   -0.14    0.20
   9  -1   4    1.67    0.29
   9  -1   3    0.18    0.23
   9  -1   3    0.61    0.23
  -9   1  -2    1.35    0.35
   9  -1   2    1.61    0.32
   9  -1   2    1.32    0.29
  -9   1  -1    1.24    0.37
   9  -1   1    0.30    0.26
   9  -1   1   -0.55    0.20
  -9   1   0   21.18    1.13
   9  -1   0   20.52    1.01
   9  -1   0   19.22    1.13
  -9   1   1   15.77    0.95
   9  -1  -1   14.86    0.80
   9  -1  -1   12.28    0.91
  -9   1   2    1.64    0.38
   9  -1  -2    1.61    0.28
   9  -1  -2    1.63    0.41
  -9   1   3    4.96    0.58
   9  -1  -3    5.05    0.51
   9  -1  -3    7.60    0.70
  -9   1   4   -0.12    0.33
  -9   1   5    1.20    0.41
  -9   1   6    1.02    0.39
  -9   1   7    1.14    0.40
  -9   1   8    0.43    0.34
  10  -1   6    0.35    0.27
  10  -1   5   -0.52    0.23
  10  -1   4    0.48    0.27
  10  -1   3   -0.04    0.22
  10  -1   3    0.38    0.23
  10  -1   2    0.59    0.25
  10  -1   2    1.06    0.29
 -10   1  -1    0.44    0.31
  10  -1   1    0.79    0.29
  10  -1   1    0.07    0.23
 -10   1   0    4.83    0.58
  10  -1   0    4.74    0.50
  10  -1   0    3.87    0.51
 -10   1   1    5.11    0.57
  10  -1  -1    4.99    0.50
  10  -1  -1    5.18    0.62
 -10   1   2    3.00    0.51
  10  -1  -2    3.16    0.39
 -10   1   3    2.21    0.46
 -10   1   4    0.36    0.37
 -10   1   5   -0.19    0.37
 -10   1   6   -0.39    0.36
 -10   1   7    0.11    0.38
  11  -1   5    8.81    0.73
  11  -1   4   -0.45    0.26
  11  -1   3   -0.67    0.24
  11  -1   2    0.30    0.30
  11  -1   2    0.63    0.31
  11  -1   1    1.08    0.31
  11  -1   1    1.64    0.37
 -11   1   0    0.32    0.34
  11  -1   0    0.13    0.25
 -11   1   1    2.89    0.52
  11  -1  -1    2.51    0.39
 -11   1   2    3.76    0.55
 -11   1   3    2.43    0.49
 -11   1   4    0.91    0.43
 -11   1   5   -0.01    0.40
 -11   1   6    0.73    0.45
  12  -1   3   12.46    0.88
  12  -1   2   -0.10    0.29
  12  -1   1   -0.22    0.32
  12  -1   0    0.97    0.34
 -12   1   1    0.39    0.39
 -12   1   2   -0.26    0.39
 -12   1   3    1.58    0.52
 -12   1   4    1.08    0.50
  13  -1   0    0.08    0.35
 -12  -2   4    1.12    0.50
 -12  -2   3    0.66    0.46
 -12  -2   2    0.20    0.41
  12   2  -1    0.08    0.35
 -12  -2   1    0.49    0.38
  12   2   0    3.95    0.54
  12   2   1    0.95    0.40
  12   2   2   -0.01    0.33
  12   2   3    3.22    0.52
 -11  -2   6    0.47    0.42
 -11  -2   5    0.38    0.41
 -11  -2   4   -0.21    0.36
 -11  -2   3    0.41    0.38
 -11  -2   2    2.73    0.52
  11   2  -1    0.01    0.26
 -11  -2   1    0.59    0.38
  11   2   0    1.46    0.34
 -11  -2   0    1.40    0.39
  11   2   1    1.32    0.34
  11   2   1    1.11    0.34
  11   2   2    1.11    0.36
  11   2   2    1.07    0.33
  11   2   3    1.78    0.39
  11   2   4    0.11    0.33
  11   2   5    0.14    0.29
 -10  -2   7    0.95    0.42
 -10  -2   6    0.09    0.41
 -10  -2   5    2.29    0.51
 -10  -2   4    1.44    0.43
 -10  -2   3    1.16    0.41
  10   2  -2    1.52    0.33
 -10  -2   2    1.38    0.42
  10   2  -1    8.13    0.72
  10   2  -1    8.04    0.65
 -10  -2   1    7.98    0.77
  10   2   0    3.69    0.44
  10   2   0    3.37    0.49
 -10  -2   0    3.65    0.52
  10   2   1    4.66    0.54
  10   2   1    5.28    0.53
 -10  -2  -1    4.05    0.48
  10   2   2    4.84    0.52
  10   2   2    6.09    0.55
  10   2   3    2.99    0.38
  10   2   3    2.93    0.41
  10   2   4   -0.34    0.24
  10   2   5    0.11    0.28
  10   2   6    0.48    0.30
  -9  -2   8    0.55    0.34
  -9  -2   7    0.19    0.34
  -9  -2   6   -0.04    0.36
  -9  -2   5    0.00    0.35
  -9  -2   4   -0.20    0.34
   9   2  -3   25.21    1.28
  -9  -2   3   26.21    1.39
   9   2  -2    9.73    0.67
  -9  -2   2    9.47    0.79
   9   2  -1   30.05    1.41
  -9  -2   1   29.95    1.51
   9   2   0   11.44    0.72
   9   2   0   10.12    0.77
  -9  -2   0   12.03    0.82
   9   2   1   15.19    0.88
   9   2   1   14.82    0.84
  -9  -2  -1   13.72    0.93
   9   2   2    0.29    0.26
   9   2   2    1.05    0.29
  -9  -2  -2    0.40    0.32
   9   2   3    9.25    0.58
   9   2   3    7.54    0.61
   9   2   4    5.01    0.51
   9   2   5    1.53    0.32
   9   2   6    0.44    0.27
   9   2   7    0.16    0.26
  -8  -2   8    0.47    0.30
  -8  -2   7    0.07    0.29
  -8  -2   6   -0.11    0.30
  -8  -2   5    0.00    0.30
   8   2  -4    0.09    0.21
  -8  -2   4   -0.15    0.28
   8   2  -3    0.39    0.24
  -8  -2   3    0.39    0.30
   8   2  -2    1.51    0.29
  -8  -2   2    1.26    0.34
   8   2  -1   71.05    3.05
  -8  -2   1   77.18    3.15
   8   2   0    3.75    0.41
  -8  -2   0    2.64    0.37
   8   2   1  104.07    4.43
   8   2   1  109.77    4.29
  -8  -2  -1  104.97    4.36
   8   2   2   31.63    1.50
   8   2   2   33.33    1.46
  -8  -2  -2   31.77    1.53
   8   2   3    3.10    0.35
   8   2   3    2.65    0.33
  -8  -2  -3    2.42    0.36
   8   2   4   -0.27    0.18
   8   2   4   -0.36    0.21
   8   2   5    0.46    0.27
   8   2   6    1.87    0.31
   8   2   7    0.88    0.28
   8   2   8    0.35    0.24
   8   2   8    0.48    0.27
  -7  -2   9    0.71    0.24
  -7  -2   8    0.55    0.28
  -7  -2   7   -0.14    0.26
  -7  -2   6    0.74    0.32
  -7  -2   5    0.80    0.31
   7   2  -4    1.40    0.25
  -7  -2   4    1.74    0.25
  -7  -2   4    1.06    0.31
   7   2  -3    0.69    0.22
  -7  -2   3    1.05    0.30
   7   2  -2   12.74    0.71
  -7  -2   2   13.88    0.80
   7   2  -1    2.41    0.29
  -7  -2   1    1.73    0.30
   7   2   0    2.17    0.27
  -7  -2   0    2.02    0.32
   7   2   1   52.18    2.19
  -7  -2  -1   52.80    2.26
   7   2   2   13.04    0.68
   7   2   2   11.65    0.69
  -7  -2  -2   12.67    0.74
   7   2   3   51.14    2.16
   7   2   3   50.22    2.08
   7   2   3   47.89    2.11
  -7  -2  -3   47.60    2.13
  -7  -2  -3   50.31    1.86
   7   2   4    6.81    0.44
   7   2   4    7.06    0.51
  -7  -2  -4    7.63    0.58
  -7  -2  -4    7.72    0.35
   7   2   6    2.76    0.35
   7   2   7   -0.18    0.22
   7   2   8    0.22    0.21
   7   2   8   -0.08    0.21
  -6  -2   9    0.55    0.20
  -6  -2   8   -0.03    0.21
  -6  -2   7    0.20    0.23
  -6  -2   6    7.30    0.59
   6   2  -5    0.75    0.20
  -6  -2   5    0.67    0.27
   6   2  -4    0.51    0.19
  -6  -2   4    0.23    0.12
  -6  -2   4    0.18    0.21
   6   2  -3    8.74    0.53
  -6  -2   3    8.50    0.49
  -6  -2   3    9.45    0.61
   6   2  -2    2.94    0.29
  -6  -2   2    2.62    0.33
   6   2  -1    1.89    0.23
  -6  -2   1    1.76    0.28
   6   2   0   54.15    2.21
   6   2   0   52.89    2.01
  -6  -2   0   53.86    2.27
   6   2   1    0.02    0.13
  -6  -2  -1   -0.02    0.18
   6   2   2    4.33    0.41
   6   2   2    5.00    0.57
   6   2   2    4.19    0.34
  -6  -2  -2    4.41    0.41
  -6  -2  -2    4.81    0.25
   6   2   3    0.73    0.19
   6   2   3    0.85    0.24
   6   2   3    0.82    0.19
   6   2   3    1.37    0.37
  -6  -2  -3    1.60    0.26
   6   2   4   28.55    1.24
   6   2   4   29.78    1.28
  -6  -2  -4   29.27    1.32
   6   2   5   -0.08    0.16
   6   2   5   -0.22    0.18
   6   2   6    2.05    0.27
   6   2   7   -0.48    0.19
   6   2   8    1.35    0.27
   6   2   9    0.39    0.21
  -5  -2  10    0.75    0.15
  -5  -2   9    0.45    0.17
  -5  -2   8    0.83    0.21
  -5  -2   7    1.80    0.28
  -5  -2   7    2.36    0.24
  -5  -2   6   -0.18    0.12
  -5  -2   6   -0.27    0.18
   5   2  -5    7.66    0.50
   5   2  -5    7.44    0.47
  -5  -2   5    7.37    0.53
   5   2  -4   19.90    0.92
  -5  -2   4   19.23    0.97
   5   2  -3    0.48    0.16
  -5  -2   3    0.02    0.18
  -5  -2   3   -0.05    0.09
   5   2  -2    2.47    0.26
  -5  -2   2    2.95    0.31
  -5  -2   2    2.63    0.23
   5   2  -1   11.61    0.57
   5   2  -1   11.36    0.50
  -5  -2   1   11.70    0.64
   5   2   0    0.78    0.14
   5   2   0    0.34    0.08
  -5  -2   0   -0.22    0.13
   5   2   1    4.60    0.36
   5   2   1    4.43    0.30
  -5  -2  -1    4.26    0.23
  -5  -2  -1    3.85    0.35
   5   2   2   95.71    5.71
   5   2   2   95.36    3.77
   5   2   2   95.10    3.82
  -5  -2  -2   91.98    3.81
  -5  -2  -2   96.87    3.50
   5   2   3   31.36    1.41
   5   2   3   32.86    1.37
   5   2   3   32.51    1.37
   5   2   3   32.08    2.15
  -5  -2  -3   32.63    1.41
   5   2   4    7.86    0.36
   5   2   4    7.78    0.44
   5   2   4    7.54    0.80
  -5  -2  -4    8.09    0.48
   5   2   5   -0.06    0.16
   5   2   5   -0.19    0.14
   5   2   6    7.27    0.47
   5   2   6    7.48    0.52
   5   2   7    0.25    0.18
   5   2   7   -0.14    0.16
   5   2   7   -0.05    0.20
   5   2   8    5.51    0.44
   5   2   9    0.08    0.15
   4   2  -9   -0.25    0.31
  -4  -2   9   -0.07    0.13
  -4  -2   9    0.33    0.13
  -4  -2   8    0.50    0.16
  -4  -2   8    0.08    0.14
  -4  -2   7    0.15    0.12
  -4  -2   7    0.17    0.17
  -4  -2   6    0.62    0.13
  -4  -2   6    0.53    0.19
   4   2  -5   13.01    0.67
  -4  -2   5   13.49    0.63
  -4  -2   5   14.39    0.71
   4   2  -4    1.62    0.19
  -4  -2   4    1.90    0.23
   4   2  -3   39.34    1.61
  -4  -2   3   36.93    1.58
  -4  -2   3   39.81    1.64
   4   2  -2   81.43    3.29
  -4  -2   2   84.78    3.33
  -4  -2   2   82.41    3.28
   4   2  -1    3.28    0.20
   4   2  -1    3.13    0.25
  -4  -2   1    2.95    0.30
  -4  -2   1    3.53    0.24
   4   2   0   23.45    0.97
   4   2   0   21.71    0.87
  -4  -2   0   23.40    1.02
   4   2   1   35.32    1.45
   4   2   1   35.80    1.49
  -4  -2  -1   36.12    1.33
  -4  -2  -1   34.08    1.49
   4   2   2   26.25    1.14
   4   2   2   27.72    1.77
   4   2   2   27.14    1.18
  -4  -2  -2   27.80    1.18
   4   2   3    0.27    0.22
   4   2   3   -0.11    0.04
   4   2   3    0.04    0.07
   4   2   3    0.02    0.08
  -4  -2  -3   -0.08    0.11
   4   2   4   31.77    1.30
   4   2   4   27.89    2.02
   4   2   4   29.76    1.26
  -4  -2  -4   30.22    1.28
   4   2   5   19.26    0.88
   4   2   5   18.21    0.84
   4   2   6    7.44    0.45
   4   2   6    8.39    0.49
  -4  -2  -6    9.04    0.91
   4   2   7    0.03    0.16
   4   2   7    0.31    0.16
  -4  -2  -7    0.27    0.47
   4   2   8    1.05    0.20
   4   2   8    1.04    0.18
  -4  -2  -8    1.76    0.63
   3   2 -10    1.05    0.58
   3   2  -9    0.62    0.32
  -3  -2   8   -0.07    0.12
  -3  -2   8    0.03    0.11
  -3  -2   7    1.07    0.18
  -3  -2   7    1.19    0.15
  -3  -2   6   14.96    0.71
  -3  -2   6   14.55    0.65
  -3  -2   5    6.63    0.41
  -3  -2   5    6.35    0.34
   3   2  -4    1.10    0.16
  -3  -2   4    1.09    0.17
  -3  -2   4    0.85    0.12
   3   2  -3   30.05    1.25
  -3  -2   3   29.98    1.27
   3   2  -2    1.04    0.12
  -3  -2   2    0.85    0.10
  -3  -2   2    1.04    0.17
   3   2  -1   89.10    3.48
   3   2  -1   85.69    3.26
  -3  -2   1   90.26    3.51
  -3  -2   1   88.86    3.47
   3   2   0   88.08    3.40
   3   2   0   93.88    3.64
   3   2   0   94.02    3.66
  -3  -2   0   93.02    3.41
  -3  -2   0   95.24    3.64
  -3  -2   0   92.38    3.67
   3   2   1    0.56    0.09
   3   2   1    0.66    0.13
   3   2   1    1.11    0.21
  -3  -2  -1    1.20    0.16
  -3  -2  -1    0.91    0.09
   3   2   2    5.78    0.30
   3   2   2    5.68    0.51
  -3  -2  -2    5.76    0.33
   3   2   3   10.22    0.86
   3   2   3   10.83    0.45
   3   2   3   11.36    0.50
  -3  -2  -3   10.64    0.52
   3   2   4    1.09    0.32
   3   2   4    0.80    0.14
   3   2   4    0.69    0.12
  -3  -2  -4    0.97    0.14
  -3  -2  -4    0.99    0.32
   3   2   5    2.96    0.24
   3   2   5    3.34    0.27
  -3  -2  -5    3.24    0.54
   3   2   6    1.58    0.19
   3   2   6    1.56    0.19
  -3  -2  -6    2.32    0.53
   3   2   7    3.99    0.30
   3   2   7    4.18    0.29
  -3  -2  -7    5.05    0.70
  -3  -2  -8    2.65    0.67
   2   2 -10   -0.08    0.45
   2   2  -9    1.43    0.56
   2   2  -8    5.90    0.78
  -2  -2   7    5.00    0.31
  -2  -2   7    6.02    0.28
  -2  -2   6    0.19    0.08
  -2  -2   6    0.32    0.12
  -2  -2   5    2.79    0.25
  -2  -2   5    2.77    0.19
   2   2  -4  141.18    5.68
  -2  -2   4  147.14    5.65
  -2  -2   4  147.88    5.68
   2   2  -3   37.52    1.54
  -2  -2   3   38.20    1.54
  -2  -2   3   37.96    1.51
   2   2  -2   53.89    2.14
  -2  -2   2   53.80    2.15
   2   2  -1    0.37    0.09
   2   2  -1    0.26    0.07
   2   2  -1    0.41    0.07
  -2  -2   1    0.22    0.06
  -2  -2   1    0.30    0.09
   2   2   0  120.83    4.37
   2   2   0  111.95    4.38
   2   2   0  107.57    4.09
  -2  -2   0  119.08    4.38
  -2  -2   0  105.03    4.36
  -2  -2   0  107.53    4.09
  -2  -2  -1    0.60    0.08
   2   2   2  110.91    7.01
   2   2   2  121.96    4.63
  -2  -2  -2  119.82    4.64
  -2  -2  -2  123.18    7.00
   2   2   3   41.95    1.63
   2   2   3   41.04    1.61
  -2  -2  -3   39.17    1.62
  -2  -2  -3   39.43    2.51
   2   2   4    1.86    0.17
   2   2   4    1.87    0.16
  -2  -2  -4    1.14    0.31
   2   2   5    1.39    0.14
   2   2   5    1.38    0.14
  -2  -2  -5    1.58    0.38
   2   2   6    2.62    0.19
   2   2   6    2.36    0.20
  -2  -2  -6    2.47    0.53
  -2  -2  -7    3.74    0.64
  -2  -2  -8    0.67    0.51
  -2  -2  -9    0.52    0.53
   1   2 -10    0.10    0.47
   1   2  -9    0.22    0.46
   1   2  -8    0.24    0.40
   1   2  -8   -0.10    0.20
   1   2  -7    4.72    0.68
  -1  -2   6   15.16    0.65
  -1  -2   6   16.03    0.63
  -1  -2   5   22.26    0.89
  -1  -2   5   22.12    0.92
  -1  -2   4    3.37    0.22
  -1  -2   4    3.46    0.20
   1   2  -3   12.28    0.54
  -1  -2   3   11.85    0.54
  -1  -2   3   12.80    0.53
   1   2  -2  627.30   24.12
  -1  -2   2  620.49   24.11
   1   2  -1   -0.01    0.04
   1   2  -1   -0.01    0.05
   1   2  -1    0.01    0.04
  -1  -2   1    0.00    0.04
  -1  -2   1    0.01    0.03
  -1  -2   1   -0.08    0.05
   1   2   0  145.11    5.56
   1   2   0  150.21    5.57
  -1  -2   0  135.18    5.56
   1   2   1    0.28    0.10
  -1  -2  -1    0.18    0.08
  -1  -2  -1    0.43    0.06
  -1  -2  -1    0.26    0.04
   1   2   2   10.08    0.41
   1   2   2    9.63    0.42
   1   2   2    8.89    0.68
   1   2   2    9.98    0.42
  -1  -2  -2    9.78    0.41
  -1  -2  -2    8.40    0.68
   1   2   3   -0.10    0.06
   1   2   3    0.06    0.06
  -1  -2  -3   -0.13    0.06
  -1  -2  -3    0.04    0.19
  -1  -2  -3    0.00    0.05
   1   2   4    5.86    0.26
   1   2   4    5.01    0.27
  -1  -2  -4    5.41    0.56
  -1  -2  -4    5.17    0.26
  -1  -2  -5    7.64    0.35
  -1  -2  -5    6.91    0.74
  -1  -2  -6    2.20    0.50
  -1  -2  -6    2.55    0.19
  -1  -2  -7    0.30    0.10
  -1  -2  -7    0.79    0.43
  -1  -2  -8    0.29    0.44
  -1  -2  -9    0.96    0.54
   0   2 -10   -0.15    0.46
   0   2  -9   -0.04    0.43
   0   2  -8   -0.20    0.35
   0   2  -8    0.13    0.17
   0   2  -7   -0.18    0.34
   0   2  -6    0.00    0.29
   0   2  -5    3.28    0.48
   0  -2   5    2.89    0.17
   0  -2   5    3.07    0.17
   0   2  -4   26.15    1.85
   0  -2   4   29.62    1.17
   0  -2   4   31.29    1.17
   0   2  -3   15.20    0.58
   0   2  -3   12.03    0.93
   0  -2   3   13.92    0.59
   0  -2   3   14.88    0.59
   0   2  -2  140.42    5.24
   0   2  -2  137.91    5.25
   0  -2   2  133.85    5.24
   0  -2   2  128.64    5.25
   0   2  -1   18.55    0.71
   0   2  -1   17.49    0.77
   0  -2   1   17.74    0.76
   0   2   0   92.24    3.62
   0  -2   0   93.68    3.61
   0   2   1   16.70    0.74
   0   2   1   17.92    0.73
   0  -2  -1   16.08    0.71
   0   2   2  147.72    5.52
   0   2   2  135.53    5.36
   0   2   2  134.04    5.37
   0  -2  -2  136.90    5.35
   0  -2  -2  139.87    5.36
   0  -2  -2  136.71    5.51
   0   2   3   14.98    0.61
   0   2   3   14.67    0.62
   0  -2  -3   15.32    0.65
   0   2   4   30.57    1.20
   0   2   4   30.34    1.19
   0  -2  -4   30.44    1.27
   0  -2  -5    2.68    0.25
   0  -2  -5    3.31    0.52
   0  -2  -6    0.21    0.13
   0  -2  -6   -0.17    0.32
   0  -2  -7    0.15    0.15
   0  -2  -7   -0.02    0.38
   0  -2  -8   -0.01    0.41
   0  -2  -9   -0.11    0.47
  -1   2 -10    0.84    0.59
  -1   2  -9    1.03    0.52
  -1   2  -8   -0.04    0.38
  -1   2  -7    0.12    0.13
  -1   2  -7   -0.04    0.35
  -1   2  -6    2.46    0.45
  -1   2  -5    7.14    0.69
   1  -2   5    7.06    0.36
   1  -2   5    7.58    0.32
  -1   2  -4    6.10    0.55
   1  -2   4    5.72    0.27
   1  -2   4    5.49    0.31
  -1   2  -3    0.07    0.06
  -1   2  -3    0.02    0.15
   1  -2   3    0.02    0.07
   1  -2   3    0.04    0.05
  -1   2  -2   11.41    0.69
  -1   2  -2   11.22    0.45
   1  -2   2    9.65    0.69
   1  -2   2   10.18    0.44
   1  -2   2    8.55    0.46
  -1   2  -1    0.41    0.07
  -1   2  -1    0.43    0.07
   1  -2   1    0.49    0.06
   1  -2   1    0.50    0.07
  -1   2   0  136.13    5.39
  -1   2   0  134.07    5.26
   1  -2   0  136.30    5.25
  -1   2   1    0.03    0.02
  -1   2   1    0.04    0.06
  -1   2   1    0.06    0.06
   1  -2  -1    0.06    0.05
   1  -2  -1   -0.01    0.03
   1  -2  -1    0.09    0.06
  -1   2   2  636.27   23.75
  -1   2   2  538.73   23.80
   1  -2  -2  646.77   24.47
   1  -2  -2  636.11   23.78
  -1   2   3   12.95    0.53
  -1   2   3   12.00    0.52
   1  -2  -3   11.76    0.59
   1  -2  -3   12.88    0.51
  -1   2   4    3.81    0.21
  -1   2   4    4.10    0.22
   1  -2  -4    3.71    0.30
  -1   2   5   22.24    0.92
  -1   2   5   23.57    0.92
   1  -2  -5   22.29    1.02
   1  -2  -6   14.36    0.72
   1  -2  -7    4.87    0.41
   1  -2  -8   -0.07    0.42
   1  -2  -8    0.32    0.19
   1  -2  -9   -0.50    0.43
  -2   2  -9    0.93    0.55
  -2   2  -8    1.40    0.51
  -2   2  -7    4.53    0.67
  -2   2  -6    2.90    0.51
   2  -2   6    2.68    0.24
   2  -2   6    2.88    0.17
  -2   2  -5    1.64    0.35
  -2   2  -5    1.79    0.14
   2  -2   5    1.57    0.14
   2  -2   5    1.71    0.18
  -2   2  -4    1.61    0.13
  -2   2  -4    1.81    0.32
   2  -2   4    1.41    0.13
   2  -2   4    1.41    0.17
   2  -2   4    1.28    0.29
  -2   2  -3   41.19    1.64
  -2   2  -3   47.00    2.52
  -2   2  -3   40.18    1.66
   2  -2   3   40.89    1.63
   2  -2   3   40.22    1.66
   2  -2   3   36.53    2.51
  -2   2  -2  120.98    4.83
  -2   2  -2  124.48    4.72
   2  -2   2  127.22    7.10
   2  -2   2  114.38    4.83
   2  -2   2  118.56    4.71
  -2   2  -1    0.49    0.08
  -2   2  -1    0.44    0.08
   2  -2   1    0.42    0.08
   2  -2   1    0.31    0.06
  -2   2   0  118.98    4.58
  -2   2   0  118.78    4.69
  -2   2   0  110.42    4.56
   2  -2   0  117.04    4.70
   2  -2   0  119.73    4.59
   2  -2   0  118.63    4.56
  -2   2   1    0.43    0.09
  -2   2   1    0.43    0.07
   2  -2  -1    0.31    0.06
   2  -2  -1    0.42    0.10
   2  -2  -1    0.28    0.10
  -2   2   2   54.24    2.13
   2  -2  -2   52.51    2.10
   2  -2  -2   53.62    2.21
  -2   2   3   39.05    1.52
  -2   2   3   37.78    1.51
   2  -2  -3   36.82    1.49
   2  -2  -3   37.12    1.61
  -2   2   4  145.37    5.78
  -2   2   4  152.80    5.80
   2  -2  -4  148.21    6.01
  -2   2   5    3.34    0.23
  -2   2   5    3.38    0.25
   2  -2  -5    2.85    0.35
  -2   2   6    0.21    0.10
  -2   2   6    0.11    0.11
   2  -2  -6    0.30    0.21
  -2   2   7    5.50    0.27
   2  -2  -7    5.44    0.46
   2  -2  -8    7.41    0.56
   2  -2  -9    2.28    0.67
  -3   2  -9    1.74    0.63
  -3   2  -8    3.26    0.67
  -3   2  -7    5.62    0.71
   3  -2   7    3.73    0.34
   3  -2   7    4.11    0.25
  -3   2  -6    2.28    0.49
   3  -2   6    1.99    0.19
   3  -2   6    1.72    0.22
  -3   2  -5    4.08    0.52
   3  -2   5    3.06    0.29
   3  -2   5    2.68    0.49
   3  -2   5    3.21    0.22
  -3   2  -4    0.96    0.11
  -3   2  -4    0.98    0.13
   3  -2   4    0.97    0.28
   3  -2   4    0.72    0.15
   3  -2   4    1.02    0.12
  -3   2  -3   11.14    0.50
  -3   2  -3   11.24    0.54
   3  -2   3   11.43    0.51
   3  -2   3   11.90    0.86
  -3   2  -2    5.67    0.32
  -3   2  -2    5.38    0.29
   3  -2   2    6.24    0.48
   3  -2   2    5.46    0.30
   3  -2   2    5.19    0.28
  -3   2  -1    0.62    0.13
  -3   2  -1    0.81    0.13
   3  -2   1    0.59    0.12
   3  -2   1    0.52    0.08
   3  -2   1    0.55    0.13
  -3   2   0   93.40    3.71
  -3   2   0   97.52    3.70
   3  -2   0   91.69    3.69
   3  -2   0   94.68    3.73
   3  -2   0   93.73    3.81
  -3   2   1   87.74    3.44
  -3   2   1   87.65    3.45
   3  -2  -1   85.29    3.42
   3  -2  -1   88.93    3.56
  -3   2   2    1.38    0.16
   3  -2  -2    1.57    0.22
   3  -2  -2    1.20    0.13
  -3   2   3   29.79    1.26
   3  -2  -3   30.53    1.22
   3  -2  -3   29.84    1.34
  -3   2   4    1.58    0.17
  -3   2   4    1.15    0.16
   3  -2  -4    1.03    0.12
   3  -2  -4    1.14    0.24
  -3   2   5    6.02    0.34
   3  -2  -5    6.00    0.47
  -3   2   6   14.74    0.67
  -3   2   6   14.77    0.70
   3  -2  -6   13.83    0.81
  -3   2   7    1.00    0.17
  -3   2   7    1.15    0.18
   3  -2  -7    0.86    0.29
  -3   2   8    0.19    0.11
  -3   2   8    0.24    0.10
   3  -2  -8    0.16    0.27
   4  -2   8    0.90    0.16
   4  -2   8    1.22    0.22
   4  -2   7    0.13    0.12
   4  -2   7    0.37    0.20
   4  -2   6    8.13    0.42
   4  -2   6    7.83    0.53
   4  -2   5   15.86    1.32
   4  -2   5   17.77    0.86
   4  -2   5   18.39    0.77
  -4   2  -4   29.70    1.29
   4  -2   4   30.34    1.34
   4  -2   4   32.10    1.27
   4  -2   4   30.07    2.04
  -4   2  -3   -0.11    0.11
   4  -2   3   -0.08    0.05
   4  -2   3    0.03    0.09
   4  -2   3   -0.01    0.17
   4  -2   3    0.05    0.08
  -4   2  -2   27.73    1.19
   4  -2   2   29.23    1.22
   4  -2   2   26.98    1.15
   4  -2   2   27.14    1.19
  -4   2  -1   34.21    1.40
   4  -2   1   33.71    1.36
   4  -2   1   30.90    1.22
   4  -2   1   32.61    1.41
   4  -2   1   34.39    1.42
  -4   2   0   22.97    1.00
   4  -2   0   22.02    0.95
   4  -2   0   22.81    1.03
  -4   2   1    3.60    0.25
  -4   2   1    3.24    0.29
   4  -2  -1    3.21    0.23
   4  -2  -1    2.99    0.30
  -4   2   2   82.53    3.25
  -4   2   2   83.36    3.28
   4  -2  -2   81.96    3.24
   4  -2  -2   79.96    3.39
  -4   2   3   39.36    1.53
  -4   2   3   30.55    1.48
   4  -2  -3   38.53    1.48
   4  -2  -3   36.51    1.61
  -4   2   4    1.63    0.21
  -4   2   4    1.11    0.15
   4  -2  -4    1.77    0.19
   4  -2  -4    1.98    0.28
  -4   2   5   14.02    0.69
  -4   2   5   13.09    0.63
   4  -2  -5   13.42    0.63
   4  -2  -5   12.92    0.77
  -4   2   6    0.70    0.20
  -4   2   6    0.69    0.16
   4  -2  -6    0.75    0.29
  -4   2   7    0.05    0.18
  -4   2   7    0.16    0.15
   4  -2  -7    0.31    0.28
  -4   2   8    0.29    0.16
  -4   2   8    0.09    0.15
   4  -2  -8    0.22    0.29
  -4   2   9    0.62    0.12
  -4   2   9    0.33    0.14
   4  -2  -9    0.29    0.29
   5  -2   9    0.16    0.16
   5  -2   8    5.19    0.38
   5  -2   7    0.24    0.23
   5  -2   7   -0.05    0.13
   5  -2   6    7.77    0.43
   5  -2   6    7.04    0.56
   5  -2   5    0.32    0.31
   5  -2   5    0.12    0.12
   5  -2   5    0.14    0.19
  -5   2  -4    7.98    0.48
   5  -2   4    8.09    0.78
   5  -2   4    7.37    0.42
  -5   2  -3   32.45    1.41
   5  -2   3   33.28    2.13
   5  -2   3   33.81    1.37
   5  -2   3   32.59    1.46
   5  -2   3   31.48    1.40
  -5   2  -2   91.44    3.69
   5  -2   2   88.58    3.75
   5  -2   2   95.05    3.73
   5  -2   2   92.88    3.64
  -5   2  -1    3.88    0.34
   5  -2   1    3.72    0.32
   5  -2   1    3.88    0.17
   5  -2   1    3.69    0.27
   5  -2   1    3.79    0.34
  -5   2   0   -0.25    0.14
   5  -2   0   -0.14    0.10
   5  -2   0    0.04    0.15
  -5   2   1   10.76    0.59
   5  -2  -1   10.92    0.63
   5  -2  -1   10.65    0.53
  -5   2   2    2.21    0.24
  -5   2   2    2.81    0.32
   5  -2  -2    2.69    0.23
  -5   2   3   -0.14    0.10
  -5   2   3    0.04    0.17
   5  -2  -3   -0.02    0.10
   5  -2  -3   -0.18    0.19
  -5   2   4   20.45    0.96
   5  -2  -4   18.77    1.04
   5  -2  -4   20.74    0.89
  -5   2   5    7.73    0.51
  -5   2   5    6.17    0.41
   5  -2  -5    6.90    0.57
   5  -2  -5    6.94    0.41
  -5   2   6   -0.10    0.20
  -5   2   6   -0.23    0.12
   5  -2  -6   -0.10    0.26
  -5   2   7    1.56    0.28
  -5   2   7    1.80    0.25
   5  -2  -7    1.79    0.38
  -5   2   8    1.05    0.23
   5  -2  -8    0.70    0.34
  -5   2   9    0.39    0.17
   5  -2  -9    0.14    0.33
   6  -2   9    0.36    0.19
   6  -2   8    1.37    0.24
   6  -2   7   -0.13    0.17
   6  -2   6    2.11    0.25
   6  -2   5    0.01    0.14
   6  -2   5   -0.04    0.21
  -6   2  -4   28.81    1.31
   6  -2   4   29.28    1.27
   6  -2   4   29.10    1.26
  -6   2  -3    0.92    0.21
   6  -2   3    1.12    0.24
   6  -2   3    1.57    0.36
   6  -2   3    0.85    0.21
   6  -2   2    4.15    0.43
   6  -2   2    4.70    0.37
   6  -2   2    4.01    0.31
  -6   2  -1   -0.13    0.16
   6  -2   1    0.10    0.11
   6  -2   1   -0.32    0.14
  -6   2   0   52.10    2.22
   6  -2   0   54.33    2.29
   6  -2   0   51.27    2.15
   6  -2   0   53.58    1.97
   6  -2  -1    2.17    0.25
  -6   2   2    2.64    0.33
   6  -2  -2    2.54    0.26
   6  -2  -2    2.78    0.35
  -6   2   3    7.92    0.56
  -6   2   3    8.34    0.49
   6  -2  -3    7.71    0.46
   6  -2  -3    8.10    0.61
  -6   2   4    0.33    0.15
  -6   2   4   -0.10    0.19
   6  -2  -4    0.30    0.27
   6  -2  -4    0.15    0.14
  -6   2   5    0.58    0.25
   6  -2  -5    0.74    0.18
   6  -2  -5    1.04    0.33
  -6   2   6    7.22    0.57
  -6   2   6    6.70    0.49
   6  -2  -6    5.41    0.60
  -6   2   7    0.31    0.24
   6  -2  -7    0.41    0.31
  -6   2   8    0.13    0.22
  -6   2   9    0.66    0.23
   7  -2   8   -0.11    0.19
   7  -2   7    0.19    0.20
   7  -2   6    3.05    0.33
   7  -2   5   -0.53    0.18
  -7   2  -4    6.89    0.57
   7  -2   4    7.57    0.48
   7  -2   4    7.73    0.49
  -7   2  -3   48.19    2.09
   7  -2   3   49.37    2.16
   7  -2   3   50.59    2.02
   7  -2   3   45.32    2.09
  -7   2  -2   12.98    0.72
   7  -2   2   12.95    0.65
   7  -2   2   10.88    0.70
  -7   2  -1   51.91    2.20
   7  -2   1   49.09    2.24
   7  -2   1   52.82    2.13
  -7   2   0    1.97    0.30
   7  -2   0    1.48    0.21
   7  -2   0    1.62    0.16
   7  -2   0    1.59    0.29
  -7   2   2   14.32    0.78
   7  -2  -2   12.40    0.66
   7  -2  -2   12.02    0.77
  -7   2   3    1.01    0.28
   7  -2  -3    1.66    0.34
   7  -2  -3    0.71    0.19
  -7   2   4    1.10    0.31
  -7   2   4    0.93    0.22
   7  -2  -4    2.10    0.39
   7  -2  -4    1.01    0.21
  -7   2   5    0.62    0.30
   7  -2  -5    1.02    0.36
  -7   2   6    0.69    0.30
   7  -2  -6    1.12    0.36
  -7   2   7   -0.09    0.25
  -7   2   8    0.15    0.27
  -7   2   9    0.50    0.26
   8  -2   8    0.38    0.24
   8  -2   7    0.56    0.23
   8  -2   6    1.65    0.28
   8  -2   5    0.35    0.22
   8  -2   4   -0.52    0.19
   8  -2   4    0.42    0.19
  -8   2  -3    2.84    0.41
   8  -2   3    2.40    0.30
   8  -2   3    3.32    0.39
  -8   2  -2   32.02    1.49
   8  -2   2   30.11    1.48
   8  -2   2   32.04    1.40
  -8   2  -1  102.60    4.23
   8  -2   1  102.14    4.33
   8  -2   1  105.12    4.15
   8  -2   0    2.23    0.38
   8  -2   0    2.05    0.21
  -8   2   1   70.75    3.05
   8  -2  -1   71.08    3.15
   8  -2  -1   75.74    2.98
  -8   2   2    1.64    0.36
   8  -2  -2    1.24    0.25
   8  -2  -2    1.75    0.39
  -8   2   3    0.17    0.29
   8  -2  -3    0.12    0.20
   8  -2  -3    0.14    0.32
  -8   2   4   -0.27    0.28
   8  -2  -4   -0.01    0.19
   8  -2  -4   -0.23    0.29
  -8   2   5    0.07    0.30
   8  -2  -5    0.16    0.34
  -8   2   6   -0.01    0.30
  -8   2   7   -0.51    0.27
  -8   2   8    0.11    0.30
   9  -2   7   -0.15    0.23
   9  -2   6    0.56    0.25
   9  -2   5    1.65    0.29
   9  -2   4    5.12    0.49
   9  -2   3    8.44    0.59
   9  -2   3    7.91    0.58
  -9   2  -2    0.76    0.35
   9  -2   2    0.90    0.29
   9  -2   2    0.44    0.25
  -9   2  -1   14.01    0.91
   9  -2   1   14.86    0.87
   9  -2   1   13.02    0.78
  -9   2   0   11.78    0.81
   9  -2   0   11.39    0.68
   9  -2   0   10.11    0.78
  -9   2   1   28.70    1.43
   9  -2  -1   28.96    1.32
   9  -2  -1   27.26    1.47
  -9   2   2    7.95    0.73
   9  -2  -2    8.78    0.70
   9  -2  -2    8.83    0.60
  -9   2   3   24.80    1.31
   9  -2  -3   25.48    1.18
   9  -2  -3   21.97    1.30
  -9   2   4   -0.19    0.33
  -9   2   5   -0.65    0.32
  -9   2   6    0.19    0.34
  -9   2   7   -0.21    0.33
  -9   2   8    0.63    0.36
  10  -2   6    0.16    0.26
  10  -2   5    0.37    0.28
  10  -2   4    0.06    0.24
  10  -2   3    2.52    0.36
  10  -2   3    2.92    0.39
  10  -2   2    5.34    0.52
  10  -2   2    5.48    0.54
 -10   2  -1    4.75    0.53
  10  -2   1    5.26    0.51
  10  -2   1    4.91    0.54
 -10   2   0    3.26    0.49
  10  -2   0    2.84    0.36
  10  -2   0    2.66    0.44
 -10   2   1    7.70    0.76
  10  -2  -1    7.89    0.72
  10  -2  -1    7.78    0.60
 -10   2   2    1.86    0.45
  10  -2  -2    1.45    0.31
 -10   2   3    0.89    0.38
 -10   2   4    1.26    0.44
 -10   2   5    2.37    0.49
 -10   2   6   -0.05    0.37
 -10   2   7    0.32    0.40
  11  -2   5   -0.10    0.28
  11  -2   4    0.26    0.29
  11  -2   3    2.37    0.41
  11  -2   2    1.10    0.32
  11  -2   2    1.80    0.37
  11  -2   1    1.04    0.35
  11  -2   1    1.24    0.32
 -11   2   0    2.05    0.48
  11  -2   0    1.71    0.35
 -11   2   1   -0.28    0.33
  11  -2  -1    0.13    0.24
 -11   2   2    2.63    0.53
 -11   2   3   -0.17    0.38
 -11   2   4   -0.07    0.37
 -11   2   5   -0.11    0.39
 -11   2   6    0.34    0.41
  12  -2   3    3.61    0.49
  12  -2   2    0.47    0.32
  12  -2   1    1.51    0.40
  12  -2   0    4.00    0.51
 -12   2   1    0.53    0.40
 -12   2   2    0.04    0.40
 -12   2   3    0.75    0.45
 -12   2   4    0.63    0.46
 -12  -3   4    1.60    0.51
 -12  -3   3    0.14    0.40
 -12  -3   2    0.26    0.38
 -12  -3   1    3.93    0.60
  12   3   0    7.96    0.76
  12   3   1    1.09    0.39
  12   3   2    9.71    0.83
  12   3   3    0.44    0.34
 -11  -3   6    0.20    0.40
 -11  -3   5   -0.05    0.39
 -11  -3   4    1.38    0.48
 -11  -3   3    0.74    0.43
 -11  -3   2    7.57    0.84
  11   3  -1    0.92    0.32
 -11  -3   1    1.15    0.41
  11   3   0    0.19    0.29
 -11  -3   0    0.44    0.34
  11   3   1    3.39    0.48
  11   3   1    3.58    0.49
  11   3   2   14.85    0.94
  11   3   2   15.11    0.97
  11   3   3    0.33    0.32
  11   3   4    8.35    0.75
  11   3   5   -0.26    0.28
 -10  -3   7    0.88    0.42
 -10  -3   6    0.85    0.46
 -10  -3   5    0.84    0.44
 -10  -3   4    0.23    0.36
 -10  -3   3   -0.28    0.34
  10   3  -2    2.97    0.41
 -10  -3   2    3.22    0.54
  10   3  -1    1.67    0.34
 -10  -3   1    1.53    0.40
  10   3   0   11.58    0.75
  10   3   0    9.29    0.76
 -10  -3   0   10.29    0.83
  10   3   1    2.93    0.41
  10   3   1    3.27    0.45
 -10  -3  -1    3.00    0.45
  10   3   2    0.17    0.24
  10   3   2   -0.12    0.22
  10   3   3    0.39    0.29
  10   3   3    0.20    0.22
  10   3   4   13.06    0.86
  10   3   5   -0.15    0.27
  10   3   6    1.77    0.38
  -9  -3   8    0.67    0.34
  -9  -3   7    0.04    0.33
  -9  -3   6    0.41    0.36
  -9  -3   5   -0.07    0.35
  -9  -3   4    0.44    0.39
   9   3  -3   12.89    0.83
  -9  -3   3   12.98    0.94
   9   3  -2    0.60    0.29
  -9  -3   2    0.70    0.36
   9   3  -1    0.39    0.25
  -9  -3   1    0.87    0.33
   9   3   0   10.20    0.70
  -9  -3   0   11.01    0.80
   9   3   1    5.94    0.56
   9   3   1    5.98    0.55
  -9  -3  -1    5.60    0.64
   9   3   2   12.38    0.77
   9   3   2   12.43    0.79
  -9  -3  -2   13.12    0.86
   9   3   3   -0.10    0.19
   9   3   3   -0.56    0.20
   9   3   4    0.95    0.29
   9   3   5    0.10    0.24
   9   3   6    5.57    0.59
   9   3   7    1.25    0.33
  -8  -3   8    0.71    0.32
  -8  -3   7    0.13    0.30
  -8  -3   6   -0.02    0.30
  -8  -3   5    0.44    0.34
   8   3  -4    0.92    0.28
  -8  -3   4    0.88    0.34
   8   3  -3    1.93    0.33
  -8  -3   3    1.94    0.38
   8   3  -2    3.40    0.40
  -8  -3   2    3.83    0.48
   8   3  -1   24.25    1.18
  -8  -3   1   23.97    1.25
   8   3   0   -0.04    0.21
  -8  -3   0   -0.02    0.27
   8   3   1   10.28    0.64
  -8  -3  -1    9.45    0.71
   8   3   2   37.42    1.63
   8   3   2   35.94    1.66
  -8  -3  -2   35.48    1.69
   8   3   3   -0.12    0.21
   8   3   3    0.03    0.23
  -8  -3  -3    0.08    0.26
   8   3   4   18.00    0.97
   8   3   4   18.30    0.89
   8   3   5    0.67    0.28
   8   3   6    0.13    0.24
   8   3   7    0.12    0.23
  -7  -3   9    0.64    0.24
  -7  -3   8    0.23    0.26
  -7  -3   7    0.19    0.28
  -7  -3   6   -0.53    0.25
  -7  -3   5   -0.38    0.25
   7   3  -4    0.62    0.23
  -7  -3   4    0.40    0.29
  -7  -3   4    0.16    0.15
   7   3  -3    3.27    0.36
  -7  -3   3    4.69    0.48
   7   3  -2    0.18    0.19
  -7  -3   2    0.18    0.25
   7   3  -1    8.23    0.54
  -7  -3   1    8.54    0.62
   7   3   0   21.08    1.02
  -7  -3   0   22.07    1.10
   7   3   1   13.93    0.75
  -7  -3  -1   13.80    0.81
   7   3   2    0.93    0.23
  -7  -3  -2    1.18    0.28
   7   3   3   62.49    2.62
   7   3   3   61.26    2.56
   7   3   3   59.68    2.59
  -7  -3  -3   64.73    2.31
  -7  -3  -3   60.16    2.61
   7   3   4   42.69    1.86
   7   3   4   43.42    1.90
  -7  -3  -4   46.08    1.68
   7   3   5    4.95    0.50
  -7  -3  -5    5.97    0.32
   7   3   6    4.39    0.48
   7   3   7    0.51    0.26
   7   3   7    0.78    0.28
   7   3   8    0.30    0.24
  -6  -3   9    1.00    0.23
  -6  -3   8    0.54    0.24
  -6  -3   7   -0.16    0.22
  -6  -3   6    0.33    0.26
   6   3  -5    0.23    0.21
   6   3  -5    0.67    0.20
  -6  -3   5   -0.02    0.09
  -6  -3   5    0.64    0.27
   6   3  -4   -0.05    0.15
  -6  -3   4   -0.33    0.20
  -6  -3   4   -0.03    0.11
   6   3  -3    0.48    0.18
  -6  -3   3    0.44    0.14
  -6  -3   3    0.46    0.23
   6   3  -2    0.65    0.18
  -6  -3   2    0.67    0.24
   6   3  -1    5.34    0.40
  -6  -3   1    5.20    0.47
   6   3   0    0.87    0.18
   6   3   0    1.54    0.15
  -6  -3   0    0.91    0.23
   6   3   1   -0.02    0.13
  -6  -3  -1    0.11    0.17
   6   3   2   11.98    0.69
   6   3   2   12.77    1.00
   6   3   2   11.86    0.64
  -6  -3  -2   11.84    0.69
  -6  -3  -2   13.04    0.53
   6   3   3   22.16    1.05
   6   3   3   22.21    1.09
   6   3   3   23.38    1.04
   6   3   3   21.84    1.64
  -6  -3  -3   24.55    0.90
  -6  -3  -3   22.15    1.09
   6   3   4    1.64    0.24
   6   3   4    2.16    0.21
  -6  -3  -4    2.09    0.28
   6   3   5   21.53    1.06
   6   3   5   21.30    1.01
   6   3   6   13.45    0.74
   6   3   7    9.17    0.61
   6   3   7    8.49    0.60
   6   3   8    0.14    0.20
   6   3   9    0.24    0.20
  -5  -3  10    1.12    0.19
  -5  -3   9    0.45    0.19
  -5  -3   8    0.94    0.23
  -5  -3   7    1.39    0.26
  -5  -3   7    1.21    0.19
  -5  -3   6    0.40    0.21
  -5  -3   6    0.29    0.13
   5   3  -5    0.43    0.15
   5   3  -5    0.32    0.18
  -5  -3   5    0.12    0.09
  -5  -3   5    0.34    0.21
   5   3  -4    0.20    0.16
  -5  -3   4    0.29    0.12
  -5  -3   4    0.09    0.20
   5   3  -3   15.05    0.75
  -5  -3   3   15.46    0.80
  -5  -3   3   14.68    0.70
   5   3  -2    1.22    0.19
  -5  -3   2    1.36    0.23
  -5  -3   2    1.50    0.17
   5   3  -1    8.43    0.41
   5   3  -1    9.25    0.50
  -5  -3   1    8.95    0.55
   5   3   0   29.21    1.22
   5   3   0   26.80    1.08
  -5  -3   0   28.58    1.26
   5   3   1   30.83    1.30
   5   3   1   29.23    1.34
  -5  -3  -1   29.94    1.34
  -5  -3  -1   31.69    1.17
   5   3   2   11.51    0.60
   5   3   2   12.14    0.92
   5   3   2   11.69    0.64
  -5  -3  -2   11.77    0.64
  -5  -3  -2   12.43    0.50
   5   3   3    0.04    0.12
   5   3   3    0.56    0.28
   5   3   3    0.08    0.15
  -5  -3  -3   -0.01    0.14
   5   3   4   -0.27    0.12
   5   3   4    0.07    0.07
   5   3   4    0.22    0.27
  -5  -3  -4   -0.04    0.12
   5   3   5    6.75    0.45
   5   3   5    7.21    0.49
   5   3   6    6.36    0.47
   5   3   6    5.42    0.43
   5   3   7    0.79    0.21
   5   3   7    0.20    0.21
   5   3   8    1.12    0.24
   5   3   9    4.54    0.35
   4   3  -9    0.35    0.35
  -4  -3   9    1.04    0.18
  -4  -3   9    1.13    0.19
  -4  -3   8    6.33    0.40
  -4  -3   8    6.78    0.45
  -4  -3   7    1.35    0.23
  -4  -3   7    1.38    0.17
  -4  -3   6    0.73    0.20
  -4  -3   6    0.94    0.15
   4   3  -5    0.51    0.16
  -4  -3   5    0.47    0.19
  -4  -3   5    0.43    0.12
   4   3  -4    0.15    0.12
   4   3  -4    0.52    0.15
  -4  -3   4    0.06    0.15
   4   3  -3    3.88    0.31
  -4  -3   3    4.00    0.27
  -4  -3   3    4.03    0.35
   4   3  -2    4.10    0.32
   4   3  -2    4.81    0.26
  -4  -3   2    4.53    0.29
  -4  -3   2    3.90    0.36
   4   3  -1   49.12    2.03
   4   3  -1   47.89    1.87
  -4  -3   1   50.37    2.01
  -4  -3   1   51.97    2.07
   4   3   0    4.16    0.28
   4   3   0    3.94    0.21
  -4  -3   0    4.26    0.33
  -4  -3   0    4.18    0.23
   4   3   1   92.46    3.67
   4   3   1   90.01    3.64
  -4  -3  -1   94.49    3.39
  -4  -3  -1   90.56    3.67
   4   3   2   28.88    1.89
   4   3   2   29.20    1.26
   4   3   2   28.97    1.23
  -4  -3  -2   29.93    1.26
   4   3   3    2.46    0.23
   4   3   3    2.81    0.41
  -4  -3  -3    2.32    0.25
   4   3   4   41.91    1.68
   4   3   4   40.23    1.65
   4   3   4   36.95    2.61
  -4  -3  -4   39.85    1.66
   4   3   5    0.22    0.14
   4   3   5    0.20    0.15
  -4  -3  -5    1.03    0.42
   4   3   6    0.31    0.16
   4   3   6    0.37    0.16
   4   3   6    0.16    0.15
  -4  -3  -6    0.51    0.42
   4   3   7   -0.26    0.15
   4   3   7   -0.16    0.14
  -4  -3  -7    0.16    0.48
   4   3   8    0.64    0.18
   4   3   8    0.60    0.18
  -4  -3  -8    0.86    0.58
   3   3 -10    0.13    0.47
   3   3  -9    0.32    0.40
   3   3  -9   -0.30    0.29
  -3  -3   8    0.65    0.13
  -3  -3   8    0.45    0.15
  -3  -3   7    4.33    0.34
  -3  -3   7    4.40    0.28
  -3  -3   6   21.33    0.91
  -3  -3   6   21.73    0.97
  -3  -3   5   14.48    0.66
  -3  -3   5   15.60    0.73
   3   3  -4    4.36    0.31
  -3  -3   4    4.11    0.26
  -3  -3   4    4.00    0.32
   3   3  -3    9.64    0.49
   3   3  -3   10.05    0.51
  -3  -3   3    9.76    0.51
   3   3  -2    4.48    0.30
  -3  -3   2    4.49    0.32
  -3  -3   2    4.98    0.27
   3   3  -1    1.02    0.11
   3   3  -1    0.96    0.13
  -3  -3   1    0.74    0.15
  -3  -3   1    1.02    0.12
   3   3   0    2.02    0.19
   3   3   0    2.22    0.13
  -3  -3   0    1.83    0.22
  -3  -3   0    2.39    0.15
  -3  -3   0    2.14    0.18
   3   3   1   10.12    0.48
   3   3   1   11.00    0.74
   3   3   1    9.46    0.50
  -3  -3  -1   10.41    0.51
   3   3   2   43.61    1.74
   3   3   2   41.92    2.66
  -3  -3  -2   43.07    1.75
   3   3   3   77.59    5.22
   3   3   3   88.26    3.42
  -3  -3  -3   94.24    5.21
  -3  -3  -3   86.35    3.43
   3   3   4    6.73    0.37
   3   3   4    7.11    0.39
   3   3   4    5.29    0.63
  -3  -3  -4    6.67    0.36
  -3  -3  -4    7.40    0.66
   3   3   5    0.30    0.12
   3   3   5    0.45    0.13
   3   3   5    0.31    0.12
  -3  -3  -5    0.21    0.33
   3   3   6   31.93    1.29
   3   3   6   28.77    1.29
  -3  -3  -6   31.26    2.13
   3   3   7    0.09    0.12
   3   3   7    0.15    0.13
  -3  -3  -7    0.48    0.48
  -3  -3  -8    0.07    0.49
   2   3 -10    0.33    0.48
   2   3  -9    0.23    0.43
   2   3  -8    0.79    0.44
  -2  -3   7    0.00    0.12
  -2  -3   7    0.07    0.08
  -2  -3   6    2.99    0.21
  -2  -3   6    2.81    0.26
  -2  -3   5    1.20    0.13
  -2  -3   5    1.03    0.16
   2   3  -4   27.19    1.20
  -2  -3   4   29.05    1.16
  -2  -3   4   28.53    1.19
   2   3  -3   22.21    0.91
  -2  -3   3   18.07    0.86
  -2  -3   3   22.34    0.90
   2   3  -2    0.92    0.13
  -2  -3   2    0.46    0.12
  -2  -3   2    0.17    0.07
   2   3  -1   20.12    0.84
   2   3  -1   18.84    0.75
   2   3  -1   19.86    0.84
   2   3  -1   19.21    0.83
  -2  -3   1   19.53    0.82
  -2  -3   1   19.49    0.84
   2   3   0   42.52    1.74
   2   3   0   44.97    1.74
  -2  -3   0   43.12    1.75
  -2  -3   0   42.65    1.61
  -2  -3   0   40.58    1.73
   2   3   1  109.94    4.37
   2   3   1  110.85    4.38
   2   3   1  109.69    6.57
  -2  -3  -1  123.51    6.57
  -2  -3  -1  105.53    4.38
   2   3   2    8.33    0.40
   2   3   2    7.83    0.64
  -2  -3  -2    9.01    0.64
  -2  -3  -2    8.14    0.40
   2   3   3    2.86    0.20
   2   3   3    3.13    0.22
   2   3   3    2.55    0.36
  -2  -3  -3    2.86    0.20
  -2  -3  -3    2.80    0.37
   2   3   4   44.07    1.78
   2   3   4   45.63    1.77
  -2  -3  -4   42.24    2.78
   2   3   5    6.42    0.33
   2   3   5    5.61    0.33
  -2  -3  -5    5.58    0.68
   2   3   6    2.01    0.21
   2   3   6    2.80    0.20
  -2  -3  -6    2.85    0.54
  -2  -3  -7    0.20    0.43
  -2  -3  -8    4.77    0.77
  -2  -3  -9    0.25    0.54
   1   3 -10    0.08    0.45
   1   3  -9    0.05    0.41
   1   3  -8    0.72    0.43
   1   3  -7    0.30    0.36
   1   3  -6    5.71    0.68
  -1  -3   6    7.23    0.32
  -1  -3   6    7.27    0.36
  -1  -3   5    3.48    0.22
  -1  -3   5    3.44    0.25
  -1  -3   4   11.95    0.54
  -1  -3   4   11.93    0.55
   1   3  -3   82.06    3.27
  -1  -3   3   81.21    3.25
  -1  -3   3   81.63    3.26
  -1  -3   3   87.13    3.26
   1   3  -2   23.81    0.99
  -1  -3   2   23.43    0.98
   1   3  -1  479.13   17.66
   1   3  -1  508.51   18.68
  -1  -3   1  438.68   18.67
  -1  -3   1  508.16   18.72
   1   3   0  451.72   17.38
   1   3   0  476.54   26.14
  -1  -3   0  421.90   17.37
   1   3   1   88.50    5.12
  -1  -3  -1   99.59    3.41
  -1  -3  -1   77.39    3.40
  -1  -3  -1   83.09    3.40
   1   3   2    1.88    0.15
   1   3   2    2.06    0.15
  -1  -3  -2    2.05    0.29
  -1  -3  -2    2.33    0.15
   1   3   3    9.85    0.46
   1   3   3   10.41    0.45
   1   3   3   10.93    0.45
  -1  -3  -3    9.63    0.44
  -1  -3  -3    9.04    0.78
  -1  -3  -3   11.16    0.46
   1   3   4    6.49    0.30
   1   3   4    5.75    0.31
  -1  -3  -4    4.88    0.61
  -1  -3  -4    6.04    0.30
   1   3   5    0.26    0.08
   1   3   5    0.21    0.07
  -1  -3  -5    0.27    0.09
  -1  -3  -5    0.12    0.28
  -1  -3  -6    5.92    0.31
  -1  -3  -6    5.38    0.73
  -1  -3  -7    1.72    0.54
  -1  -3  -7    1.61    0.16
  -1  -3  -8    0.72    0.47
  -1  -3  -9    0.55    0.53
   0   3 -10    0.11    0.48
   0   3  -9   -0.12    0.39
   0   3  -8    0.67    0.43
   0   3  -7    0.16    0.34
   0   3  -6    2.43    0.45
   0  -3   6    2.51    0.17
   0  -3   6    2.78    0.17
   0   3  -5    0.91    0.30
   0  -3   5    1.14    0.13
   0  -3   5    1.06    0.11
   0   3  -4    4.93    0.49
   0  -3   4    5.38    0.29
   0  -3   4    5.24    0.28
   0   3  -3   10.00    0.76
   0   3  -3   12.18    0.51
   0  -3   3   11.88    0.50
   0  -3   3   10.94    0.51
   0   3  -2  574.97   20.49
   0   3  -2  467.73   30.72
   0  -3   2  548.59   20.47
   0   3  -1  336.84   12.62
   0   3  -1  323.96   11.91
   0  -3   1  317.70   12.60
   0   3   0   -0.03    0.05
   0   3   0    0.00    0.03
   0  -3   0    0.04    0.05
   0  -3   0    0.01    0.03
   0   3   1  324.82   12.19
   0   3   1  323.50   12.49
   0  -3  -1  330.41   12.17
   0  -3  -1  281.55   12.49
   0   3   2  513.94   21.35
   0   3   2  579.88   21.98
   0   3   2  548.78   21.36
   0  -3  -2  561.28   21.42
   0  -3  -2  561.84   21.92
   0   3   3   12.04    0.54
   0   3   3   12.26    0.52
   0  -3  -3   12.25    0.56
   0  -3  -3   12.46    0.50
   0   3   4    5.86    0.26
   0   3   4    5.35    0.28
   0  -3  -4    4.68    0.32
   0   3   5    1.11    0.11
   0   3   5    1.31    0.11
   0  -3  -5    1.27    0.39
   0  -3  -5    1.03    0.17
   0  -3  -6    2.08    0.49
   0  -3  -6    2.98    0.26
   0  -3  -7    0.14    0.15
   0  -3  -7    0.26    0.42
   0  -3  -8    0.64    0.46
   0  -3  -9   -0.05    0.49
  -1   3 -10    0.10    0.51
  -1   3  -9    0.62    0.48
  -1   3  -8    0.60    0.42
  -1   3  -7    1.23    0.42
  -1   3  -6    6.22    0.65
   1  -3   6    5.62    0.32
   1  -3   6    6.18    0.28
  -1   3  -5    0.29    0.25
   1  -3   5    0.19    0.07
   1  -3   5    0.05    0.10
  -1   3  -4    5.70    0.54
   1  -3   4    6.24    0.30
   1  -3   4    6.03    0.34
  -1   3  -3   10.61    0.47
  -1   3  -3   10.73    0.73
   1  -3   3   10.10    0.50
   1  -3   3   10.34    0.46
  -1   3  -2    2.57    0.20
  -1   3  -2    2.85    0.25
   1  -3   2    1.90    0.16
   1  -3   2    2.20    0.24
  -1   3  -1  101.84    4.04
  -1   3  -1  103.38    3.95
   1  -3   1  102.51    3.94
   1  -3   1   95.95    3.68
  -1   3   0  447.01   17.18
  -1   3   0  455.94   17.61
   1  -3   0  430.65   17.16
  -1   3   1  514.30   19.40
  -1   3   1  511.05   18.91
   1  -3  -1  451.02   18.91
   1  -3  -1  476.71   19.42
   1  -3  -1  494.87   18.89
  -1   3   2   25.99    1.07
  -1   3   2   25.34    1.04
   1  -3  -2   25.23    1.01
   1  -3  -2   23.74    1.07
  -1   3   3   85.14    3.35
  -1   3   3   84.50    3.35
   1  -3  -3   85.27    3.46
   1  -3  -3   87.11    3.32
  -1   3   4   12.92    0.57
  -1   3   4   13.14    0.57
   1  -3  -4   12.94    0.64
  -1   3   5    4.15    0.24
  -1   3   5    4.55    0.24
   1  -3  -5    3.72    0.33
   1  -3  -6    6.40    0.44
   1  -3  -7   -0.16    0.20
   1  -3  -8    0.88    0.22
   1  -3  -8    0.37    0.42
   1  -3  -9   -0.17    0.49
  -2   3  -9    0.65    0.50
  -2   3  -8    5.07    0.78
  -2   3  -7    0.15    0.09
  -2   3  -7    0.35    0.37
  -2   3  -7    0.20    0.09
   2  -3   7    0.13    0.12
   2  -3   7    0.19    0.07
  -2   3  -6    2.94    0.21
  -2   3  -6    2.87    0.50
   2  -3   6    2.70    0.18
   2  -3   6    2.62    0.26
  -2   3  -5    7.25    0.66
  -2   3  -5    6.61    0.34
   2  -3   5    6.25    0.39
   2  -3   5    6.49    0.32
  -2   3  -4   44.72    1.88
  -2   3  -4   50.29    2.83
   2  -3   4   43.09    1.87
   2  -3   4   45.48    1.82
  -2   3  -3    2.85    0.20
  -2   3  -3    2.60    0.21
   2  -3   3    2.55    0.24
   2  -3   3    2.64    0.19
   2  -3   3    2.65    0.33
  -2   3  -2   10.36    0.44
  -2   3  -2    8.67    0.35
  -2   3  -2    8.58    0.43
   2  -3   2    8.31    0.41
   2  -3   2    9.33    0.63
  -2   3  -1  108.72    4.25
  -2   3  -1  106.82    4.15
   2  -3   1  106.59    4.14
   2  -3   1  104.93    4.25
   2  -3   1  107.57    4.17
   2  -3   1  101.36    3.86
  -2   3   0   41.33    1.75
  -2   3   0   44.00    1.77
  -2   3   0   43.47    1.80
   2  -3   0   43.55    1.74
   2  -3   0   44.13    1.81
   2  -3   0   42.59    1.78
  -2   3   1   18.87    0.83
  -2   3   1   17.93    0.78
  -2   3   1   19.10    0.81
   2  -3  -1   19.20    0.84
   2  -3  -1   18.63    0.78
   2  -3  -1   18.70    0.83
  -2   3   2    0.76    0.12
   2  -3  -2    0.52    0.15
  -2   3   3   23.57    0.95
  -2   3   3   21.21    0.93
   2  -3  -3   22.01    1.01
   2  -3  -3   23.03    0.91
  -2   3   4   30.48    1.24
  -2   3   4   29.39    1.23
   2  -3  -4   28.03    1.33
   2  -3  -4   31.57    1.21
  -2   3   5    1.69    0.19
  -2   3   5    1.46    0.16
   2  -3  -5    1.08    0.24
  -2   3   6    2.49    0.24
  -2   3   6    2.64    0.24
   2  -3  -6    2.81    0.32
  -2   3   7    0.14    0.10
  -2   3   7    0.11    0.10
   2  -3  -7   -0.13    0.22
   2  -3  -8    0.26    0.25
   2  -3  -9   -0.04    0.45
  -3   3  -9    0.88    0.57
  -3   3  -8    0.55    0.48
   3  -3   8    0.02    0.12
   3  -3   8    0.08    0.09
  -3   3  -7    0.30    0.40
   3  -3   7    0.21    0.10
   3  -3   7    0.25    0.16
  -3   3  -6   38.32    2.23
   3  -3   6   29.95    1.42
   3  -3   6   31.19    1.33
  -3   3  -5    0.41    0.09
   3  -3   5    0.37    0.10
   3  -3   5    0.27    0.15
   3  -3   5    0.16    0.25
  -3   3  -4    6.85    0.38
  -3   3  -4    6.97    0.34
   3  -3   4    6.42    0.42
   3  -3   4    7.12    0.35
   3  -3   4    6.33    0.63
  -3   3  -3   87.04    3.53
  -3   3  -3   89.90    3.48
   3  -3   3   88.74    3.46
   3  -3   3   86.03    5.25
  -3   3  -2   42.17    1.71
  -3   3  -2   44.08    1.70
   3  -3   2   41.88    1.72
   3  -3   2   36.66    1.71
   3  -3   2   42.52    1.67
  -3   3  -1   10.08    0.49
  -3   3  -1   10.06    0.50
   3  -3   1   10.07    0.47
   3  -3   1    9.48    0.52
   3  -3   1   10.82    0.51
  -3   3   0    2.08    0.22
  -3   3   0    2.05    0.18
  -3   3   0    2.19    0.23
   3  -3   0    2.13    0.16
   3  -3   0    2.03    0.22
   3  -3   0    2.13    0.24
  -3   3   1    0.95    0.16
  -3   3   1    0.65    0.13
  -3   3   1    0.77    0.11
   3  -3  -1    0.67    0.09
   3  -3  -1    0.76    0.16
  -3   3   2    5.35    0.28
  -3   3   2    4.78    0.31
   3  -3  -2    4.45    0.33
   3  -3  -2    4.73    0.26
  -3   3   3    9.65    0.49
   3  -3  -3    8.31    0.54
   3  -3  -3   10.11    0.44
  -3   3   4    4.45    0.31
  -3   3   4    4.30    0.28
   3  -3  -4    4.60    0.25
   3  -3  -4    3.70    0.35
  -3   3   5   14.45    0.67
  -3   3   5   14.96    0.69
   3  -3  -5   13.85    0.78
  -3   3   6   21.76    0.95
  -3   3   6   21.89    0.96
   3  -3  -6   20.68    1.08
  -3   3   7    5.01    0.34
  -3   3   7    4.86    0.35
   3  -3  -7    3.93    0.47
  -3   3   8    0.65    0.14
  -3   3   8    0.60    0.13
   3  -3  -8    0.47    0.28
   4  -3   8    0.45    0.13
   4  -3   8    0.66    0.20
   4  -3   7    0.02    0.18
   4  -3   7   -0.19    0.11
   4  -3   6    0.26    0.31
   4  -3   6    0.25    0.11
   4  -3   6    0.23    0.19
   4  -3   5    0.23    0.18
   4  -3   5    0.50    0.31
   4  -3   5    0.34    0.12
  -4   3  -4   40.95    1.68
   4  -3   4   39.11    2.59
   4  -3   4   39.22    1.73
   4  -3   4   41.72    1.65
  -4   3  -3    2.42    0.21
  -4   3  -3    2.29    0.26
   4  -3   3    2.46    0.22
   4  -3   3    2.82    0.38
   4  -3   3    2.47    0.21
  -4   3  -2   29.48    1.27
  -4   3  -2   29.91    1.27
   4  -3   2   29.14    1.29
   4  -3   2   29.83    1.31
   4  -3   2   30.65    1.24
  -4   3  -1   91.59    3.69
  -4   3  -1   89.46    3.61
   4  -3   1   90.63    3.70
   4  -3   1   91.88    3.65
   4  -3   1   90.09    3.58
  -4   3   0    3.73    0.31
   4  -3   0    4.27    0.33
   4  -3   0    4.19    0.26
  -4   3   1   49.09    2.01
  -4   3   1   49.50    1.99
   4  -3  -1   48.21    1.97
   4  -3  -1   49.10    2.09
  -4   3   2    5.16    0.35
  -4   3   2    4.40    0.30
   4  -3  -2    4.89    0.28
   4  -3  -2    4.12    0.39
  -4   3   3    3.98    0.33
  -4   3   3    3.45    0.26
   4  -3  -3    3.67    0.25
   4  -3  -3    3.73    0.35
  -4   3   4    0.34    0.15
  -4   3   4    0.04    0.08
   4  -3  -4    0.19    0.21
   4  -3  -4    0.15    0.10
  -4   3   5    0.57    0.19
  -4   3   5    0.43    0.14
   4  -3  -5    0.97    0.27
   4  -3  -5    0.34    0.11
  -4   3   6    0.82    0.17
  -4   3   6    0.65    0.20
   4  -3  -6    0.52    0.28
  -4   3   7    1.31    0.22
  -4   3   7    1.28    0.23
   4  -3  -7    1.40    0.33
  -4   3   8    7.18    0.46
  -4   3   8    7.14    0.46
   4  -3  -8    6.49    0.61
  -4   3   9    2.20    0.22
  -4   3   9    1.41    0.19
   4  -3  -9    1.59    0.36
   5  -3   9    5.24    0.36
   5  -3   8    1.46    0.20
   5  -3   7    0.48    0.16
   5  -3   6    6.31    0.39
   5  -3   6    6.00    0.53
  -5   3  -5    8.04    0.33
   5  -3   5    7.59    0.82
   5  -3   5    8.03    0.57
   5  -3   5    7.97    0.44
  -5   3  -4   -0.11    0.13
   5  -3   4    0.03    0.24
   5  -3   4   -0.10    0.11
   5  -3   4   -0.20    0.08
  -5   3  -3   -0.14    0.15
   5  -3   3    0.20    0.23
   5  -3   3    0.10    0.12
   5  -3   3   -0.01    0.16
   5  -3   3    0.21    0.13
  -5   3  -2   11.29    0.61
   5  -3   2   11.28    0.65
   5  -3   2   11.61    0.56
   5  -3   2   11.12    0.60
  -5   3  -1   28.78    1.29
   5  -3   1   29.36    1.31
   5  -3   1   29.45    1.24
   5  -3   1   30.20    1.09
  -5   3   0   27.62    1.23
   5  -3   0   27.77    1.26
   5  -3   0   27.76    1.18
  -5   3   1    8.82    0.53
   5  -3  -1    8.64    0.46
   5  -3  -1    8.51    0.55
  -5   3   2    1.17    0.18
  -5   3   2    1.24    0.20
   5  -3  -2    0.95    0.15
   5  -3  -2    1.25    0.24
  -5   3   3   14.60    0.72
  -5   3   3   15.46    0.76
   5  -3  -3   15.11    0.69
   5  -3  -3   14.42    0.82
  -5   3   4    0.22    0.10
  -5   3   4    0.48    0.19
   5  -3  -4    0.74    0.14
   5  -3  -4    0.28    0.25
  -5   3   5    0.42    0.20
  -5   3   5    0.28    0.14
   5  -3  -5    0.32    0.13
   5  -3  -5    0.11    0.25
  -5   3   6    0.22    0.16
  -5   3   6    0.17    0.21
   5  -3  -6    0.03    0.28
  -5   3   7    1.03    0.26
  -5   3   7    1.41    0.24
   5  -3  -7    1.09    0.34
  -5   3   8    0.78    0.22
   5  -3  -8    0.34    0.30
  -5   3   9    0.49    0.18
   6  -3   9    0.21    0.18
   6  -3   8   -0.06    0.16
   6  -3   7    9.47    0.55
   6  -3   6   14.26    0.71
   6  -3   5   18.29    1.07
   6  -3   5   21.98    0.94
  -6   3  -4    1.84    0.26
   6  -3   4    1.45    0.19
   6  -3   4    2.64    0.50
   6  -3   4    1.67    0.22
   6  -3   4    1.02    0.26
  -6   3  -3   20.96    1.07
   6  -3   3   23.21    1.03
   6  -3   3   24.07    1.16
   6  -3   3   21.86    1.07
   6  -3   3   25.65    1.63
  -6   3  -2   11.82    0.67
   6  -3   2   12.04    0.72
   6  -3   2   12.85    0.61
   6  -3   2   11.10    0.65
  -6   3  -1   -0.20    0.17
   6  -3   1    0.10    0.05
   6  -3   1    0.00    0.16
   6  -3   1   -0.06    0.11
  -6   3   0    1.19    0.23
   6  -3   0    0.90    0.16
   6  -3   0    1.36    0.26
  -6   3   1    4.86    0.43
   6  -3  -1    5.42    0.47
   6  -3  -1    5.08    0.35
  -6   3   2    0.21    0.22
   6  -3  -2    0.82    0.26
   6  -3  -2    0.27    0.16
  -6   3   3    0.01    0.20
  -6   3   3    0.07    0.15
   6  -3  -3    0.08    0.13
   6  -3  -3    0.08    0.23
  -6   3   4   -0.34    0.18
  -6   3   4   -0.09    0.14
   6  -3  -4   -0.19    0.12
   6  -3  -4   -0.13    0.22
  -6   3   5    0.32    0.25
   6  -3  -5    0.51    0.31
   6  -3  -5    0.24    0.15
  -6   3   6    0.41    0.25
   6  -3  -6    0.38    0.33
  -6   3   7    0.03    0.23
   6  -3  -7   -0.17    0.28
  -6   3   8    0.26    0.24
  -6   3   9    0.74    0.24
   7  -3   8    0.22    0.19
   7  -3   7    0.51    0.21
   7  -3   6    5.46    0.45
   7  -3   5    5.77    0.46
   7  -3   4   44.46    1.85
   7  -3   4   42.96    1.90
  -7   3  -3   58.65    2.47
   7  -3   3   56.05    2.50
   7  -3   3   62.74    2.57
   7  -3   3   56.64    2.40
  -7   3  -2    0.56    0.20
   7  -3   2    1.12    0.19
   7  -3   2    0.88    0.25
  -7   3  -1   15.32    0.81
   7  -3   1   14.65    0.56
   7  -3   1   12.87    0.81
   7  -3   1   14.21    0.71
  -7   3   0   21.88    1.06
   7  -3   0   20.34    1.07
   7  -3   0   20.97    0.83
   7  -3   0   21.28    0.97
  -7   3   1    9.20    0.61
   7  -3  -1    8.46    0.51
   7  -3  -1    8.68    0.63
  -7   3   2    0.28    0.23
   7  -3  -2    0.11    0.27
   7  -3  -2    0.14    0.15
  -7   3   3    2.90    0.37
   7  -3  -3    3.67    0.35
   7  -3  -3    3.88    0.48
  -7   3   4    0.24    0.19
  -7   3   4    0.08    0.28
   7  -3  -4   -0.02    0.16
   7  -3  -4    0.70    0.32
  -7   3   5   -0.23    0.25
   7  -3  -5    0.18    0.31
  -7   3   6   -0.05    0.27
   7  -3  -6    0.01    0.30
  -7   3   7    0.30    0.28
  -7   3   8    0.51    0.29
  -7   3   9   -0.11    0.24
   8  -3   7   -0.03    0.20
   8  -3   6    0.16    0.21
   8  -3   5    0.93    0.25
   8  -3   4   19.05    0.96
   8  -3   4   18.70    0.95
  -8   3  -3   -0.26    0.23
   8  -3   3    0.54    0.23
   8  -3   3    0.44    0.21
  -8   3  -2   34.59    1.64
   8  -3   2   35.24    1.67
   8  -3   2   37.48    1.57
  -8   3  -1   10.75    0.73
   8  -3   1   10.48    0.61
  -8   3   0    0.23    0.27
   8  -3   0   -0.55    0.26
   8  -3   0    0.15    0.17
  -8   3   1   25.28    1.26
   8  -3  -1   25.59    1.16
   8  -3  -1   24.44    1.31
  -8   3   2    3.21    0.42
   8  -3  -2    4.44    0.53
   8  -3  -2    3.41    0.40
  -8   3   3    1.41    0.36
   8  -3  -3    1.56    0.27
   8  -3  -3    1.82    0.38
  -8   3   4    0.76    0.33
   8  -3  -4    0.73    0.22
   8  -3  -4    1.12    0.34
  -8   3   5    0.47    0.32
   8  -3  -5    0.21    0.35
  -8   3   6   -0.17    0.30
  -8   3   7   -0.08    0.29
  -8   3   8    0.22    0.30
   9  -3   7    0.91    0.28
   9  -3   6    5.65    0.52
   9  -3   5   -0.29    0.21
   9  -3   4    0.57    0.23
   9  -3   3    0.21    0.21
   9  -3   3   -0.23    0.19
  -9   3  -2   12.14    0.85
   9  -3   2   12.58    0.74
   9  -3   2   13.74    0.82
  -9   3  -1    5.71    0.61
   9  -3   1    6.13    0.51
   9  -3   1    5.25    0.55
  -9   3   0   10.58    0.77
   9  -3   0   11.11    0.66
   9  -3   0    8.88    0.75
  -9   3   1    0.57    0.31
   9  -3  -1   -0.76    0.30
   9  -3  -1    0.33    0.20
  -9   3   2    0.99    0.37
   9  -3  -2    0.94    0.25
   9  -3  -2    0.30    0.35
  -9   3   3   12.22    0.87
   9  -3  -3   11.39    0.89
   9  -3  -3   12.19    0.72
  -9   3   4    0.24    0.35
  -9   3   5    0.09    0.35
  -9   3   6    0.34    0.36
  -9   3   7    0.31    0.35
  -9   3   8    0.00    0.32
  10  -3   6    1.38    0.34
  10  -3   5    0.07    0.27
  10  -3   4   12.18    0.78
  10  -3   3    0.69    0.25
  10  -3   3   -0.04    0.24
  10  -3   2    0.23    0.25
  10  -3   2    0.02    0.22
 -10   3  -1    2.34    0.43
  10  -3   1    3.10    0.39
  10  -3   1    2.91    0.44
 -10   3   0    9.98    0.81
  10  -3   0   10.15    0.78
  10  -3   0   10.60    0.68
 -10   3   1    1.24    0.40
  10  -3  -1    2.07    0.33
  10  -3  -1    1.67    0.42
 -10   3   2    3.31    0.51
  10  -3  -2    2.71    0.37
 -10   3   3    0.12    0.36
 -10   3   4   -0.04    0.36
 -10   3   5    0.56    0.38
 -10   3   6    0.97    0.43
 -10   3   7    0.50    0.40
  11  -3   5   -0.17    0.28
  11  -3   4    8.33    0.70
  11  -3   3    0.02    0.28
  11  -3   2   15.78    0.94
  11  -3   2   16.27    1.01
  11  -3   1    3.00    0.40
  11  -3   1    3.93    0.51
 -11   3   0   -0.09    0.33
  11  -3   0    0.11    0.27
 -11   3   1    1.11    0.43
  11  -3  -1    0.74    0.31
 -11   3   2    8.10    0.85
 -11   3   3    0.94    0.44
 -11   3   4    1.94    0.50
 -11   3   5    0.20    0.42
 -11   3   6    0.99    0.46
  12  -3   3    0.18    0.31
  12  -3   2    9.27    0.75
  12  -3   1    0.51    0.33
  12  -3   0    6.94    0.67
 -12   3   1    4.19    0.61
 -12   3   2    0.19    0.41
 -12   3   3   -0.20    0.41
 -12   3   4    1.41    0.49
 -12  -4   4    1.02    0.49
 -12  -4   3    1.79    0.53
 -12  -4   2    1.00    0.46
 -12  -4   1    0.74    0.40
  12   4   0    2.15    0.45
  12   4   1    2.06    0.46
  12   4   2    0.86    0.37
  12   4   3    0.56    0.35
 -11  -4   5    1.10    0.47
 -11  -4   4    0.38    0.42
 -11  -4   3    0.42    0.41
 -11  -4   2    0.03    0.38
  11   4  -1    2.09    0.41
 -11  -4   1    2.69    0.49
  11   4   0    1.31    0.36
 -11  -4   0    1.40    0.40
  11   4   1    0.29    0.31
  11   4   1   -0.33    0.27
  11   4   2    0.66    0.31
  11   4   2    1.06    0.35
  11   4   3    1.67    0.41
  11   4   4    0.42    0.32
 -10  -4   7    0.90    0.44
 -10  -4   6    0.76    0.44
 -10  -4   5    1.67    0.48
 -10  -4   4    3.08    0.53
 -10  -4   3    0.26    0.37
  10   4  -2    0.00    0.27
 -10  -4   2    0.00    0.37
  10   4  -1    9.07    0.71
 -10  -4   1    7.80    0.79
  10   4   0    0.39    0.27
 -10  -4   0    0.28    0.31
  10   4   1    0.87    0.30
  10   4   1    1.37    0.35
 -10  -4  -1    1.68    0.40
  10   4   2    0.16    0.25
  10   4   2   -0.16    0.23
  10   4   3    2.93    0.41
  10   4   4    1.09    0.34
  10   4   5    5.26    0.63
  10   4   6    0.52    0.31
  -9  -4   7    0.19    0.35
  -9  -4   6    0.10    0.36
  -9  -4   5    6.33    0.74
  -9  -4   4    0.58    0.38
   9   4  -3    6.49    0.63
  -9  -4   3    6.81    0.75
   9   4  -2    4.47    0.48
  -9  -4   2    5.65    0.59
   9   4  -1    0.19    0.26
  -9  -4   1   -0.02    0.30
   9   4   0    0.59    0.28
  -9  -4   0    0.77    0.35
   9   4   1   67.69    2.82
  -9  -4  -1   64.12    2.87
   9   4   2    1.04    0.28
   9   4   2    0.71    0.30
  -9  -4  -2    0.84    0.31
   9   4   3    2.15    0.36
   9   4   3    1.90    0.30
   9   4   4   -0.31    0.22
   9   4   5    4.85    0.55
   9   4   6    0.12    0.27
   9   4   7    2.82    0.43
   9   4   7    2.59    0.41
  -8  -4   8    0.26    0.29
  -8  -4   7   -0.02    0.29
  -8  -4   6   -0.15    0.29
  -8  -4   5   -0.16    0.30
   8   4  -4    0.23    0.24
  -8  -4   4   -0.17    0.30
   8   4  -3    4.57    0.52
  -8  -4   3    5.41    0.63
   8   4  -2    3.51    0.42
  -8  -4   2    3.70    0.49
   8   4  -1   16.16    0.91
  -8  -4   1   16.04    0.98
   8   4   0    0.63    0.27
  -8  -4   0    0.87    0.34
   8   4   1    1.95    0.31
  -8  -4  -1    1.75    0.35
   8   4   2    2.37    0.33
  -8  -4  -2    1.99    0.35
   8   4   3   87.97    3.81
   8   4   3   94.67    3.78
  -8  -4  -3   90.76    3.82
  -8  -4  -3   94.18    3.43
   8   4   4   -0.42    0.22
   8   4   4   -0.11    0.16
  -8  -4  -4   -0.22    0.14
   8   4   5    0.19    0.27
   8   4   6    0.05    0.23
   8   4   7    2.39    0.39
   8   4   7    2.30    0.36
  -7  -4   9    0.37    0.23
  -7  -4   8    0.41    0.26
  -7  -4   7    0.21    0.27
  -7  -4   6   -0.08    0.27
  -7  -4   5   -0.05    0.27
   7   4  -4    0.28    0.20
  -7  -4   4    0.18    0.27
  -7  -4   4    0.16    0.15
   7   4  -3    1.36    0.28
  -7  -4   3    1.33    0.31
   7   4  -2    0.02    0.18
  -7  -4   2    0.12    0.23
   7   4  -1    1.89    0.28
  -7  -4   1    1.96    0.35
   7   4   0    8.06    0.56
  -7  -4   0    9.18    0.64
   7   4   1    7.32    0.55
  -7  -4  -1    8.67    0.62
   7   4   2    0.90    0.23
  -7  -4  -2    1.33    0.29
  -7  -4  -2    1.65    0.18
   7   4   3    0.18    0.20
   7   4   3    0.11    0.22
  -7  -4  -3    0.55    0.14
  -7  -4  -3    0.33    0.21
   7   4   4   -0.04    0.14
   7   4   4    0.62    0.23
  -7  -4  -4    0.01    0.15
   7   4   5   60.15    2.50
  -7  -4  -5   57.36    2.21
   7   4   6    6.29    0.55
   7   4   7    0.42    0.26
   7   4   7    1.05    0.29
   7   4   8    1.17    0.28
  -6  -4   9    0.64    0.23
  -6  -4   8    0.08    0.20
  -6  -4   7    0.20    0.23
  -6  -4   6   -0.20    0.23
   6   4  -5    0.20    0.16
   6   4  -5    0.14    0.21
  -6  -4   5    0.26    0.24
  -6  -4   5    0.15    0.12
   6   4  -4    0.02    0.16
  -6  -4   4    0.04    0.22
  -6  -4   4   -0.03    0.12
   6   4  -3    6.61    0.47
  -6  -4   3    6.46    0.54
  -6  -4   3    6.25    0.41
   6   4  -2    4.51    0.39
  -6  -4   2    4.20    0.44
   6   4  -1    3.19    0.34
  -6  -4   1    2.67    0.33
   6   4   0    0.04    0.16
  -6  -4   0   -0.08    0.18
   6   4   1   13.93    0.72
  -6  -4  -1   14.21    0.60
  -6  -4  -1   13.96    0.76
   6   4   2    1.01    0.31
   6   4   2    0.95    0.21
   6   4   2    0.54    0.21
  -6  -4  -2    0.94    0.14
  -6  -4  -2    1.00    0.24
   6   4   3    6.91    0.50
   6   4   3    7.79    0.54
  -6  -4  -3    7.90    0.54
  -6  -4  -3    8.86    0.38
   6   4   4    4.11    0.28
   6   4   4    3.32    0.37
  -6  -4  -4    3.47    0.37
   6   4   5    2.22    0.29
   6   4   5    1.94    0.29
   6   4   6    0.49    0.21
   6   4   6   -0.02    0.19
   6   4   7   18.38    0.97
   6   4   8    2.88    0.35
   6   4   9    0.95    0.25
  -5  -4   9    2.13    0.28
  -5  -4   8    1.06    0.24
  -5  -4   7    0.56    0.22
  -5  -4   6    1.17    0.25
  -5  -4   6    1.12    0.18
   5   4  -5    3.29    0.37
  -5  -4   5    3.38    0.40
   5   4  -4    0.33    0.17
   5   4  -4    0.53    0.19
  -5  -4   4    0.35    0.21
  -5  -4   4    0.24    0.13
   5   4  -3   28.28    1.28
  -5  -4   3   30.41    1.32
  -5  -4   3   27.57    1.22
   5   4  -2    1.64    0.22
  -5  -4   2    1.86    0.27
  -5  -4   2    2.16    0.22
   5   4  -1  138.76    5.60
  -5  -4   1  144.68    5.64
   5   4   0    9.73    0.53
  -5  -4   0    9.24    0.57
  -5  -4   0    9.47    0.44
   5   4   1   19.13    1.24
   5   4   1   16.93    0.82
  -5  -4  -1   16.41    0.85
  -5  -4  -1   17.47    0.71
   5   4   2    2.11    0.23
   5   4   2    1.79    0.25
   5   4   2    2.28    0.39
  -5  -4  -2    1.44    0.22
  -5  -4  -2    2.26    0.17
   5   4   3   29.22    1.28
   5   4   3   28.48    1.25
   5   4   3   27.77    1.96
  -5  -4  -3   29.02    1.28
   5   4   4    2.34    0.18
   5   4   4    1.88    0.24
   5   4   4    2.00    0.47
  -5  -4  -4    2.07    0.24
   5   4   5   -0.06    0.16
   5   4   5    0.12    0.16
   5   4   6    0.13    0.18
   5   4   6   -0.10    0.16
   5   4   6   -0.14    0.18
   5   4   7   -0.26    0.18
   5   4   7    0.45    0.20
   5   4   8   -0.10    0.19
   5   4   9    3.20    0.33
  -4  -4   9    0.18    0.16
  -4  -4   8    0.19    0.14
  -4  -4   8    0.27    0.18
  -4  -4   7    4.81    0.34
  -4  -4   7    5.49    0.43
  -4  -4   6    0.25    0.17
  -4  -4   6    0.01    0.11
   4   4  -5    1.90    0.24
  -4  -4   5    1.43    0.23
  -4  -4   5    1.84    0.21
   4   4  -4    2.02    0.23
  -4  -4   4    1.61    0.24
   4   4  -3   26.04    1.18
   4   4  -3   27.55    1.20
  -4  -4   3   26.68    1.14
  -4  -4   3   27.54    1.21
   4   4  -2   21.43    0.97
  -4  -4   2   21.43    0.93
  -4  -4   2   21.64    0.99
   4   4  -1  242.09    9.45
   4   4  -1  231.10    8.86
  -4  -4   1  250.76    9.43
  -4  -4   1  244.79    9.47
   4   4   0   43.43    1.77
  -4  -4   0   41.55    1.62
  -4  -4   0   43.16    1.79
   4   4   1  184.13    7.35
   4   4   1  183.35    7.33
   4   4   1  195.64   11.00
  -4  -4  -1  185.83    7.36
  -4  -4  -1  188.75    6.87
   4   4   2    9.49    0.52
   4   4   2    8.91    0.76
   4   4   2    9.98    0.50
  -4  -4  -2    9.90    0.52
   4   4   3   31.35    2.22
   4   4   3   34.70    1.44
  -4  -4  -3   35.62    1.45
   4   4   4   12.84    1.12
   4   4   4   13.51    0.68
   4   4   4   14.74    0.71
  -4  -4  -4   14.65    0.69
   4   4   5   25.71    1.25
   4   4   5   28.94    1.27
   4   4   5   28.95    1.26
  -4  -4  -5   32.62    2.02
   4   4   6    5.89    0.41
   4   4   6    5.43    0.41
  -4  -4  -6    5.71    0.80
   4   4   7    1.33    0.22
   4   4   7    1.06    0.21
  -4  -4  -7    1.16    0.56
   4   4   8    4.30    0.37
   4   4   8    4.39    0.36
  -4  -4  -8    4.77    0.81
   3   4  -9    0.06    0.39
  -3  -4   9   -0.24    0.09
  -3  -4   9   -0.03    0.11
  -3  -4   8    0.11    0.15
  -3  -4   8    0.03    0.11
  -3  -4   7    0.33    0.16
  -3  -4   7    0.19    0.11
  -3  -4   6    1.40    0.16
  -3  -4   6    1.32    0.21
  -3  -4   5   18.11    0.80
  -3  -4   5   18.48    0.86
   3   4  -4    0.22    0.14
  -3  -4   4    0.33    0.10
  -3  -4   4    0.34    0.15
   3   4  -3   16.71    0.78
  -3  -4   3   16.44    0.77
   3   4  -2    0.05    0.09
   3   4  -2   -0.03    0.10
   3   4  -2   -0.05    0.07
  -3  -4   2    0.03    0.09
  -3  -4   2   -0.06    0.12
   3   4  -1    9.39    0.42
   3   4  -1    9.53    0.50
  -3  -4   1    9.79    0.51
  -3  -4   1    9.65    0.43
  -3  -4   1   10.71    0.48
   3   4   0   21.66    0.95
   3   4   0   21.54    0.94
  -3  -4   0   21.39    0.95
  -3  -4   0   21.71    0.84
   3   4   1  301.92   17.03
   3   4   1  289.54   11.36
   3   4   1  288.92   11.36
  -3  -4  -1  289.88   11.37
   3   4   2  106.28    6.41
   3   4   2   97.28    4.24
   3   4   2  113.24    4.25
  -3  -4  -2  114.01    4.26
   3   4   3   21.25    1.58
   3   4   3   23.48    1.01
  -3  -4  -3   25.11    1.58
  -3  -4  -3   23.19    1.01
   3   4   4    0.30    0.13
   3   4   4    0.67    0.14
   3   4   4    0.43    0.13
   3   4   4    0.56    0.28
  -3  -4  -4    0.55    0.30
  -3  -4  -4    0.67    0.13
   3   4   5    5.17    0.35
   3   4   5    5.18    0.35
  -3  -4  -5    5.45    0.64
   3   4   6    1.06    0.18
   3   4   6    1.02    0.20
  -3  -4  -6    1.89    0.52
   3   4   7   12.90    0.65
   3   4   7   13.16    0.64
  -3  -4  -7   15.46    1.27
  -3  -4  -8    1.59    0.63
   2   4  -9    0.01    0.40
   2   4  -8    0.61    0.40
  -2  -4   8    0.60    0.10
  -2  -4   8    0.67    0.13
  -2  -4   7   -0.19    0.13
  -2  -4   7   -0.12    0.09
  -2  -4   6   12.29    0.62
  -2  -4   6   12.88    0.57
  -2  -4   5   15.56    0.67
  -2  -4   5   14.34    0.70
   2   4  -4    1.20    0.18
  -2  -4   4    1.25    0.15
  -2  -4   4    0.97    0.17
   2   4  -3   20.96    0.93
  -2  -4   3   21.07    0.92
   2   4  -2   12.68    0.50
   2   4  -2   12.50    0.58
  -2  -4   2   10.08    0.53
  -2  -4   2   12.46    0.57
   2   4  -1   66.93    2.54
   2   4  -1   69.05    2.74
  -2  -4   1   69.88    2.72
  -2  -4   1   68.56    2.73
  -2  -4   1   68.89    2.55
   2   4   0   21.11    0.95
   2   4   0   22.38    0.97
   2   4   0   25.50    1.40
  -2  -4   0   23.32    0.95
  -2  -4   0   21.47    0.96
  -2  -4   0   21.71    0.87
   2   4   1    0.04    0.09
   2   4   1    0.07    0.08
   2   4   1    0.04    0.14
   2   4   1    0.28    0.11
  -2  -4  -1    0.15    0.10
  -2  -4  -1    0.13    0.15
   2   4   2    0.01    0.08
   2   4   2    0.02    0.03
   2   4   2    0.06    0.15
  -2  -4  -2    0.39    0.10
  -2  -4  -2    0.02    0.16
   2   4   3   43.94    1.79
   2   4   3   46.04    1.79
   2   4   3   44.98    1.80
  -2  -4  -3   42.74    2.74
  -2  -4  -3   42.85    1.78
   2   4   4   15.53    0.66
   2   4   4   14.79    0.68
  -2  -4  -4   13.92    1.12
   2   4   5    1.73    0.20
   2   4   5    1.53    0.18
  -2  -4  -5    1.26    0.39
   2   4   6    0.93    0.16
   2   4   6    0.93    0.13
  -2  -4  -6    0.83    0.40
  -2  -4  -7    0.10    0.43
  -2  -4  -8    0.44    0.47
   1   4 -10    0.10    0.46
   1   4  -9    0.27    0.40
   1   4  -8    0.90    0.44
   1   4  -7    1.14    0.41
  -1  -4   7    1.01    0.11
  -1  -4   7    1.16    0.14
   1   4  -6    8.74    0.83
  -1  -4   6    9.99    0.44
  -1  -4   6    9.32    0.47
  -1  -4   5    1.06    0.14
  -1  -4   5    0.94    0.15
   1   4  -4  244.56    9.48
  -1  -4   4  250.97    9.47
  -1  -4   4  235.70    9.46
   1   4  -3  190.15    7.37
  -1  -4   3  186.25    7.35
  -1  -4   3  190.27    7.35
   1   4  -2    4.40    0.23
   1   4  -2    4.44    0.29
  -1  -4   2    3.98    0.26
   1   4  -1    2.91    0.20
   1   4  -1    2.91    0.16
   1   4  -1    3.21    0.22
  -1  -4   1    2.96    0.16
  -1  -4   1    3.00    0.21
  -1  -4   1    3.37    0.22
   1   4   0    3.38    0.25
   1   4   0    2.86    0.20
   1   4   0    3.36    0.22
  -1  -4   0    3.14    0.21
  -1  -4   0    3.20    0.20
  -1  -4   0    3.06    0.24
   1   4   1   42.91    2.84
   1   4   1   45.71    1.90
   1   4   1   51.71    1.92
  -1  -4  -1   49.97    1.90
  -1  -4  -1   44.21    2.84
  -1  -4  -1   51.15    1.91
   1   4   2   10.90    0.50
   1   4   2   11.24    0.51
  -1  -4  -2    9.87    0.77
  -1  -4  -2   11.15    0.49
   1   4   3   33.27    1.36
   1   4   3   35.19    1.37
   1   4   3   34.67    1.34
  -1  -4  -3   32.67    1.34
  -1  -4  -3   29.21    2.09
   1   4   4    6.41    0.36
   1   4   4    6.68    0.33
  -1  -4  -4    5.80    0.67
  -1  -4  -4    6.79    0.34
   1   4   5   10.24    0.49
   1   4   5   11.03    0.48
  -1  -4  -5   11.04    0.50
  -1  -4  -5    9.26    0.91
   1   4   6    0.81    0.10
   1   4   6    0.70    0.10
  -1  -4  -6    0.50    0.12
  -1  -4  -6    0.63    0.41
  -1  -4  -7    1.44    0.53
  -1  -4  -8    1.88    0.57
  -1  -4  -9    0.20    0.52
   0   4 -10    0.46    0.51
   0   4  -9    0.14    0.40
   0   4  -8   -0.07    0.35
   0   4  -7    0.62    0.36
   0  -4   7    0.83    0.09
   0  -4   7    0.80    0.09
   0   4  -6    3.01    0.48
   0  -4   6    2.85    0.22
   0  -4   6    3.40    0.23
   0  -4   6    2.86    0.21
   0   4  -5   11.65    0.94
   0  -4   5   12.88    0.58
   0  -4   5   12.99    0.57
   0   4  -4   20.60    1.42
   0  -4   4   22.77    0.94
   0  -4   4   22.36    0.95
   0   4  -3   16.27    1.10
   0   4  -3   18.17    0.76
   0  -4   3   17.84    0.75
   0  -4   3   17.06    0.77
   0   4  -2  612.15   21.79
   0   4  -2  568.01   34.73
   0   4  -2  621.55   23.15
   0  -4   2  595.45   23.13
   0   4  -1  360.34   12.47
   0   4  -1  368.29   13.25
   0   4  -1  301.76   13.21
   0  -4   1  321.58   12.47
   0  -4   1  343.66   13.24
   0  -4   1  355.38   13.23
   0   4   0   36.33    1.40
   0  -4   0   30.01    1.38
   0  -4   0   35.43    1.38
   0   4   1  356.68   13.66
   0   4   1  361.29   14.00
   0  -4  -1  359.69   13.64
   0  -4  -1  347.16   14.00
   0  -4  -1  338.93   13.65
   0   4   2  619.68   23.98
   0   4   2  587.70   23.38
   0  -4  -2  608.17   23.36
   0  -4  -2  606.70   23.99
   0   4   3   18.11    0.80
   0   4   3   19.01    0.82
   0   4   3   18.44    0.78
   0  -4  -3   18.49    0.77
   0  -4  -3   18.80    0.82
   0   4   4   23.28    0.99
   0   4   4   23.53    0.97
   0  -4  -4   23.52    1.02
   0   4   5   13.58    0.58
   0   4   5   13.48    0.56
   0  -4  -5   13.27    0.64
   0  -4  -5   11.52    1.05
   0  -4  -6    2.68    0.55
   0  -4  -6    2.95    0.28
   0  -4  -7    0.75    0.48
   0  -4  -7    1.18    0.20
   0  -4  -8   -0.06    0.44
   0  -4  -9    0.03    0.47
  -1   4 -10   -0.19    0.48
  -1   4  -9    0.10    0.41
  -1   4  -8    2.15    0.52
  -1   4  -7    1.67    0.44
   1  -4   7    1.56    0.13
   1  -4   7    1.77    0.18
  -1   4  -6    0.68    0.31
   1  -4   6    0.59    0.10
   1  -4   6    0.47    0.13
  -1   4  -5   11.14    0.85
   1  -4   5    9.76    0.52
   1  -4   5   11.00    0.49
  -1   4  -4    6.60    0.56
   1  -4   4    6.29    0.38
   1  -4   4    6.39    0.34
  -1   4  -3   38.66    2.16
  -1   4  -3   34.50    1.45
   1  -4   3   33.55    1.47
   1  -4   3   35.45    1.45
  -1   4  -2   11.59    0.44
  -1   4  -2   10.97    0.53
   1  -4   2   10.99    0.51
   1  -4   2   10.72    0.72
  -1   4  -1   54.05    2.17
  -1   4  -1   54.04    2.21
  -1   4  -1   54.33    2.15
   1  -4   1   53.54    1.98
   1  -4   1   54.61    2.18
   1  -4   1   53.43    2.15
  -1   4   0    3.11    0.21
  -1   4   0    2.87    0.20
  -1   4   0    3.08    0.22
   1  -4   0    3.35    0.20
   1  -4   0    3.07    0.22
   1  -4   0    2.99    0.21
  -1   4   1    3.33    0.22
  -1   4   1    3.30    0.23
  -1   4   1    3.25    0.21
   1  -4  -1    3.12    0.20
   1  -4  -1    3.40    0.23
   1  -4  -1    3.30    0.24
  -1   4   2    3.91    0.26
  -1   4   2    3.83    0.27
   1  -4  -2    3.31    0.28
   1  -4  -2    4.16    0.23
  -1   4   3  193.62    7.65
  -1   4   3  208.46    7.87
  -1   4   3  196.44    7.64
   1  -4  -3  191.18    7.86
   1  -4  -3  193.96    7.61
  -1   4   4  242.74    9.36
  -1   4   4  239.21    9.36
   1  -4  -4  242.08    9.64
  -1   4   5    1.10    0.13
  -1   4   5    1.12    0.13
   1  -4  -5    1.05    0.21
  -1   4   6   11.09    0.46
  -1   4   6    9.84    0.46
   1  -4  -6    9.22    0.58
   1  -4  -7    0.88    0.24
   1  -4  -8    1.02    0.23
   1  -4  -8    0.96    0.53
   1  -4  -9   -0.19    0.41
  -2   4 -10   -0.34    0.54
  -2   4  -9    6.23    0.89
  -2   4  -8    0.73    0.44
  -2   4  -7   -0.04    0.33
   2  -4   7    0.19    0.08
   2  -4   7    0.08    0.13
  -2   4  -6    1.07    0.36
  -2   4  -6    1.02    0.16
   2  -4   6    0.98    0.18
   2  -4   6    1.00    0.12
  -2   4  -5    1.88    0.35
  -2   4  -5    1.58    0.19
   2  -4   5    1.52    0.17
   2  -4   5    1.55    0.20
  -2   4  -4   15.66    0.66
  -2   4  -4   15.96    0.69
   2  -4   4   14.99    0.72
   2  -4   4   12.68    1.04
   2  -4   4   15.23    0.66
  -2   4  -3   47.05    1.85
  -2   4  -3   46.77    1.71
  -2   4  -3   46.29    1.90
   2  -4   3   46.58    1.85
   2  -4   3   42.69    2.79
  -2   4  -2   -0.08    0.10
  -2   4  -2   -0.05    0.09
   2  -4   2    0.02    0.07
   2  -4   2    0.17    0.11
   2  -4   2   -0.03    0.06
  -2   4  -1    0.22    0.11
   2  -4   1    0.08    0.12
   2  -4   1    0.05    0.08
   2  -4   1    0.08    0.10
  -2   4   0   20.96    0.89
  -2   4   0   21.29    0.92
  -2   4   0   20.54    0.91
   2  -4   0   21.11    0.93
   2  -4   0   21.31    0.92
   2  -4   0   20.68    0.88
  -2   4   1   67.23    2.67
  -2   4   1   62.87    2.65
  -2   4   1   67.86    2.73
   2  -4  -1   68.56    2.74
   2  -4  -1   67.63    2.64
  -2   4   2   12.01    0.58
  -2   4   2   12.87    0.61
   2  -4  -2   12.01    0.61
   2  -4  -2   12.64    0.54
  -2   4   3   22.04    0.97
   2  -4  -3   23.34    0.93
   2  -4  -3   22.17    1.02
  -2   4   4    0.98    0.14
  -2   4   4    1.26    0.16
   2  -4  -4    0.28    0.22
   2  -4  -4    1.05    0.11
  -2   4   5   16.39    0.71
  -2   4   5   15.42    0.71
   2  -4  -5   15.02    0.79
  -2   4   6   12.53    0.60
  -2   4   6   12.71    0.61
   2  -4  -6   12.99    0.71
  -2   4   7    0.03    0.11
  -2   4   7    0.03    0.11
   2  -4  -7    0.25    0.23
   2  -4  -8    1.01    0.29
   2  -4  -9    0.11    0.48
   3  -4   8    1.26    0.13
   3  -4   8    1.23    0.19
   3  -4   7   13.68    0.61
   3  -4   7   13.84    0.72
  -3   4  -6    1.65    0.16
   3  -4   6    1.43    0.24
   3  -4   6    1.89    0.20
  -3   4  -5    5.13    0.29
   3  -4   5    4.14    0.57
   3  -4   5    5.91    0.40
   3  -4   5    5.14    0.30
  -3   4  -4    0.68    0.09
  -3   4  -4    0.53    0.12
  -3   4  -4    0.53    0.13
   3  -4   4    0.46    0.10
   3  -4   4    0.45    0.23
   3  -4   4    0.51    0.16
  -3   4  -3   24.81    0.94
  -3   4  -3   25.25    1.08
  -3   4  -3   24.89    1.08
   3  -4   3   25.55    1.63
   3  -4   3   25.25    1.06
  -3   4  -2  116.72    4.53
  -3   4  -2  114.85    4.63
   3  -4   2  115.41    4.57
   3  -4   2  110.53    4.64
   3  -4   2  117.79    4.51
  -3   4  -1  291.68   11.17
  -3   4  -1  285.01   11.44
   3  -4   1  290.17   11.20
   3  -4   1  289.47   11.15
   3  -4   1  281.69   11.46
  -3   4   0   21.62    0.95
  -3   4   0   21.03    0.94
   3  -4   0   21.14    0.91
   3  -4   0   21.20    0.96
   3  -4   0   21.74    0.97
  -3   4   1   10.27    0.52
  -3   4   1   10.48    0.49
  -3   4   1   10.23    0.53
   3  -4  -1    9.97    0.53
   3  -4  -1    9.91    0.47
  -3   4   2   -0.01    0.08
  -3   4   2   -0.06    0.11
   3  -4  -2   -0.06    0.14
   3  -4  -2   -0.04    0.06
  -3   4   3   16.75    0.77
   3  -4  -3   16.01    0.82
   3  -4  -3   17.20    0.72
  -3   4   4    0.44    0.14
  -3   4   4    0.43    0.12
   3  -4  -4    0.64    0.20
   3  -4  -4    0.46    0.10
  -3   4   5   17.81    0.82
  -3   4   5   19.02    0.84
   3  -4  -5   17.68    0.92
  -3   4   6    1.20    0.20
  -3   4   6    1.59    0.20
   3  -4  -6    0.76    0.29
  -3   4   7    0.35    0.15
  -3   4   7    0.18    0.16
   3  -4  -7    0.44    0.27
  -3   4   8    0.43    0.13
  -3   4   8    0.26    0.13
   3  -4  -8    0.10    0.27
   4  -4   8    4.10    0.29
   4  -4   8    3.86    0.41
   4  -4   7    1.02    0.15
   4  -4   7    1.56    0.28
   4  -4   6    5.71    0.35
   4  -4   6    5.44    0.47
   4  -4   6    4.72    0.67
  -4   4  -5   29.43    1.07
  -4   4  -5   27.48    1.17
   4  -4   5   24.87    1.91
   4  -4   5   28.09    1.29
   4  -4   5   29.26    1.18
  -4   4  -4   14.52    0.66
  -4   4  -4   14.78    0.55
  -4   4  -4   15.43    0.70
   4  -4   4   11.69    0.73
   4  -4   4   15.37    0.67
   4  -4   4   13.48    1.09
  -4   4  -3   34.69    1.50
  -4   4  -3   35.50    1.50
   4  -4   3   34.17    1.52
   4  -4   3   35.91    1.47
   4  -4   3   37.77    2.26
  -4   4  -2    9.62    0.51
  -4   4  -2    9.54    0.49
   4  -4   2    9.20    0.47
   4  -4   2    9.52    0.56
   4  -4   2    9.40    0.51
  -4   4  -1  183.79    7.37
  -4   4  -1  182.76    7.20
   4  -4   1  188.56    7.25
   4  -4   1  179.78    7.39
   4  -4   1  183.99    7.17
  -4   4   0   42.13    1.78
  -4   4   0   42.78    1.74
   4  -4   0   41.71    1.70
   4  -4   0   40.43    1.79
  -4   4   1  232.28    9.04
  -4   4   1  238.66    9.05
   4  -4  -1  224.90    9.01
   4  -4  -1  231.52    9.31
  -4   4   2   20.37    0.92
  -4   4   2   21.32    0.94
   4  -4  -2   20.49    1.00
   4  -4  -2   20.95    0.89
  -4   4   3   27.13    1.15
  -4   4   3   25.33    1.12
   4  -4  -3   25.68    1.22
   4  -4  -3   26.33    1.10
  -4   4   4    1.84    0.22
   4  -4  -4    1.59    0.29
   4  -4  -4    1.65    0.20
  -4   4   5    1.59    0.20
  -4   4   5    1.74    0.23
   4  -4  -5    1.55    0.17
   4  -4  -5    1.68    0.31
  -4   4   6   -0.09    0.17
  -4   4   6    0.06    0.14
   4  -4  -6   -0.14    0.24
  -4   4   7    4.78    0.41
  -4   4   7    4.77    0.43
   4  -4  -7    5.59    0.54
  -4   4   8    0.39    0.18
  -4   4   8    0.44    0.18
   4  -4  -8    0.16    0.28
  -4   4   9    0.38    0.15
   4  -4  -9    0.04    0.29
   5  -4   9    3.89    0.32
   5  -4   8    0.13    0.15
   5  -4   7    0.22    0.15
   5  -4   6   -0.25    0.21
   5  -4   6    0.05    0.12
  -5   4  -5   -0.15    0.14
   5  -4   5   -0.02    0.13
   5  -4   5    0.07    0.21
   5  -4   5    0.04    0.28
  -5   4  -4    2.18    0.26
   5  -4   4    1.95    0.21
   5  -4   4    2.03    0.40
  -5   4  -3   29.31    1.31
   5  -4   3   28.48    1.32
   5  -4   3   33.36    1.99
   5  -4   3   28.76    1.27
   5  -4   3   30.14    1.38
  -5   4  -2    1.75    0.23
   5  -4   2    2.31    0.30
   5  -4   2    2.18    0.26
   5  -4   2    1.95    0.22
  -5   4  -1   16.13    0.80
   5  -4   1   16.64    0.75
   5  -4   1   16.24    0.81
  -5   4   0    9.04    0.53
   5  -4   0    8.72    0.54
   5  -4   0    8.90    0.47
  -5   4   1  138.33    5.40
   5  -4  -1  133.03    5.56
   5  -4  -1  137.38    5.35
  -5   4   2    1.57    0.24
  -5   4   2    1.81    0.22
   5  -4  -2    1.69    0.27
   5  -4  -2    1.68    0.19
  -5   4   3   29.02    1.24
  -5   4   3   27.54    1.21
   5  -4  -3   25.80    1.30
   5  -4  -3   27.76    1.18
  -5   4   4    0.30    0.13
  -5   4   4    0.75    0.19
   5  -4  -4    0.53    0.13
   5  -4  -4    0.60    0.25
  -5   4   5    2.38    0.27
  -5   4   5    3.10    0.37
   5  -4  -5    3.08    0.39
   5  -4  -5    3.22    0.28
  -5   4   6    1.01    0.25
  -5   4   6    1.04    0.21
   5  -4  -6    0.97    0.30
  -5   4   7    0.19    0.23
  -5   4   7    0.34    0.20
   5  -4  -7    0.27    0.29
  -5   4   8    1.16    0.25
   5  -4  -8    1.06    0.35
  -5   4   9    3.08    0.36
   6  -4   9    0.35    0.19
   6  -4   8    3.12    0.34
   6  -4   7   20.27    0.95
   6  -4   5    2.09    0.38
   6  -4   5    3.29    0.33
  -6   4  -4    3.29    0.37
   6  -4   4    3.77    0.33
   6  -4   4    4.01    0.33
   6  -4   4    3.43    0.54
   6  -4   4    2.77    0.39
  -6   4  -3    7.79    0.54
   6  -4   3    8.12    0.52
   6  -4   3    7.53    0.60
   6  -4   3    9.48    0.78
   6  -4   3    8.27    0.48
  -6   4  -2    0.58    0.19
   6  -4   2    0.92    0.22
   6  -4   2    0.61    0.25
   6  -4   2    0.86    0.17
  -6   4  -1   13.39    0.73
   6  -4   1   13.04    0.74
   6  -4   1   14.39    0.53
   6  -4   1   13.37    0.67
  -6   4   0   -0.04    0.17
   6  -4   0   -0.10    0.18
   6  -4   0    0.04    0.12
  -6   4   1    3.63    0.39
   6  -4  -1    3.49    0.30
   6  -4  -1    3.34    0.37
  -6   4   2    3.65    0.41
   6  -4  -2    3.46    0.32
   6  -4  -2    4.51    0.44
  -6   4   3    5.99    0.42
  -6   4   3    4.83    0.46
   6  -4  -3    5.39    0.49
   6  -4  -3    4.92    0.37
  -6   4   4   -0.44    0.20
  -6   4   4   -0.39    0.13
   6  -4  -4   -0.36    0.12
   6  -4  -4    0.31    0.27
  -6   4   5    0.36    0.24
  -6   4   5   -0.20    0.09
   6  -4  -5    0.04    0.29
   6  -4  -5   -0.21    0.14
  -6   4   6    0.03    0.22
   6  -4  -6   -0.05    0.30
  -6   4   7    0.20    0.25
   6  -4  -7    0.73    0.33
  -6   4   8    0.19    0.24
  -6   4   9    0.01    0.21
   7  -4   8    1.15    0.24
   7  -4   7    0.77    0.22
   7  -4   6    7.20    0.51
   7  -4   5   59.43    2.46
   7  -4   4    0.34    0.19
  -7   4  -3    0.49    0.24
   7  -4   3   -0.09    0.22
   7  -4   3    0.42    0.17
   7  -4   3    0.05    0.20
  -7   4  -2    1.01    0.25
   7  -4   2    1.32    0.28
   7  -4   2    1.60    0.23
  -7   4  -1    8.28    0.59
   7  -4   1    9.25    0.35
   7  -4   1    8.75    0.51
   7  -4   1    7.15    0.59
  -7   4   0    9.26    0.62
   7  -4   0    8.55    0.63
   7  -4   0    9.34    0.53
  -7   4   1    1.70    0.28
   7  -4  -1    1.65    0.33
   7  -4  -1    2.03    0.24
  -7   4   2   -0.11    0.21
   7  -4  -2   -0.19    0.24
   7  -4  -2    0.03    0.15
  -7   4   3    1.30    0.29
   7  -4  -3    1.25    0.36
   7  -4  -3    1.11    0.21
  -7   4   4    0.38    0.28
  -7   4   4   -0.44    0.16
   7  -4  -4   -0.21    0.16
   7  -4  -4    0.03    0.28
  -7   4   5    0.29    0.28
   7  -4  -5    0.49    0.30
  -7   4   6   -0.16    0.26
   7  -4  -6    0.35    0.31
  -7   4   7   -0.52    0.25
  -7   4   8   -0.16    0.26
  -7   4   9   -0.11    0.24
   8  -4   7    2.24    0.31
   8  -4   6    0.12    0.20
   8  -4   5    0.72    0.24
   8  -4   4   -0.07    0.19
   8  -4   4    0.58    0.21
  -8   4  -3   85.92    3.62
   8  -4   3   85.44    3.69
   8  -4   3   90.24    3.55
  -8   4  -2    1.71    0.33
   8  -4   2    1.72    0.34
   8  -4   2    3.08    0.35
  -8   4  -1    2.24    0.36
   8  -4   1    1.60    0.38
   8  -4   1    1.84    0.26
  -8   4   0    1.25    0.31
   8  -4   0    0.82    0.15
   8  -4   0    1.01    0.22
   8  -4   0    0.34    0.29
  -8   4   1   17.20    0.96
   8  -4  -1   17.13    0.84
   8  -4  -1   14.95    0.98
  -8   4   2    3.43    0.44
   8  -4  -2    3.59    0.49
   8  -4  -2    3.54    0.40
  -8   4   3    3.91    0.47
   8  -4  -3    4.44    0.52
   8  -4  -3    4.25    0.42
  -8   4   4   -0.08    0.29
   8  -4  -4    0.14    0.31
  -8   4   5   -0.14    0.29
  -8   4   6   -0.44    0.29
  -8   4   7   -0.40    0.28
  -8   4   8   -0.13    0.29
   9  -4   7    2.22    0.34
   9  -4   6    0.55    0.25
   9  -4   5    4.66    0.47
   9  -4   4   -0.22    0.20
   9  -4   3    1.98    0.33
   9  -4   3    1.50    0.27
  -9   4  -2    0.79    0.31
   9  -4   2    1.48    0.32
   9  -4   2    0.91    0.26
  -9   4  -1   64.97    2.80
   9  -4   1   64.85    2.70
   9  -4   1   63.83    2.86
  -9   4   0    0.81    0.34
   9  -4   0    0.12    0.32
   9  -4   0    1.01    0.26
  -9   4   1    0.00    0.29
   9  -4  -1   -0.12    0.19
   9  -4  -1   -0.64    0.26
  -9   4   2    4.84    0.55
   9  -4  -2    4.81    0.46
   9  -4  -2    4.66    0.56
  -9   4   3    6.29    0.69
   9  -4  -3    7.01    0.54
   9  -4  -3    6.39    0.70
  -9   4   4    0.73    0.37
  -9   4   5    4.81    0.57
  -9   4   6   -0.25    0.33
  -9   4   7   -0.19    0.33
  10  -4   6    0.02    0.27
  10  -4   5    4.51    0.54
  10  -4   4    0.68    0.28
  10  -4   3    3.34    0.39
  10  -4   3    4.42    0.48
  10  -4   2   -0.27    0.22
  10  -4   2    0.13    0.26
 -10   4  -1    1.00    0.37
  10  -4   1    1.25    0.33
  10  -4   1    0.55    0.26
 -10   4   0    0.29    0.31
  10  -4   0    0.54    0.25
  10  -4   0    0.39    0.30
 -10   4   1    8.48    0.76
  10  -4  -1    7.74    0.69
  10  -4  -1    7.99    0.60
 -10   4   2    0.03    0.32
  10  -4  -2    0.01    0.22
 -10   4   3    0.42    0.38
 -10   4   4    2.03    0.46
 -10   4   5    1.50    0.45
 -10   4   6    0.21    0.39
 -10   4   7    0.84    0.42
  11  -4   4    0.40    0.31
  11  -4   3    1.49    0.37
  11  -4   2    1.47    0.34
  11  -4   2    1.38    0.36
  11  -4   1   -0.22    0.25
  11  -4   1    0.27    0.30
 -11   4   0    0.75    0.40
  11  -4   0    0.93    0.30
 -11   4   1    1.93    0.46
  11  -4  -1    2.03    0.36
 -11   4   2   -0.56    0.36
 -11   4   3    0.13    0.40
 -11   4   4    0.40    0.40
 -11   4   5    0.82    0.45
 -11   4   6    0.83    0.43
  12  -4   3   -0.45    0.28
  12  -4   2    0.81    0.34
  12  -4   1    1.91    0.40
  12  -4   0    1.33    0.37
 -12   4   1    0.43    0.42
 -12   4   2    1.42    0.48
 -12   4   3    0.59    0.46
 -12   4   4    0.21    0.43
 -12  -5   4    2.26    0.55
 -12  -5   3    0.75    0.41
 -12  -5   2    0.41    0.38
 -12  -5   1    1.49    0.46
  12   5   0    7.58    0.78
  12   5   1    9.72    0.86
  12   5   2    7.20    0.78
  12   5   3    1.44    0.42
 -11  -5   5    0.61    0.42
 -11  -5   4    0.59    0.43
 -11  -5   3   -0.25    0.36
 -11  -5   2    2.38    0.51
  11   5  -1    0.41    0.32
 -11  -5   1   -0.10    0.30
  11   5   0    0.27    0.32
 -11  -5   0    0.84    0.37
  11   5   1    2.22    0.42
  11   5   1    2.05    0.40
  11   5   2    8.87    0.72
  11   5   2    9.67    0.81
  11   5   3    2.43    0.47
  11   5   4    4.65    0.55
 -10  -5   6    2.80    0.56
 -10  -5   5    0.72    0.41
 -10  -5   4    2.07    0.48
 -10  -5   3    1.75    0.45
  10   5  -2    3.02    0.44
 -10  -5   2    3.41    0.51
  10   5  -1    0.11    0.28
 -10  -5   1    0.27    0.36
  10   5   0    6.93    0.65
 -10  -5   0    7.39    0.72
  10   5   1    1.20    0.33
 -10  -5  -1    1.33    0.37
  10   5   2    0.85    0.31
  10   5   2    0.19    0.25
  10   5   3    1.18    0.32
  10   5   4    6.98    0.68
  10   5   5   -0.21    0.27
  10   5   6    2.40    0.45
  10   5   6    2.87    0.46
  -9  -5   7    0.08    0.36
  -9  -5   6    0.26    0.37
  -9  -5   5    1.40    0.41
  -9  -5   4   22.79    1.33
   9   5  -3    0.95    0.32
  -9  -5   3    1.05    0.40
   9   5  -2    4.88    0.58
  -9  -5   2    4.18    0.55
   9   5  -1    2.61    0.41
  -9  -5   1    4.14    0.54
   9   5   0   13.58    0.86
  -9  -5   0   13.60    0.93
   9   5   1    2.71    0.40
  -9  -5  -1    2.41    0.42
   9   5   2    4.10    0.47
  -9  -5  -2    4.90    0.57
   9   5   3    0.18    0.24
   9   5   3    0.17    0.21
   9   5   4    0.60    0.28
   9   5   5    0.47    0.27
   9   5   6    1.89    0.38
   9   5   6    1.74    0.36
   9   5   7    0.31    0.28
  -8  -5   8   -0.08    0.27
  -8  -5   7    0.09    0.31
  -8  -5   6    0.14    0.32
  -8  -5   5    0.71    0.37
  -8  -5   4    0.36    0.32
   8   5  -3    0.56    0.27
  -8  -5   3    0.05    0.29
   8   5  -2   64.51    2.77
  -8  -5   2   65.06    2.83
   8   5  -1   -0.41    0.25
  -8  -5   1   -0.19    0.30
   8   5   0   10.57    0.72
  -8  -5   0    9.69    0.77
   8   5   1    5.56    0.53
  -8  -5  -1    5.52    0.60
   8   5   2    5.87    0.54
  -8  -5  -2    5.06    0.57
   8   5   3    7.69    0.59
  -8  -5  -3    5.12    0.39
  -8  -5  -3    6.80    0.64
   8   5   4    0.88    0.29
   8   5   4    0.97    0.21
  -8  -5  -4    0.58    0.19
   8   5   5   -0.35    0.22
   8   5   6    2.06    0.37
   8   5   6    1.76    0.34
   8   5   7    0.38    0.27
  -7  -5   9    0.69    0.26
  -7  -5   8    0.52    0.27
  -7  -5   7    0.23    0.27
  -7  -5   6   -0.05    0.27
  -7  -5   5    0.19    0.27
   7   5  -4    1.39    0.26
   7   5  -4    1.15    0.30
  -7  -5   4    1.00    0.33
   7   5  -3   11.90    0.73
  -7  -5   3   11.45    0.78
   7   5  -2    0.15    0.20
  -7  -5   2    0.21    0.26
   7   5  -1   -0.28    0.19
  -7  -5   1   -0.27    0.22
   7   5   0   42.72    1.89
  -7  -5   0   43.70    1.94
   7   5   1   -0.04    0.21
   7   5   1    0.63    0.32
  -7  -5  -1    0.53    0.16
  -7  -5  -1   -0.04    0.23
   7   5   2    1.29    0.27
  -7  -5  -2    1.45    0.29
   7   5   3    6.54    0.56
   7   5   3    6.41    0.54
  -7  -5  -3    6.44    0.54
  -7  -5  -3    7.17    0.37
   7   5   4    3.43    0.34
   7   5   4    4.73    0.47
  -7  -5  -4    4.27    0.30
   7   5   6   -0.15    0.22
   7   5   6    0.04    0.23
   7   5   7    0.28    0.25
   7   5   8    0.47    0.25
  -6  -5   9    0.11    0.20
  -6  -5   8    0.67    0.25
  -6  -5   7    0.44    0.25
  -6  -5   6    0.67    0.27
   6   5  -5    4.40    0.46
  -6  -5   5    3.40    0.34
  -6  -5   5    4.45    0.50
   6   5  -4    0.44    0.18
   6   5  -4   -0.07    0.21
  -6  -5   4    0.27    0.23
  -6  -5   4    0.06    0.13
   6   5  -3   10.61    0.65
  -6  -5   3   11.03    0.70
  -6  -5   3   10.81    0.58
   6   5  -2    2.86    0.32
  -6  -5   2    2.43    0.32
   6   5  -1   31.68    1.45
  -6  -5   1   33.65    1.50
   6   5   0    3.59    0.36
  -6  -5   0    3.24    0.39
   6   5   1    3.47    0.49
   6   5   1    3.91    0.37
  -6  -5  -1    3.33    0.39
  -6  -5  -1    4.06    0.26
   6   5   2   18.66    0.94
   6   5   2   18.51    0.96
   6   5   2   19.62    1.41
  -6  -5  -2   20.32    0.80
  -6  -5  -2   18.93    0.97
   6   5   3   -0.27    0.16
   6   5   3   -0.17    0.19
  -6  -5  -3    0.22    0.13
  -6  -5  -3   -0.11    0.15
   6   5   4    4.36    0.42
   6   5   4    3.25    0.38
  -6  -5  -4    4.50    0.40
   6   5   5    9.56    0.62
   6   5   6    1.59    0.28
   6   5   6    0.83    0.24
   6   5   7    2.72    0.35
   6   5   8    1.46    0.30
  -5  -5   8    1.82    0.29
  -5  -5   7    0.78    0.24
  -5  -5   6    0.12    0.13
  -5  -5   6    0.23    0.21
   5   5  -5    0.26    0.19
  -5  -5   5    0.45    0.22
   5   5  -4    6.52    0.49
  -5  -5   4    6.59    0.40
  -5  -5   4    6.66    0.51
   5   5  -3    2.88    0.34
   5   5  -3    3.23    0.37
  -5  -5   3    3.25    0.35
  -5  -5   3    3.47    0.29
   5   5  -2    7.01    0.47
  -5  -5   2    7.03    0.51
   5   5  -1    1.83    0.23
  -5  -5   1    1.81    0.25
   5   5   0    0.94    0.19
  -5  -5   0    1.32    0.16
  -5  -5   0    0.90    0.21
   5   5   1   65.64    3.90
   5   5   1   61.97    2.61
  -5  -5  -1   65.19    2.40
  -5  -5  -1   62.41    2.64
   5   5   2   29.47    1.28
   5   5   2   28.11    1.92
   5   5   2   27.91    1.29
  -5  -5  -2   29.87    1.13
  -5  -5  -2   28.81    1.30
   5   5   3    8.21    0.49
   5   5   3    7.17    0.76
   5   5   3    7.86    0.51
  -5  -5  -3    7.86    0.49
   5   5   4    3.69    0.36
  -5  -5  -4    4.79    0.37
   5   5   5    0.23    0.18
   5   5   5   -0.02    0.17
   5   5   5    0.12    0.18
   5   5   6    7.75    0.55
   5   5   6    8.57    0.54
   5   5   7    4.54    0.46
  -5  -5  -7    6.66    0.94
   5   5   8   -0.06    0.21
   5   5   9    0.75    0.20
  -4  -5  10    0.21    0.12
  -4  -5   9   -0.07    0.16
  -4  -5   8    0.23    0.19
  -4  -5   7    0.45    0.20
  -4  -5   7   -0.02    0.13
  -4  -5   6    3.78    0.30
  -4  -5   6    3.96    0.39
   4   5  -5   -0.13    0.15
  -4  -5   5   -0.20    0.16
  -4  -5   5    0.09    0.11
   4   5  -4   10.54    0.60
  -4  -5   4   10.70    0.61
   4   5  -3    7.35    0.47
  -4  -5   3    7.23    0.41
  -4  -5   3    7.13    0.48
   4   5  -2   16.69    0.82
   4   5  -2   16.89    0.81
  -4  -5   2   17.23    0.83
  -4  -5   2   16.86    0.77
   4   5  -1    7.54    0.45
   4   5  -1    7.09    0.34
  -4  -5   1    6.94    0.46
  -4  -5   1    6.91    0.36
   4   5   0   54.53    2.22
  -4  -5   0   53.75    2.04
  -4  -5   0   53.64    2.23
   4   5   1   20.66    0.96
   4   5   1   21.20    1.40
   4   5   1   21.05    0.95
  -4  -5  -1   20.57    0.84
  -4  -5  -1   21.85    0.97
   4   5   2    8.07    0.45
   4   5   2    7.55    0.68
   4   5   2    7.96    0.46
  -4  -5  -2    7.93    0.46
   4   5   3    3.57    0.50
   4   5   3    3.97    0.32
  -4  -5  -3    4.20    0.32
   4   5   4   27.10    1.29
   4   5   4   31.01    1.32
   4   5   4   25.73    2.04
   4   5   4   29.24    1.30
   4   5   4   30.15    1.24
  -4  -5  -4   35.35    2.05
  -4  -5  -4   30.09    1.30
   4   5   5    4.27    0.37
   4   5   5    3.75    0.37
  -4  -5  -5    5.61    0.71
   4   5   6    0.20    0.16
   4   5   6    0.13    0.17
  -4  -5  -6    0.30    0.41
   4   5   7    0.06    0.17
   4   5   7   -0.34    0.15
  -4  -5  -7    0.08    0.46
   4   5   8    3.57    0.36
   4   5   8    4.53    0.39
  -4  -5  -8    5.34    0.90
   3   5  -9    0.15    0.39
  -3  -5   9    0.30    0.12
  -3  -5   9    0.32    0.13
  -3  -5   8    3.64    0.34
  -3  -5   8    3.31    0.27
  -3  -5   7    0.02    0.11
  -3  -5   7   -0.03    0.16
  -3  -5   6    2.86    0.34
  -3  -5   6    3.44    0.27
   3   5  -5    0.21    0.16
  -3  -5   5    0.18    0.16
  -3  -5   5    0.06    0.11
   3   5  -4    1.03    0.19
  -3  -5   4    0.67    0.17
  -3  -5   4    0.62    0.11
   3   5  -3    0.80    0.17
  -3  -5   3    0.53    0.12
  -3  -5   3    0.57    0.16
   3   5  -2   23.98    1.08
   3   5  -2   24.59    0.97
  -3  -5   2   25.31    1.05
  -3  -5   2   23.78    1.08
   3   5  -1   56.41    2.41
   3   5  -1   56.57    2.22
   3   5  -1   62.48    2.43
  -3  -5   1   61.23    2.43
  -3  -5   1   58.46    2.23
  -3  -5   1   62.48    2.40
   3   5   0    5.48    0.34
   3   5   0    5.01    0.34
   3   5   0    6.19    0.36
  -3  -5   0    4.34    0.34
  -3  -5   0    4.85    0.26
   3   5   1  215.13    8.46
   3   5   1  211.17    8.47
   3   5   1  218.69   12.68
   3   5   1  224.71    8.48
  -3  -5  -1  215.37    8.47
   3   5   2   76.40    3.04
   3   5   2   73.06    3.02
   3   5   2   70.86    4.56
   3   5   2   74.73    3.02
  -3  -5  -2   74.47    3.03
  -3  -5  -2   83.94    4.55
   3   5   3   11.91    0.60
   3   5   3   10.70    0.92
  -3  -5  -3   12.86    0.94
  -3  -5  -3   11.69    0.58
   3   5   4    0.04    0.12
   3   5   4    0.09    0.21
   3   5   4    0.09    0.07
   3   5   4    0.03    0.11
  -3  -5  -4    0.08    0.10
  -3  -5  -4    0.24    0.30
   3   5   5   -0.15    0.12
   3   5   5   -0.15    0.13
  -3  -5  -5   -0.11    0.33
   3   5   6    0.74    0.19
   3   5   6    0.71    0.17
  -3  -5  -6    0.85    0.46
   3   5   7    6.22    0.43
   3   5   7    6.38    0.40
  -3  -5  -7    7.70    0.88
   3   5   8    1.58    0.19
  -3  -5  -8    2.23    0.67
   2   5  -9    0.10    0.38
   2   5  -8    0.38    0.38
  -2  -5   8    0.47    0.14
  -2  -5   8    0.12    0.10
  -2  -5   7    1.34    0.20
  -2  -5   7    1.44    0.16
  -2  -5   6   34.67    1.39
  -2  -5   6   32.31    1.42
  -2  -5   5    3.41    0.31
  -2  -5   5    3.26    0.28
   2   5  -4    7.14    0.43
  -2  -5   4    7.20    0.39
  -2  -5   4    6.74    0.41
   2   5  -3    0.73    0.12
   2   5  -3    0.64    0.15
  -2  -5   3    0.56    0.14
   2   5  -2    4.09    0.23
  -2  -5   2    4.02    0.29
  -2  -5   2    4.18    0.28
  -2  -5   2    4.56    0.30
   2   5  -1   55.49    2.27
   2   5  -1   53.42    2.09
  -2  -5   1   54.47    2.26
  -2  -5   1   55.86    2.09
  -2  -5   1   56.51    2.25
  -2  -5   1   60.68    2.27
   2   5   0   76.69    4.33
   2   5   0   69.25    2.91
   2   5   0   71.64    2.94
  -2  -5   0   80.88    2.94
  -2  -5   0   74.20    2.92
  -2  -5   0   72.89    2.72
  -2  -5   0   68.27    2.92
   2   5   1  129.64    5.08
   2   5   1  123.92    7.59
   2   5   1  129.83    5.07
  -2  -5  -1  123.74    5.07
  -2  -5  -1  138.70    7.58
   2   5   2    8.42    0.73
   2   5   2   10.20    0.50
  -2  -5  -2   10.34    0.74
  -2  -5  -2   10.04    0.48
   2   5   3   16.23    0.73
   2   5   3   14.23    0.70
   2   5   3   16.82    0.70
  -2  -5  -3   15.72    1.15
  -2  -5  -3   16.04    0.71
   2   5   4    6.67    0.39
   2   5   4    6.82    0.37
   2   5   4    6.73    0.33
  -2  -5  -4    5.93    0.65
   2   5   5    3.48    0.26
   2   5   5    3.40    0.29
  -2  -5  -5    3.13    0.53
   2   5   6   -0.11    0.11
   2   5   6   -0.04    0.13
  -2  -5  -6   -0.25    0.32
   2   5   7    0.04    0.11
   2   5   7   -0.06    0.10
  -2  -5  -7   -0.05    0.43
  -2  -5  -8    0.08    0.45
   1   5  -9    0.27    0.39
   1   5  -8    0.58    0.39
  -1  -5   8    0.84    0.11
  -1  -5   8    0.77    0.09
   1   5  -7    0.85    0.38
  -1  -5   7    0.73    0.12
  -1  -5   7    0.69    0.14
   1   5  -6    0.05    0.27
  -1  -5   6   -0.14    0.13
  -1  -5   6   -0.29    0.11
  -1  -5   5    1.10    0.16
  -1  -5   5    1.05    0.16
  -1  -5   5    1.17    0.18
   1   5  -4   63.10    2.51
  -1  -5   4   61.03    2.49
  -1  -5   4   61.58    2.49
   1   5  -3    0.82    0.13
   1   5  -3    0.79    0.16
  -1  -5   3    0.53    0.12
  -1  -5   3    0.61    0.14
   1   5  -2    1.82    0.20
   1   5  -2    1.61    0.13
  -1  -5   2    1.32    0.16
   1   5  -1  115.42    4.55
   1   5  -1  110.21    4.23
  -1  -5   1  117.37    4.54
  -1  -5   1  119.30    4.23
  -1  -5   1  114.03    4.52
   1   5   0   25.08    1.69
   1   5   0   28.20    1.17
   1   5   0   28.39    1.19
  -1  -5   0   29.93    1.19
  -1  -5   0   29.79    1.69
  -1  -5   0   27.45    1.17
   1   5   1   18.20    0.77
   1   5   1   18.43    0.79
  -1  -5  -1   16.51    1.13
  -1  -5  -1   17.51    0.77
   1   5   2  157.05    5.97
   1   5   2  153.78    5.84
  -1  -5  -2  132.04    8.74
  -1  -5  -2  153.20    5.82
   1   5   3    0.52    0.11
   1   5   3    0.18    0.11
   1   5   3    0.59    0.12
  -1  -5  -3    0.30    0.23
  -1  -5  -3    0.47    0.10
   1   5   4   15.49    0.66
   1   5   4   16.00    0.67
   1   5   4   13.88    0.68
  -1  -5  -4   13.14    1.13
   1   5   5    0.88    0.13
   1   5   5    1.11    0.15
  -1  -5  -5    1.01    0.41
  -1  -5  -5    1.15    0.16
   1   5   6    1.80    0.21
   1   5   6    2.25    0.19
  -1  -5  -6    1.67    0.48
  -1  -5  -7    0.02    0.37
  -1  -5  -8    0.06    0.47
   0   5  -9   -0.23    0.37
   0   5  -8    0.36    0.36
   0   5  -7    0.43    0.33
   0  -5   7    0.24    0.10
   0  -5   7    0.57    0.12
   0   5  -6    4.74    0.59
   0  -5   6    5.33    0.33
   0  -5   6    5.02    0.31
   0   5  -5    0.08    0.21
   0  -5   5    0.00    0.11
   0  -5   5   -0.05    0.10
   0   5  -4   37.29    2.40
   0   5  -4   40.64    1.61
   0  -5   4   40.31    1.62
   0  -5   4   38.46    1.63
   0   5  -3    2.85    0.28
   0   5  -3    2.80    0.25
   0   5  -3    3.09    0.19
   0  -5   3    2.40    0.23
   0  -5   3    2.37    0.24
   0   5  -2    3.58    0.21
   0   5  -2    4.37    0.28
   0   5  -2    4.10    0.30
   0  -5   2    4.10    0.28
   0   5   0   -0.23    0.10
   0   5   0   -0.33    0.08
   0  -5   0   -0.33    0.08
   0  -5   0   -0.33    0.09
   0   5   1   -0.08    0.08
   0   5   1    0.06    0.08
   0   5   1    0.04    0.09
   0  -5  -1    0.09    0.07
   0  -5  -1    0.17    0.10
   0   5   2    3.74    0.28
   0   5   2    3.45    0.25
   0  -5  -2    3.14    0.23
   0  -5  -2    3.20    0.26
   0   5   3    3.05    0.23
   0   5   3    3.06    0.24
   0   5   3    2.90    0.25
   0  -5  -3    3.12    0.25
   0  -5  -3    3.16    0.21
   0   5   4   41.08    1.67
   0   5   4   42.96    1.74
   0   5   4   40.27    1.69
   0  -5  -4   40.89    1.74
   0   5   5    0.19    0.11
   0   5   5    0.05    0.10
   0  -5  -5    0.03    0.14
   0   5   6    5.40    0.28
   0   5   6    5.14    0.29
   0  -5  -6    4.76    0.67
   0  -5  -6    5.19    0.37
   0  -5  -7    0.72    0.45
   0  -5  -7    0.37    0.17
   0  -5  -8    0.34    0.50
  -1   5  -9   -0.21    0.40
  -1   5  -8    0.37    0.38
  -1   5  -7   -0.10    0.30
   1  -5   7    0.14    0.09
   1  -5   7    0.07    0.11
  -1   5  -6    1.84    0.39
   1  -5   6    2.09    0.22
   1  -5   6    1.63    0.19
  -1   5  -5    1.28    0.29
   1  -5   5    0.69    0.15
   1  -5   5    0.64    0.13
  -1   5  -4   16.56    0.66
  -1   5  -4   16.89    1.07
  -1   5  -4   16.17    0.72
   1  -5   4   15.35    0.72
   1  -5   4   14.60    0.75
  -1   5  -3    0.56    0.09
  -1   5  -3    0.53    0.13
   1  -5   3    0.36    0.11
   1  -5   3    0.26    0.13
  -1   5  -2  159.65    5.79
  -1   5  -2  159.44    6.21
   1  -5   2  156.28    9.21
   1  -5   2  158.50    6.19
  -1   5  -1   18.63    0.83
  -1   5  -1   18.43    0.83
   1  -5   1   18.35    0.84
   1  -5   1   18.89    0.71
   1  -5   1   18.30    0.81
  -1   5   0   29.52    1.23
  -1   5   0   28.64    1.21
  -1   5   0   29.19    1.24
   1  -5   0   29.93    1.24
   1  -5   0   28.65    1.20
   1  -5   0   28.35    1.24
  -1   5   1  115.34    4.62
  -1   5   1  120.14    4.75
  -1   5   1  116.88    4.65
   1  -5  -1  118.40    4.75
   1  -5  -1  118.80    4.62
  -1   5   2    1.61    0.20
  -1   5   2    1.44    0.18
   1  -5  -2    1.88    0.20
   1  -5  -2    1.44    0.15
  -1   5   3    0.73    0.13
  -1   5   3    0.34    0.15
  -1   5   3    0.83    0.15
   1  -5  -3    0.46    0.16
   1  -5  -3    0.81    0.10
  -1   5   4   61.63    2.49
  -1   5   4   62.83    2.50
   1  -5  -4   61.83    2.58
  -1   5   5    1.00    0.14
  -1   5   5    1.30    0.15
   1  -5  -5    1.27    0.22
  -1   5   6    0.25    0.11
  -1   5   6    0.23    0.11
   1  -5  -6   -0.03    0.19
  -1   5   7    1.18    0.13
  -1   5   7    0.99    0.11
   1  -5  -7    0.82    0.25
   1  -5  -8    0.78    0.23
   1  -5  -8    0.79    0.51
  -2   5  -9    2.96    0.65
  -2   5  -8    0.27    0.41
   2  -5   8    0.26    0.13
   2  -5   8    0.07    0.07
  -2   5  -7    0.36    0.36
   2  -5   7   -0.02    0.14
   2  -5   7    0.22    0.09
  -2   5  -6    0.01    0.28
  -2   5  -6    0.01    0.12
   2  -5   6   -0.05    0.09
   2  -5   6    0.06    0.14
  -2   5  -5    4.15    0.48
  -2   5  -5    3.34    0.27
   2  -5   5    3.27    0.25
   2  -5   5    3.06    0.32
  -2   5  -4    7.07    0.32
  -2   5  -4    7.06    0.38
  -2   5  -4    6.98    0.39
   2  -5   4    7.17    0.38
   2  -5   4    5.70    0.57
   2  -5   4    7.32    0.45
  -2   5  -3   16.89    0.77
  -2   5  -3   17.51    0.66
  -2   5  -3   16.69    0.78
   2  -5   3   17.20    0.76
   2  -5   3   16.56    1.12
  -2   5  -2   10.89    0.52
  -2   5  -2   10.94    0.53
   2  -5   2   10.84    0.51
   2  -5   2    9.08    0.54
  -2   5  -1  128.89    5.24
  -2   5  -1  132.54    5.13
   2  -5   1  130.74    5.15
   2  -5   1  128.01    5.25
   2  -5   1  131.16    5.11
  -2   5   0   70.63    2.83
  -2   5   0   72.37    2.89
  -2   5   0   69.68    2.81
   2  -5   0   70.10    2.84
   2  -5   0   70.29    2.89
   2  -5   0   69.98    2.80
  -2   5   1   54.71    2.22
  -2   5   1   56.21    2.24
  -2   5   1   56.00    2.28
   2  -5  -1   54.58    2.29
   2  -5  -1   53.89    2.20
  -2   5   2    3.19    0.25
  -2   5   2    4.29    0.31
  -2   5   2    4.51    0.32
   2  -5  -2    4.17    0.32
   2  -5  -2    4.25    0.25
  -2   5   3    0.80    0.15
  -2   5   3    1.28    0.20
   2  -5  -3    0.75    0.10
   2  -5  -3    0.63    0.17
  -2   5   4    6.60    0.39
  -2   5   4    6.32    0.37
   2  -5  -4    6.46    0.32
   2  -5  -4    5.51    0.43
  -2   5   5    4.16    0.31
  -2   5   5    4.37    0.32
   2  -5  -5    3.40    0.37
  -2   5   6   35.44    1.41
  -2   5   6   32.86    1.41
   2  -5  -6   33.02    1.53
  -2   5   7    1.34    0.17
  -2   5   7    1.32    0.17
   2  -5  -7    1.40    0.29
   2  -5  -8   -0.13    0.24
   3  -5   8    1.74    0.25
   3  -5   8    1.85    0.20
   3  -5   7    7.25    0.51
   3  -5   7    7.34    0.39
  -3   5  -6    1.23    0.16
   3  -5   6    0.93    0.23
   3  -5   6    0.92    0.14
  -3   5  -5   -0.12    0.08
  -3   5  -5   -0.07    0.11
   3  -5   5    0.01    0.10
   3  -5   5   -0.05    0.19
   3  -5   5   -0.14    0.14
  -3   5  -4    0.04    0.07
  -3   5  -4    0.02    0.12
  -3   5  -4    0.03    0.11
   3  -5   4   -0.05    0.13
   3  -5   4    0.12    0.18
   3  -5   4   -0.02    0.10
  -3   5  -3   12.39    0.61
  -3   5  -3   12.63    0.61
   3  -5   3   12.73    0.59
   3  -5   3   12.52    0.90
  -3   5  -2   77.62    3.13
  -3   5  -2   79.39    3.07
   3  -5   2   77.72    3.05
   3  -5   2   73.60    3.14
   3  -5   2   75.07    3.11
  -3   5  -1  215.29    8.53
  -3   5  -1  213.52    8.33
   3  -5   1  215.09    8.36
   3  -5   1  215.19    8.30
   3  -5   1  207.26    8.54
  -3   5   0    4.10    0.31
  -3   5   0    4.89    0.33
   3  -5   0    4.26    0.33
   3  -5   0    4.26    0.27
  -3   5   1   58.02    2.40
  -3   5   1   59.58    2.42
  -3   5   1   60.39    2.48
   3  -5  -1   61.29    2.39
   3  -5  -1   58.90    2.49
  -3   5   2   24.70    1.07
  -3   5   2   25.49    1.11
  -3   5   2   23.98    1.05
   3  -5  -2   23.90    1.11
   3  -5  -2   23.65    1.02
  -3   5   3    0.69    0.16
   3  -5  -3    0.89    0.12
   3  -5  -3    0.51    0.18
  -3   5   4    0.59    0.14
  -3   5   4    0.79    0.17
   3  -5  -4    0.57    0.21
   3  -5  -4    0.78    0.12
  -3   5   5    0.13    0.15
  -3   5   5    0.10    0.14
   3  -5  -5   -0.15    0.21
  -3   5   6    3.21    0.32
  -3   5   6    3.95    0.34
   3  -5  -6    3.22    0.40
  -3   5   7    0.01    0.14
  -3   5   7   -0.23    0.15
   3  -5  -7    0.02    0.25
  -3   5   8    3.91    0.31
  -3   5   8    3.62    0.31
   3  -5  -8    4.07    0.49
   4  -5   9    0.96    0.14
   4  -5   8    4.39    0.31
   4  -5   7   -0.04    0.13
   4  -5   7   -0.15    0.19
  -4   5  -6    0.23    0.11
   4  -5   6    0.04    0.12
   4  -5   6    0.25    0.21
   4  -5   6    0.34    0.29
  -4   5  -5    3.60    0.27
  -4   5  -5    3.42    0.21
   4  -5   5    3.83    0.57
   4  -5   5    4.67    0.30
   4  -5   5    3.93    0.42
  -4   5  -4   31.58    1.35
  -4   5  -4   31.36    1.34
   4  -5   4   32.08    1.32
   4  -5   4   30.81    2.07
  -4   5  -3    3.59    0.33
  -4   5  -3    3.93    0.29
   4  -5   3    4.79    0.46
   4  -5   3    3.91    0.29
   4  -5   3    4.30    0.31
   4  -5   3    3.24    0.36
  -4   5  -2    7.45    0.43
  -4   5  -2    7.85    0.46
   4  -5   2    7.98    0.51
   4  -5   2    7.45    0.41
   4  -5   2    7.38    0.44
  -4   5  -1   21.01    0.95
  -4   5  -1   20.83    0.95
   4  -5   1   20.20    0.97
   4  -5   1   20.99    1.00
   4  -5   1   20.65    0.91
  -4   5   0   52.93    2.26
  -4   5   0   55.33    2.23
   4  -5   0   53.88    2.29
   4  -5   0   53.80    2.18
  -4   5   1    7.69    0.46
  -4   5   1    7.70    0.48
  -4   5   1    7.05    0.43
   4  -5  -1    7.36    0.39
   4  -5  -1    6.75    0.48
  -4   5   2   15.86    0.77
  -4   5   2   15.48    0.75
   4  -5  -2   16.22    0.72
   4  -5  -2   16.35    0.83
  -4   5   3    6.46    0.41
  -4   5   3    7.81    0.46
   4  -5  -3    7.17    0.38
   4  -5  -3    6.82    0.50
  -4   5   4   10.66    0.57
   4  -5  -4   10.28    0.51
   4  -5  -4   10.27    0.63
  -4   5   5   -0.15    0.12
  -4   5   5   -0.09    0.16
   4  -5  -5   -0.29    0.09
   4  -5  -5   -0.15    0.22
  -4   5   6    3.57    0.35
  -4   5   6    3.90    0.38
   4  -5  -6    3.18    0.42
  -4   5   7    0.04    0.19
  -4   5   7    0.26    0.18
   4  -5  -7    0.58    0.29
  -4   5   8    0.27    0.18
  -4   5   8    0.29    0.18
   4  -5  -8    0.68    0.31
  -4   5   9    0.29    0.15
  -4   5   9    0.30    0.16
   4  -5  -9   -0.11    0.29
   5  -5   9    0.77    0.17
   5  -5   8    0.49    0.16
   5  -5   7    5.17    0.37
   5  -5   6    8.40    0.49
   5  -5   6    8.37    0.64
  -5   5  -5    0.12    0.17
   5  -5   5   -0.01    0.21
   5  -5   5    0.07    0.27
   5  -5   5    0.10    0.13
  -5   5  -4    3.87    0.37
  -5   5  -4    4.49    0.32
   5  -5   4    4.29    0.55
   5  -5   4    4.25    0.32
  -5   5  -3    8.11    0.47
  -5   5  -3    8.29    0.51
   5  -5   3    7.87    0.49
   5  -5   3    7.51    0.45
   5  -5   3    8.88    0.74
   5  -5   3    7.81    0.57
  -5   5  -2   29.16    1.28
  -5   5  -2   29.19    1.29
   5  -5   2   28.71    1.24
   5  -5   2   29.97    1.36
   5  -5   2   28.28    1.31
  -5   5  -1   63.53    2.58
  -5   5  -1   62.60    2.63
   5  -5   1   63.56    2.54
   5  -5   1   61.31    2.65
  -5   5   0    0.73    0.19
  -5   5   0    0.89    0.20
   5  -5   0    1.41    0.24
   5  -5   0    1.00    0.16
  -5   5   1    2.84    0.33
   5  -5  -1    2.07    0.28
   5  -5  -1    2.23    0.25
  -5   5   2    6.53    0.44
  -5   5   2    6.84    0.48
   5  -5  -2    6.60    0.40
   5  -5  -2    6.93    0.49
  -5   5   3    3.47    0.36
  -5   5   3    2.90    0.31
   5  -5  -3    2.91    0.38
   5  -5  -3    2.81    0.26
  -5   5   4    5.59    0.41
  -5   5   4    6.98    0.48
   5  -5  -4    6.48    0.38
   5  -5  -4    6.33    0.51
  -5   5   5    0.29    0.20
  -5   5   5    0.35    0.16
   5  -5  -5    0.78    0.30
   5  -5  -5    0.42    0.14
  -5   5   6   -0.05    0.17
  -5   5   6    0.15    0.21
   5  -5  -6    0.36    0.29
  -5   5   7    0.29    0.23
   5  -5  -7    0.82    0.32
  -5   5   8    1.58    0.27
   5  -5  -8    1.95    0.39
  -5   5   9    0.76    0.22
   6  -5   9    0.79    0.20
   6  -5   8    1.57    0.24
   6  -5   7    4.20    0.39
   6  -5   6    1.20    0.19
   6  -5   5   10.18    0.57
  -6   5  -4    5.09    0.45
   6  -5   4    4.64    0.54
   6  -5   4    5.16    0.38
   6  -5   4    5.44    0.65
   6  -5   4    4.95    0.40
  -6   5  -3    0.06    0.18
   6  -5   3    0.00    0.13
   6  -5   3    0.14    0.17
   6  -5   3    0.12    0.26
   6  -5   3   -0.15    0.20
  -6   5  -2   19.01    0.94
   6  -5   2   19.92    0.89
   6  -5   2   18.51    0.96
  -6   5  -1    2.87    0.33
   6  -5   1    3.40    0.29
   6  -5   1    3.55    0.16
   6  -5   1    3.35    0.37
  -6   5   0    3.50    0.39
   6  -5   0    3.37    0.29
   6  -5   0    3.26    0.39
  -6   5   1   30.72    1.39
   6  -5  -1   31.16    1.46
   6  -5  -1   30.88    1.33
  -6   5   2    2.08    0.30
   6  -5  -2    2.54    0.28
   6  -5  -2    2.72    0.36
  -6   5   3    8.87    0.57
  -6   5   3   10.03    0.63
   6  -5  -3    9.93    0.67
   6  -5  -3    9.18    0.52
  -6   5   4    0.09    0.22
  -6   5   4   -0.14    0.16
   6  -5  -4   -0.13    0.15
   6  -5  -4    0.15    0.24
  -6   5   5    3.12    0.36
   6  -5  -5    3.39    0.34
   6  -5  -5    4.21    0.51
  -6   5   6    0.35    0.24
   6  -5  -6    0.15    0.31
  -6   5   7   -0.02    0.24
   6  -5  -7    0.42    0.30
  -6   5   8    0.25    0.25
  -6   5   9    0.20    0.22
   7  -5   8    0.12    0.19
   7  -5   7    0.26    0.20
   7  -5   6    0.08    0.17
   7  -5   4    4.03    0.41
   7  -5   4    5.15    0.42
  -7   5  -3    6.57    0.54
   7  -5   3    6.49    0.63
   7  -5   3    6.24    0.50
   7  -5   3    7.21    0.47
  -7   5  -2    1.72    0.29
   7  -5   2    2.20    0.27
   7  -5   2    1.78    0.31
  -7   5  -1    0.32    0.22
   7  -5   1    0.44    0.17
   7  -5   1    0.56    0.07
   7  -5   1   -0.09    0.23
  -7   5   0   42.66    1.85
   7  -5   0   41.57    1.78
   7  -5   0   41.85    1.92
  -7   5   1    0.14    0.22
   7  -5  -1    0.05    0.15
   7  -5  -1    0.12    0.22
  -7   5   2    0.14    0.22
   7  -5  -2    0.00    0.16
   7  -5  -2    0.08    0.25
  -7   5   3   11.33    0.72
   7  -5  -3   11.30    0.77
   7  -5  -3   10.92    0.62
  -7   5   4    0.55    0.23
  -7   5   4    1.22    0.32
   7  -5  -4    1.10    0.32
   7  -5  -4    0.61    0.19
  -7   5   5   -0.06    0.26
   7  -5  -5    1.08    0.35
  -7   5   6   -0.01    0.28
   7  -5  -6    0.31    0.30
  -7   5   7    0.06    0.28
  -7   5   8    0.33    0.28
  -7   5   9    0.08    0.26
   8  -5   7    0.44    0.22
   8  -5   6    2.17    0.31
   8  -5   5    0.10    0.20
   8  -5   4    0.97    0.24
   8  -5   4    1.43    0.27
  -8   5  -3    6.21    0.58
   8  -5   3    6.19    0.54
  -8   5  -2    6.19    0.58
   8  -5   2    5.25    0.54
   8  -5   2    6.24    0.48
  -8   5  -1    6.41    0.59
   8  -5   1    5.30    0.58
   8  -5   1    6.57    0.48
  -8   5   0   11.40    0.74
   8  -5   0   10.11    0.76
   8  -5   0   11.24    0.64
  -8   5   1    1.14    0.33
   8  -5  -1   -0.05    0.33
   8  -5  -1    0.58    0.21
  -8   5   2   59.82    2.59
   8  -5  -2   61.33    2.71
   8  -5  -2   58.97    2.49
  -8   5   3    0.64    0.31
   8  -5  -3    0.31    0.19
   8  -5  -3    0.73    0.34
  -8   5   4   -0.23    0.26
   8  -5  -4    0.72    0.31
  -8   5   5    0.24    0.31
  -8   5   6    0.29    0.32
  -8   5   7   -0.19    0.30
  -8   5   8    0.37    0.31
   9  -5   7    0.01    0.23
   9  -5   6    2.12    0.33
   9  -5   5    0.30    0.23
   9  -5   4    0.82    0.25
   9  -5   3    0.00    0.20
   9  -5   3    0.09    0.22
  -9   5  -2    4.27    0.51
   9  -5   2    5.04    0.47
   9  -5   2    4.37    0.50
  -9   5  -1    1.73    0.37
   9  -5   1    2.36    0.42
   9  -5   1    3.83    0.43
  -9   5   0   13.99    0.90
   9  -5   0   12.38    0.88
   9  -5   0   13.72    0.76
  -9   5   1    2.63    0.42
   9  -5  -1    3.12    0.35
   9  -5  -1    3.34    0.51
  -9   5   2    5.30    0.64
   9  -5  -2    5.23    0.64
   9  -5  -2    5.36    0.48
  -9   5   3    1.47    0.39
   9  -5  -3    1.15    0.28
   9  -5  -3    1.22    0.40
  -9   5   4   21.33    1.22
  -9   5   5    0.61    0.37
  -9   5   6   -0.28    0.34
  -9   5   7   -0.56    0.32
  10  -5   6    1.93    0.37
  10  -5   5   -0.16    0.25
  10  -5   4    7.48    0.62
  10  -5   3    1.84    0.36
  10  -5   3    1.27    0.32
  10  -5   2    0.78    0.29
  10  -5   2    0.55    0.25
 -10   5  -1    0.54    0.33
  10  -5   1    1.11    0.30
  10  -5   1    1.19    0.35
 -10   5   0    6.58    0.71
  10  -5   0    7.21    0.68
  10  -5   0    6.40    0.55
 -10   5   1    0.12    0.36
  10  -5  -1    0.25    0.33
  10  -5  -1   -0.13    0.23
 -10   5   2    3.19    0.50
  10  -5  -2    3.82    0.42
 -10   5   3    1.38    0.41
 -10   5   4    1.55    0.46
 -10   5   5    0.22    0.38
 -10   5   6    2.03    0.48
 -10   5   7   -0.32    0.36
  11  -5   4    4.71    0.51
  11  -5   3    2.06    0.40
  11  -5   2   10.04    0.74
  11  -5   2    9.44    0.78
  11  -5   1    1.64    0.35
 -11   5   0    0.28    0.39
  11  -5   0    0.13    0.26
 -11   5   1   -0.15    0.33
  11  -5  -1   -0.10    0.24
 -11   5   2    2.25    0.51
 -11   5   3    0.15    0.41
 -11   5   4   -0.16    0.38
 -11   5   5    0.17    0.40
  12  -5   3    1.06    0.39
  12  -5   2    7.20    0.69
  12  -5   1    8.35    0.72
  12  -5   0    8.29    0.72
 -12   5   1    1.04    0.48
 -12   5   2   -0.27    0.40
 -12   5   3    0.07    0.45
 -12   5   4    1.45    0.52
 -12  -6   3    1.48    0.48
 -12  -6   2    1.51    0.49
 -12  -6   1    0.67    0.39
  12   6   0    8.62    0.82
  12   6   1   10.16    0.89
  12   6   2    0.86    0.40
 -11  -6   5    1.23    0.47
 -11  -6   4    2.68    0.55
 -11  -6   3    0.59    0.40
 -11  -6   2    0.49    0.37
  11   6  -1    5.21    0.59
 -11  -6   1    5.33    0.64
  11   6   0    2.19    0.42
 -11  -6   0    1.98    0.45
  11   6   1    1.21    0.36
  11   6   2    3.66    0.49
  11   6   2    4.13    0.54
  11   6   3   15.27    1.04
  11   6   4    0.20    0.32
 -10  -6   6    2.63    0.55
 -10  -6   5    1.48    0.47
 -10  -6   4    0.58    0.40
 -10  -6   3    0.06    0.36
  10   6  -2    7.58    0.72
 -10  -6   2    8.39    0.81
  10   6  -1    6.94    0.67
 -10  -6   1    6.54    0.74
  10   6   0    0.12    0.26
 -10  -6   0    0.67    0.33
  10   6   1    2.43    0.40
 -10  -6  -1    2.57    0.43
  10   6   2    3.11    0.46
  10   6   3    6.88    0.68
  10   6   4    1.34    0.35
  10   6   5    6.53    0.72
  10   6   5    6.15    0.67
  -9  -6   7    0.21    0.38
  -9  -6   6    1.31    0.43
  -9  -6   5    4.90    0.62
  -9  -6   4   10.51    0.92
   9   6  -3    0.08    0.29
  -9  -6   3    0.23    0.37
   9   6  -2    0.50    0.29
  -9  -6   2    0.22    0.35
   9   6  -1   -0.38    0.25
  -9  -6   1   -0.41    0.29
   9   6   0    8.36    0.71
  -9  -6   0    9.18    0.78
   9   6   1   30.97    1.52
  -9  -6  -1   30.80    1.56
   9   6   2    0.19    0.25
  -9  -6  -2    0.49    0.26
   9   6   3   -0.13    0.25
   9   6   4    4.22    0.50
   9   6   5   10.07    0.79
   9   6   5    8.29    0.71
   9   6   6    0.03    0.26
   9   6   6    0.24    0.29
  -8  -6   8    0.69    0.32
  -8  -6   7    0.05    0.29
  -8  -6   6    0.39    0.33
  -8  -6   5    0.92    0.36
  -8  -6   4    4.04    0.53
   8   6  -3   10.77    0.78
  -8  -6   3   11.44    0.85
   8   6  -2    9.33    0.73
  -8  -6   2    9.86    0.79
   8   6  -1   -0.64    0.24
  -8  -6   1   -0.47    0.29
   8   6   0    3.78    0.47
  -8  -6   0    3.33    0.49
   8   6   1    0.90    0.29
  -8  -6  -1    0.90    0.35
   8   6   2    6.16    0.60
  -8  -6  -2    5.95    0.62
  -8  -6  -2    7.91    0.43
   8   6   3  104.91    4.36
  -8  -6  -3  107.42    3.97
   8   6   4   -0.11    0.23
   8   6   4    0.20    0.18
  -8  -6  -4   -0.37    0.16
   8   6   5    0.17    0.23
   8   6   5   -0.06    0.25
   8   6   6    0.64    0.29
   8   6   6    0.77    0.27
   8   6   7    3.23    0.44
  -7  -6   8    0.48    0.28
  -7  -6   7    0.78    0.30
  -7  -6   6    2.26    0.40
  -7  -6   5    0.25    0.27
   7   6  -4    0.14    0.20
   7   6  -4    0.14    0.24
  -7  -6   4    0.32    0.27
   7   6  -3    4.88    0.50
   7   6  -3    5.10    0.55
  -7  -6   3    5.03    0.57
   7   6  -2    7.32    0.57
  -7  -6   2    8.43    0.64
   7   6  -1   -0.32    0.19
  -7  -6   1   -0.27    0.23
   7   6   0    3.30    0.40
  -7  -6   0    3.64    0.44
   7   6   1   16.28    0.90
  -7  -6  -1   17.63    0.73
  -7  -6  -1   15.55    0.92
   7   6   2    0.68    0.28
  -7  -6  -2    1.08    0.30
  -7  -6  -2    1.70    0.20
   7   6   3    4.13    0.44
   7   6   3    3.52    0.45
  -7  -6  -3    4.40    0.29
  -7  -6  -3    3.55    0.40
   7   6   4    3.37    0.39
  -7  -6  -4    3.92    0.30
   7   6   5   92.32    3.69
   7   6   5   84.15    3.65
   7   6   6    2.55    0.38
   7   6   7    0.28    0.24
   7   6   8   -0.19    0.24
  -6  -6   9    0.64    0.24
  -6  -6   8    1.63    0.31
  -6  -6   7    1.79    0.32
  -6  -6   6    0.06    0.24
  -6  -6   5    0.17    0.15
  -6  -6   5    0.07    0.25
   6   6  -4   21.60    1.16
  -6  -6   4   23.49    1.07
  -6  -6   4   25.11    1.20
   6   6  -3    0.05    0.21
   6   6  -3    0.19    0.17
  -6  -6   3    0.11    0.23
   6   6  -2    0.71    0.24
   6   6  -2    0.84    0.22
  -6  -6   2    0.62    0.24
   6   6  -1    3.74    0.39
  -6  -6   1    3.69    0.41
   6   6   0   15.39    0.83
  -6  -6   0   15.96    0.86
  -6  -6   0   16.57    0.70
   6   6   1    4.92    0.43
   6   6   1    4.94    0.56
  -6  -6  -1    5.19    0.31
  -6  -6  -1    4.34    0.44
   6   6   2    0.84    0.25
   6   6   2    0.79    0.30
   6   6   2    0.76    0.23
  -6  -6  -2    0.86    0.16
  -6  -6  -2    0.32    0.18
   6   6   3   13.82    0.77
   6   6   3   13.89    0.77
  -6  -6  -3   14.53    0.61
  -6  -6  -3   13.33    0.76
   6   6   4    0.09    0.20
   6   6   4    0.25    0.22
   6   6   4    0.34    0.20
  -6  -6  -4    0.35    0.19
   6   6   5    0.94    0.25
   6   6   5    0.78    0.24
   6   6   6    2.10    0.33
   6   6   7   15.66    0.90
   6   6   8    0.97    0.28
  -5  -6   9    1.83    0.28
  -5  -6   8    0.00    0.20
  -5  -6   7   -0.03    0.20
  -5  -6   6    4.99    0.49
  -5  -6   6    5.21    0.38
   5   6  -5    1.59    0.27
  -5  -6   5    1.23    0.27
   5   6  -4    0.46    0.20
  -5  -6   4    0.19    0.20
  -5  -6   4    0.13    0.13
   5   6  -3    1.69    0.26
  -5  -6   3    2.13    0.29
  -5  -6   3    2.35    0.27
   5   6  -2  123.63    4.86
   5   6  -2  117.27    4.84
  -5  -6   2  121.62    4.86
   5   6  -1    9.81    0.58
   5   6  -1   10.47    0.63
  -5  -6   1    9.98    0.61
   5   6   0    7.99    0.52
  -5  -6   0    8.64    0.54
  -5  -6   0    8.19    0.41
   5   6   1    0.62    0.17
   5   6   1    0.48    0.24
  -5  -6  -1    0.81    0.14
  -5  -6  -1    0.60    0.18
   5   6   2   37.50    1.57
   5   6   2   35.66    1.56
   5   6   2   34.15    2.34
  -5  -6  -2   35.98    1.58
  -5  -6  -2   36.40    1.39
   5   6   3    9.15    0.56
   5   6   3    7.60    0.51
   5   6   3    8.41    0.53
   5   6   3    8.06    0.79
  -5  -6  -3    7.82    0.52
   5   6   4    1.59    0.25
   5   6   4    1.51    0.25
  -5  -6  -4    1.96    0.25
   5   6   5    0.21    0.19
   5   6   5    0.20    0.18
   5   6   6   -0.02    0.19
   5   6   6   -0.19    0.19
  -5  -6  -6    0.22    0.47
   5   6   7   -0.16    0.22
  -5  -6  -7    0.56    0.58
   5   6   8    0.47    0.24
   5   6   9    0.77    0.22
  -4  -6  10    0.27    0.13
  -4  -6   9   -0.08    0.17
  -4  -6   8   -0.15    0.17
  -4  -6   7    9.87    0.53
  -4  -6   7    9.50    0.61
  -4  -6   6    0.17    0.13
  -4  -6   6    0.20    0.19
   4   6  -5    1.01    0.22
  -4  -6   5    0.66    0.14
  -4  -6   5    0.70    0.21
   4   6  -4    0.26    0.17
  -4  -6   4    0.09    0.10
  -4  -6   4    0.29    0.19
   4   6  -3    2.82    0.31
  -4  -6   3    2.95    0.34
  -4  -6   3    3.05    0.27
   4   6  -2   34.81    1.55
  -4  -6   2   35.78    1.55
  -4  -6   2   36.37    1.50
   4   6  -1    7.87    0.49
   4   6  -1    7.27    0.46
  -4  -6   1    7.89    0.49
  -4  -6   1    7.23    0.38
   4   6   0  406.03   16.52
   4   6   0  426.59   16.54
   4   6   0  464.97   24.72
  -4  -6   0  413.98   16.53
  -4  -6   0  415.78   15.52
   4   6   1    0.28    0.16
   4   6   1    0.44    0.17
   4   6   1    0.50    0.22
   4   6   1    0.46    0.15
  -4  -6  -1    0.42    0.12
  -4  -6  -1    0.38    0.16
   4   6   2   10.07    0.56
   4   6   2    9.32    0.81
   4   6   2    9.28    0.54
   4   6   2   10.19    0.55
  -4  -6  -2    9.54    0.54
   4   6   3    3.48    0.32
   4   6   3    4.57    0.38
   4   6   3    4.37    0.57
   4   6   3    4.23    0.34
  -4  -6  -3    5.10    0.36
   4   6   4    1.27    0.22
   4   6   4    1.48    0.17
   4   6   4    0.97    0.19
   4   6   4    1.17    0.37
  -4  -6  -4    1.72    0.41
  -4  -6  -4    1.41    0.21
   4   6   5   22.10    1.04
   4   6   5   21.83    1.07
  -4  -6  -5   24.92    1.71
   4   6   6    0.09    0.16
   4   6   6    0.02    0.18
  -4  -6  -6    0.55    0.43
   4   6   7   -0.13    0.16
   4   6   7    0.12    0.19
  -4  -6  -7    0.26    0.48
   4   6   8   -0.14    0.18
   4   6   8   -0.06    0.17
   3   6  -9    0.29    0.42
  -3  -6   9   -0.04    0.12
  -3  -6   9    0.29    0.16
  -3  -6   8    0.12    0.18
  -3  -6   8   -0.19    0.12
  -3  -6   7    1.44    0.24
  -3  -6   7    1.70    0.19
  -3  -6   6    0.11    0.12
  -3  -6   6    0.06    0.17
   3   6  -5    6.21    0.47
  -3  -6   5    6.71    0.46
  -3  -6   5    6.95    0.41
   3   6  -4    8.18    0.51
  -3  -6   4    8.14    0.50
   3   6  -3    6.80    0.46
  -3  -6   3    7.64    0.46
  -3  -6   3    7.27    0.42
   3   6  -2    0.08    0.13
  -3  -6   2    0.00    0.13
  -3  -6   2    0.17    0.11
   3   6  -1    2.97    0.19
   3   6  -1    2.69    0.29
  -3  -6   1    2.83    0.26
  -3  -6   1    2.95    0.20
  -3  -6   1    2.43    0.27
   3   6   0   14.92    0.74
   3   6   0   16.55    1.01
  -3  -6   0   14.39    0.62
  -3  -6   0   14.31    0.72
   3   6   1   12.26    0.88
   3   6   1   11.44    0.61
   3   6   1   12.69    0.63
  -3  -6  -1   11.53    0.61
   3   6   2  122.74    4.84
   3   6   2  124.64    4.87
   3   6   2  110.60    7.28
  -3  -6  -2  121.18    4.85
  -3  -6  -2  133.81    7.27
   3   6   3   38.96    1.61
   3   6   3   33.89    2.43
  -3  -6  -3   36.86    1.58
  -3  -6  -3   41.17    2.42
   3   6   4    6.88    0.45
   3   6   4    7.27    0.37
   3   6   4    7.20    0.43
  -3  -6  -4    7.39    0.71
  -3  -6  -4    6.47    0.41
   3   6   5   -0.08    0.13
   3   6   5   -0.17    0.15
  -3  -6  -5   -0.34    0.32
   3   6   6    0.28    0.18
   3   6   6    0.07    0.15
  -3  -6  -6    0.08    0.41
   3   6   7   13.59    0.72
   3   6   7   14.32    0.68
  -3  -6  -7   14.22    1.29
   3   6   8    1.19    0.18
   3   6   8    0.89    0.16
  -3  -6  -8    1.67    0.63
   2   6  -9   -0.23    0.37
  -2  -6   9    0.05    0.11
  -2  -6   9   -0.08    0.08
   2   6  -8    0.27    0.36
  -2  -6   8    0.12    0.14
  -2  -6   8    0.02    0.11
   2   6  -7    0.87    0.37
  -2  -6   7    0.83    0.19
  -2  -6   7    0.93    0.15
  -2  -6   6    5.03    0.35
  -2  -6   6    4.91    0.40
  -2  -6   5   16.36    0.82
  -2  -6   5   17.71    0.79
   2   6  -4   -0.01    0.14
  -2  -6   4    0.24    0.14
  -2  -6   4    0.12    0.12
   2   6  -3    0.04    0.13
  -2  -6   3   -0.10    0.07
  -2  -6   3    0.34    0.14
  -2  -6   3    0.04    0.06
   2   6  -2   75.39    3.07
   2   6  -2   75.71    2.83
  -2  -6   2   79.82    3.05
  -2  -6   2   74.06    3.03
  -2  -6   2   74.90    3.05
   2   6  -1   92.61    3.68
   2   6  -1   87.60    3.40
  -2  -6   1   90.50    3.66
  -2  -6   1   90.54    3.65
  -2  -6   1   93.15    3.41
  -2  -6   1   98.28    3.67
   2   6   0   24.15    1.06
   2   6   0   25.02    1.50
   2   6   0   23.41    1.04
  -2  -6   0   23.66    0.93
  -2  -6   0   23.81    1.04
   2   6   1   30.69    1.28
   2   6   1   27.42    1.86
   2   6   1   29.60    1.26
  -2  -6  -1   28.86    1.26
  -2  -6  -1   31.94    1.85
   2   6   2   19.48    0.93
   2   6   2   22.62    0.97
   2   6   2   19.37    1.42
  -2  -6  -2   23.05    1.43
  -2  -6  -2   22.70    0.95
   2   6   3   69.14    2.72
   2   6   3   66.95    2.70
  -2  -6  -3   65.67    2.68
  -2  -6  -3   64.83    4.07
   2   6   4    9.68    0.54
   2   6   4   10.35    0.48
   2   6   4   10.16    0.51
  -2  -6  -4    9.66    0.88
  -2  -6  -4    9.56    0.49
   2   6   5   11.26    0.54
   2   6   5   10.46    0.57
  -2  -6  -5   10.09    0.95
   2   6   6    0.79    0.18
   2   6   6    0.86    0.16
  -2  -6  -6    0.74    0.41
   2   6   7   -0.12    0.12
   2   6   7    0.20    0.14
  -2  -6  -7    0.53    0.45
  -2  -6  -8   -0.07    0.49
   1   6  -9    0.13    0.39
   1   6  -8    0.10    0.33
  -1  -6   8    0.09    0.11
   1   6  -7   -0.20    0.28
  -1  -6   7    0.19    0.14
  -1  -6   7   -0.11    0.11
   1   6  -6    5.02    0.60
  -1  -6   6    5.43    0.37
  -1  -6   6    5.04    0.38
   1   6  -5   11.00    0.89
  -1  -6   5   12.39    0.62
  -1  -6   5   13.31    0.62
   1   6  -4   15.30    0.73
  -1  -6   4   14.63    0.71
  -1  -6   4   13.88    0.70
   1   6  -3   40.24    1.50
   1   6  -3   38.36    1.65
  -1  -6   3   38.44    1.62
   1   6  -2   17.91    0.70
   1   6  -2   17.08    0.82
  -1  -6   2   17.11    0.79
  -1  -6   2   17.59    0.71
  -1  -6   2   17.45    0.80
   1   6  -1    9.86    0.52
   1   6  -1    9.04    0.59
  -1  -6   1    9.28    0.48
  -1  -6   1    9.97    0.41
  -1  -6   1    9.58    0.50
   1   6   0  233.44    8.80
   1   6   0  190.78   13.06
   1   6   0  231.89    8.77
  -1  -6   0  236.54    8.79
  -1  -6   0  226.53    8.77
  -1  -6   0  232.78   13.07
   1   6   1   44.23    1.81
   1   6   1   45.05    1.78
  -1  -6  -1   44.49    1.78
  -1  -6  -1   40.32    2.63
   1   6   2   56.13    2.18
   1   6   2   53.23    2.15
  -1  -6  -2   54.09    2.13
  -1  -6  -2   46.88    3.19
   1   6   3    0.94    0.15
   1   6   3    0.82    0.14
   1   6   3    1.03    0.17
  -1  -6  -3    0.88    0.31
  -1  -6  -3    0.85    0.13
   1   6   4    9.13    0.51
   1   6   4    9.48    0.48
   1   6   4    9.74    0.48
  -1  -6  -4    9.52    0.46
  -1  -6  -4    8.58    0.83
   1   6   5   23.00    0.93
   1   6   5   21.40    0.96
  -1  -6  -5   19.93    1.57
   1   6   6    0.02    0.11
   1   6   6    0.14    0.11
  -1  -6  -6    0.00    0.38
   1   6   7   -0.09    0.10
   1   6   7   -0.10    0.10
  -1  -6  -7   -0.04    0.43
  -1  -6  -8    0.14    0.43
   0   6  -9   -0.13    0.37
   0   6  -8    0.09    0.34
   0  -6   8   -0.01    0.09
   0  -6   8    0.06    0.09
   0   6  -7    2.86    0.51
   0  -6   7    2.55    0.24
   0  -6   7    2.73    0.26
   0   6  -6    2.77    0.46
   0  -6   6    3.07    0.29
   0  -6   6    2.52    0.26
   0   6  -5    0.35    0.22
   0  -6   5    0.21    0.14
   0  -6   5    0.43    0.14
   0   6  -4   72.30    2.87
   0   6  -4   74.73    2.68
   0   6  -4   69.69    4.22
   0  -6   4   70.28    2.86
   0  -6   4   69.07    2.88
   0   6  -3   21.50    1.27
   0   6  -3   20.47    0.82
   0   6  -3   19.99    0.94
   0  -6   3   20.73    0.92
   0   6  -2    4.81    0.23
   0   6  -2    4.53    0.33
   0  -6   2    4.50    0.30
   0  -6   2    4.69    0.24
   0  -6   2    3.98    0.31
   0   6  -1   19.98    0.91
   0  -6   1   19.67    0.88
   0  -6   1   20.26    0.91
   0  -6   1   20.15    0.78
   0   6   0    1.61    0.17
   0   6   0    1.25    0.16
   0   6   0    1.32    0.18
   0  -6   0    0.95    0.17
   0  -6   0    1.09    0.15
   0   6   1   19.71    0.89
   0   6   1   19.70    0.88
   0   6   1   19.71    0.86
   0  -6  -1   18.95    0.85
   0   6   2    4.60    0.33
   0   6   2    4.52    0.30
   0  -6  -2    4.35    0.28
   0  -6  -2    4.63    0.30
   0   6   3   20.99    0.90
   0   6   3   19.49    0.90
   0   6   3   18.59    0.87
   0  -6  -3   20.15    0.86
   0  -6  -3   20.28    0.91
   0   6   4   71.88    2.93
   0   6   4   71.02    2.95
   0   6   4   76.30    3.02
   0  -6  -4   71.67    3.02
   0  -6  -4   76.79    2.93
   0   6   5    0.59    0.13
   0   6   5    0.58    0.15
   0  -6  -5    0.41    0.16
   0   6   6    3.47    0.24
   0   6   6    3.12    0.26
   0  -6  -6    2.31    0.54
   0  -6  -6    2.76    0.30
   0   6   7    2.90    0.20
   0   6   7    2.85    0.20
   0  -6  -7    2.94    0.64
   0  -6  -7    3.07    0.31
   0  -6  -8    0.36    0.48
  -1   6  -9   -0.07    0.39
  -1   6  -8    0.04    0.35
   1  -6   8   -0.02    0.08
   1  -6   8   -0.01    0.11
  -1   6  -7    0.02    0.29
   1  -6   7    0.05    0.13
   1  -6   7   -0.08    0.10
  -1   6  -6    0.01    0.25
   1  -6   6   -0.19    0.10
   1  -6   6   -0.14    0.14
  -1   6  -5   24.80    1.51
   1  -6   5   21.68    0.99
   1  -6   5   22.23    1.04
  -1   6  -4    8.75    0.50
  -1   6  -4   11.56    0.72
  -1   6  -4    9.98    0.44
   1  -6   4    8.84    0.54
   1  -6   4    9.02    0.50
  -1   6  -3    0.81    0.17
  -1   6  -3    1.06    0.12
   1  -6   3    0.63    0.14
  -1   6  -2   55.47    2.33
  -1   6  -2   56.81    2.29
   1  -6   2   55.82    2.08
   1  -6   2   53.56    2.30
   1  -6   2   56.95    2.28
   1  -6   2   58.13    3.30
  -1   6  -1   45.57    1.92
  -1   6  -1   46.94    1.94
   1  -6   1   46.43    1.93
   1  -6   1   46.62    1.90
  -1   6   0  238.61    9.49
  -1   6   0  235.17    9.28
  -1   6   0  236.17    9.25
   1  -6   0  240.11    9.28
   1  -6   0  238.06    9.25
   1  -6   0  237.99    9.49
  -1   6   1   10.77    0.54
  -1   6   1    9.75    0.51
  -1   6   1    9.59    0.49
   1  -6  -1    9.61    0.48
   1  -6  -1    9.73    0.51
  -1   6   2   17.71    0.86
  -1   6   2   18.46    0.86
   1  -6  -2   20.28    0.87
   1  -6  -2   18.75    0.82
  -1   6   3   39.88    1.66
  -1   6   3   40.04    1.68
   1  -6  -3   39.81    1.61
   1  -6  -3   38.67    1.69
  -1   6   4   15.08    0.72
  -1   6   4   13.60    0.69
  -1   6   4   13.39    0.66
   1  -6  -4   14.25    0.61
   1  -6  -4   13.46    0.71
  -1   6   5   13.12    0.62
  -1   6   5   12.58    0.61
   1  -6  -5   12.27    0.67
  -1   6   6    6.33    0.38
  -1   6   6    6.70    0.38
   1  -6  -6    5.75    0.46
  -1   6   7    0.18    0.11
  -1   6   7    0.14    0.10
   1  -6  -7   -0.27    0.19
   1  -6  -8    0.37    0.44
   1  -6  -8    0.19    0.20
   2  -6   8    0.09    0.15
   2  -6   8    0.12    0.10
  -2   6  -7    0.56    0.36
   2  -6   7    0.40    0.12
   2  -6   7    0.18    0.17
  -2   6  -6    1.16    0.20
   2  -6   6    0.97    0.15
   2  -6   6    1.05    0.21
  -2   6  -5   11.71    0.59
  -2   6  -5   11.74    0.50
   2  -6   5   10.10    0.62
   2  -6   5   11.40    0.56
  -2   6  -4   10.26    0.52
  -2   6  -4   10.62    0.54
  -2   6  -4   11.03    0.44
   2  -6   4   10.00    0.58
   2  -6   4    9.99    0.51
   2  -6   4    8.26    0.74
  -2   6  -3   72.13    2.93
  -2   6  -3   73.49    2.63
  -2   6  -3   70.79    2.86
   2  -6   3   71.35    2.85
   2  -6   3   68.21    4.23
  -2   6  -2   24.18    1.08
  -2   6  -2   24.94    1.09
   2  -6   2   24.70    0.93
   2  -6   2   24.26    1.06
   2  -6   2   25.05    1.12
  -2   6  -1   30.57    1.31
  -2   6  -1   30.79    1.31
   2  -6   1   29.82    1.32
   2  -6   1   30.13    1.32
   2  -6   1   29.81    1.27
  -2   6   0   24.30    1.07
  -2   6   0   25.05    1.10
  -2   6   0   24.49    1.09
   2  -6   0   24.84    1.11
   2  -6   0   24.17    1.05
   2  -6   0   24.91    1.10
  -2   6   1   93.17    3.71
  -2   6   1   92.37    3.69
  -2   6   1   94.16    3.78
   2  -6  -1   93.84    3.67
   2  -6  -1   90.54    3.79
  -2   6   2   77.17    3.09
  -2   6   2   77.06    3.11
  -2   6   2   78.88    3.18
   2  -6  -2   77.09    3.06
   2  -6  -2   76.06    3.18
  -2   6   3    0.16    0.15
  -2   6   3    0.02    0.13
  -2   6   3    0.02    0.04
   2  -6  -3    0.07    0.15
   2  -6  -3   -0.03    0.08
  -2   6   4   -0.16    0.11
  -2   6   4   -0.11    0.12
   2  -6  -4   -0.07    0.17
  -2   6   5   17.38    0.79
  -2   6   5   16.94    0.79
   2  -6  -5   16.39    0.87
  -2   6   6    5.12    0.37
  -2   6   6    5.78    0.38
   2  -6  -6    4.65    0.47
  -2   6   7    1.05    0.18
  -2   6   7    0.97    0.17
   2  -6  -7    1.08    0.28
  -2   6   8    0.02    0.11
  -2   6   8    0.38    0.11
   2  -6  -8    0.13    0.25
   3  -6   9   -0.04    0.12
   3  -6   8    1.33    0.25
   3  -6   8    1.20    0.16
   3  -6   7   14.80    0.81
   3  -6   7   15.01    0.68
  -3   6  -6    0.42    0.15
   3  -6   6   -0.01    0.17
   3  -6   6    0.26    0.12
  -3   6  -5    0.16    0.10
  -3   6  -5    0.08    0.13
   3  -6   5    0.06    0.12
   3  -6   5    0.05    0.20
   3  -6   5    0.05    0.17
  -3   6  -4    7.44    0.42
  -3   6  -4    7.09    0.43
  -3   6  -4    7.58    0.31
   3  -6   4    7.37    0.41
   3  -6   4    6.83    0.63
   3  -6   4    5.58    0.46
  -3   6  -3   40.24    1.73
  -3   6  -3   40.16    1.70
   3  -6   3   42.18    2.51
   3  -6   3   39.93    1.68
  -3   6  -2  127.24    4.94
  -3   6  -2  126.37    5.06
   3  -6   2  123.16    5.06
   3  -6   2  120.54    4.98
   3  -6   2  124.59    4.56
   3  -6   2  126.99    4.92
  -3   6  -1   11.87    0.61
  -3   6  -1   11.84    0.62
   3  -6   1   12.19    0.66
   3  -6   1   11.44    0.62
   3  -6   1   12.66    0.59
  -3   6   0   15.42    0.73
  -3   6   0   14.93    0.72
   3  -6   0   14.97    0.74
   3  -6   0   14.85    0.69
  -3   6   1    2.97    0.25
  -3   6   1    2.79    0.26
  -3   6   1    2.87    0.29
   3  -6  -1    2.78    0.30
   3  -6  -1    3.03    0.23
  -3   6   2   -0.05    0.13
  -3   6   2    0.07    0.10
  -3   6   2   -0.13    0.12
   3  -6  -2    0.01    0.17
   3  -6  -2   -0.08    0.07
  -3   6   3    7.44    0.46
  -3   6   3    7.63    0.49
   3  -6  -3    7.46    0.39
   3  -6  -3    7.47    0.50
  -3   6   4    8.55    0.48
  -3   6   4    6.49    0.43
   3  -6  -4    8.13    0.40
   3  -6  -4    7.85    0.51
  -3   6   5    6.70    0.44
  -3   6   5    6.97    0.45
   3  -6  -5    6.85    0.52
  -3   6   6    0.20    0.16
  -3   6   6   -0.11    0.15
   3  -6  -6    0.11    0.24
  -3   6   7    1.75    0.23
  -3   6   7    2.03    0.24
   3  -6  -7    2.15    0.37
  -3   6   8    0.07    0.15
  -3   6   8    0.02    0.15
   3  -6  -8    0.37    0.28
   4  -6   9    0.43    0.13
   4  -6   8   -0.05    0.13
   4  -6   7   -0.16    0.13
   4  -6   7   -0.13    0.21
  -4   6  -6    0.34    0.13
   4  -6   6    0.14    0.27
   4  -6   6    0.01    0.21
   4  -6   6   -0.10    0.13
  -4   6  -5   21.92    0.85
  -4   6  -5   22.60    0.99
  -4   6  -5   23.36    1.04
   4  -6   5   19.89    1.56
   4  -6   5   22.82    0.98
   4  -6   5   22.47    1.12
  -4   6  -4    2.14    0.24
  -4   6  -4    1.78    0.23
   4  -6   4    1.38    0.19
   4  -6   4    1.78    0.36
  -4   6  -3    5.31    0.39
  -4   6  -3    4.94    0.35
   4  -6   3    4.33    0.43
   4  -6   3    4.75    0.36
   4  -6   3    5.61    0.51
   4  -6   3    4.84    0.34
  -4   6  -2    9.43    0.51
  -4   6  -2    9.52    0.53
   4  -6   2    9.11    0.49
   4  -6   2    9.14    0.53
   4  -6   2    9.67    0.59
  -4   6  -1    0.21    0.15
  -4   6  -1    0.31    0.17
   4  -6   1    0.18    0.11
   4  -6   1    0.95    0.19
   4  -6   1    0.58    0.22
  -4   6   0  415.65   16.09
  -4   6   0  415.35   16.49
   4  -6   0  414.26   16.05
   4  -6   0  410.90   16.52
  -4   6   1    7.57    0.49
  -4   6   1    8.46    0.50
   4  -6  -1    7.77    0.42
   4  -6  -1    7.59    0.50
  -4   6   2   33.91    1.46
  -4   6   2   33.22    1.44
  -4   6   2   34.32    1.50
   4  -6  -2   33.01    1.40
   4  -6  -2   33.06    1.52
  -4   6   3    2.61    0.28
  -4   6   3    3.04    0.32
   4  -6  -3    2.72    0.34
   4  -6  -3    2.92    0.24
  -4   6   4    0.32    0.18
   4  -6  -4    0.55    0.13
   4  -6  -4    0.41    0.23
  -4   6   5    0.80    0.19
  -4   6   5    0.92    0.20
   4  -6  -5    0.75    0.15
   4  -6  -5    0.79    0.26
  -4   6   6    0.20    0.19
  -4   6   6    0.28    0.17
   4  -6  -6    0.02    0.26
  -4   6   7   10.26    0.62
  -4   6   7   10.30    0.61
   4  -6  -7   10.48    0.75
  -4   6   8   -0.06    0.19
  -4   6   8    0.27    0.18
   4  -6  -8    0.10    0.28
  -4   6   9    0.21    0.16
   5  -6   9    0.60    0.17
   5  -6   8    0.72    0.18
   5  -6   7    0.28    0.16
   5  -6   6    0.01    0.16
  -5   6  -5    0.22    0.14
   5  -6   5   -0.28    0.20
   5  -6   5   -0.05    0.27
   5  -6   5   -0.11    0.14
  -5   6  -4    1.44    0.24
  -5   6  -4    2.21    0.26
   5  -6   4    0.70    0.23
   5  -6   4    1.48    0.20
   5  -6   4    1.80    0.39
  -5   6  -3    8.36    0.50
  -5   6  -3    8.83    0.54
   5  -6   3    8.98    0.50
   5  -6   3    8.23    0.62
   5  -6   3    8.68    0.53
   5  -6   3    9.88    0.78
  -5   6  -2   36.72    1.60
  -5   6  -2   37.37    1.59
   5  -6   2   37.96    1.55
   5  -6   2   35.40    1.67
   5  -6   2   36.15    1.63
  -5   6  -1    0.58    0.19
  -5   6  -1    0.78    0.22
   5  -6   1    0.82    0.20
   5  -6   1    0.50    0.14
  -5   6   0    7.08    0.51
  -5   6   0    8.55    0.53
   5  -6   0    8.70    0.55
   5  -6   0    8.15    0.46
  -5   6   1    9.91    0.59
  -5   6   1   10.10    0.60
   5  -6  -1    9.87    0.52
   5  -6  -1    9.91    0.63
  -5   6   2  118.33    4.75
  -5   6   2  119.95    4.73
   5  -6  -2  118.76    4.68
   5  -6  -2  116.54    4.89
  -5   6   3    2.28    0.27
  -5   6   3    2.42    0.29
   5  -6  -3    2.23    0.25
   5  -6  -3    1.94    0.33
  -5   6   4    0.06    0.16
  -5   6   4    0.37    0.19
   5  -6  -4    0.20    0.13
   5  -6  -4    0.19    0.24
  -5   6   5    1.75    0.27
   5  -6  -5    1.43    0.20
   5  -6  -5    1.73    0.34
  -5   6   6    5.35    0.46
  -5   6   6    5.04    0.47
   5  -6  -6    5.80    0.56
  -5   6   7    0.03    0.22
   5  -6  -7    0.15    0.29
  -5   6   8   -0.15    0.21
   5  -6  -8    0.09    0.30
  -5   6   9    1.52    0.26
   6  -6   8    1.04    0.21
   6  -6   7   18.53    0.89
   6  -6   6    3.36    0.37
   6  -6   5    0.96    0.20
  -6   6  -4    0.05    0.20
   6  -6   4    0.32    0.31
   6  -6   4    0.10    0.17
   6  -6   4    0.13    0.27
  -6   6  -3   13.56    0.75
  -6   6  -3   14.21    0.72
   6  -6   3   13.46    0.86
   6  -6   3   13.38    0.75
   6  -6   3   13.64    0.69
  -6   6  -2    1.00    0.23
  -6   6  -2    0.85    0.24
   6  -6   2    0.70    0.18
   6  -6   2    0.64    0.23
  -6   6  -1    4.25    0.42
   6  -6   1    4.78    0.43
   6  -6   1    4.57    0.35
  -6   6   0   16.02    0.83
   6  -6   0   16.12    0.88
   6  -6   0   15.33    0.76
  -6   6   1    3.43    0.40
   6  -6  -1    3.24    0.31
   6  -6  -1    3.24    0.40
  -6   6   2    0.73    0.24
   6  -6  -2    0.45    0.15
   6  -6  -2    1.32    0.30
  -6   6   3    0.09    0.17
  -6   6   3    0.20    0.22
   6  -6  -3    0.24    0.16
   6  -6  -3    0.17    0.25
  -6   6   4   22.61    1.11
  -6   6   4   23.11    1.10
   6  -6  -4   22.65    1.03
   6  -6  -4   22.86    1.21
  -6   6   5    0.09    0.23
  -6   6   5   -0.26    0.13
   6  -6  -5    0.38    0.29
  -6   6   6   -0.08    0.23
   6  -6  -6    0.11    0.29
  -6   6   7    1.37    0.31
   6  -6  -7    2.39    0.43
  -6   6   8    1.16    0.30
  -6   6   9    0.56    0.26
   7  -6   8   -0.21    0.19
   7  -6   7   -0.29    0.17
   7  -6   6    1.97    0.27
   7  -6   5   96.97    3.91
   7  -6   4    5.36    0.44
   7  -6   4    4.29    0.44
  -7   6  -3    3.70    0.39
   7  -6   3    4.13    0.38
   7  -6   3    3.75    0.43
  -7   6  -2    1.33    0.29
   7  -6   2    0.85    0.21
   7  -6   2    1.07    0.28
  -7   6  -1   16.36    0.91
   7  -6   1   16.36    0.83
   7  -6   1   18.24    0.66
   7  -6   1   16.91    0.95
  -7   6   0    3.99    0.46
   7  -6   0    3.47    0.44
   7  -6   0    4.10    0.37
  -7   6   1   -0.15    0.22
   7  -6  -1    0.08    0.25
   7  -6  -1    0.07    0.16
  -7   6   2    7.97    0.59
   7  -6  -2    7.80    0.60
   7  -6  -2    7.31    0.48
  -7   6   3    5.44    0.53
   7  -6  -3    4.56    0.51
   7  -6  -3    4.44    0.40
  -7   6   4    0.31    0.26
   7  -6  -4    0.23    0.28
   7  -6  -4   -0.26    0.17
  -7   6   5    0.01    0.27
   7  -6  -5    0.69    0.34
  -7   6   6    1.37    0.33
  -7   6   7    0.04    0.28
  -7   6   8    0.41    0.29
  -7   6   9    0.24    0.27
   8  -6   7    4.39    0.45
   8  -6   6    0.47    0.22
   8  -6   5   -0.09    0.18
   8  -6   4    0.10    0.21
   8  -6   4    0.44    0.22
   8  -6   3   96.20    4.32
   8  -6   3  108.96    4.16
  -8   6  -2    6.46    0.61
   8  -6   2    6.36    0.59
   8  -6   2    7.52    0.52
  -8   6  -1    1.57    0.34
   8  -6   1    1.32    0.34
   8  -6   1    2.15    0.30
  -8   6   0    2.86    0.38
   8  -6   0    3.67    0.48
   8  -6   0    3.36    0.38
  -8   6   1    0.56    0.31
   8  -6  -1    0.27    0.20
   8  -6  -1   -0.27    0.30
  -8   6   2   10.23    0.74
   8  -6  -2    9.31    0.74
   8  -6  -2   10.41    0.62
  -8   6   3   10.99    0.76
   8  -6  -3   10.21    0.77
   8  -6  -3    9.95    0.63
  -8   6   4    3.12    0.42
   8  -6  -4    3.42    0.51
  -8   6   5    0.64    0.31
  -8   6   6   -0.06    0.30
  -8   6   7    0.02    0.31
  -8   6   8   -0.32    0.29
   9  -6   6   -0.02    0.24
   9  -6   5    8.14    0.61
   9  -6   4    3.06    0.35
   9  -6   3   -0.14    0.21
   9  -6   3    0.11    0.22
  -9   6  -2   -0.16    0.28
   9  -6   2    0.18    0.21
   9  -6   2    0.28    0.26
  -9   6  -1   29.92    1.50
   9  -6   1   28.35    1.54
   9  -6   1   32.05    1.41
  -9   6   0    8.31    0.72
   9  -6   0    8.38    0.74
   9  -6   0    9.30    0.60
  -9   6   1    0.42    0.34
   9  -6  -1   -0.11    0.21
   9  -6  -1   -0.14    0.30
  -9   6   2    0.09    0.31
   9  -6  -2    0.44    0.23
   9  -6  -2    0.18    0.31
  -9   6   3    0.99    0.37
   9  -6  -3    0.48    0.24
  -9   6   4    9.77    0.81
  -9   6   5    3.77    0.50
  -9   6   6    0.96    0.39
  -9   6   7   -0.05    0.36
  10  -6   5    5.75    0.59
  10  -6   4    1.71    0.35
  10  -6   3    6.37    0.59
  10  -6   3    6.26    0.61
  10  -6   2    3.53    0.49
  10  -6   2    2.32    0.36
 -10   6  -1    2.13    0.44
  10  -6   1    3.26    0.49
  10  -6   1    2.91    0.37
 -10   6   0   -0.18    0.33
  10  -6   0    0.41    0.32
  10  -6   0    0.28    0.25
 -10   6   1    5.81    0.70
  10  -6  -1    6.08    0.54
 -10   6   2    6.56    0.74
  10  -6  -2    6.68    0.57
 -10   6   3   -0.33    0.35
 -10   6   4   -0.19    0.35
 -10   6   5    0.91    0.42
 -10   6   6    1.78    0.47
  11  -6   4    0.22    0.31
  11  -6   3   15.61    0.95
  11  -6   2    4.41    0.57
  11  -6   2    3.42    0.44
  11  -6   1    1.51    0.36
 -11   6   0    0.74    0.43
  11  -6   0    1.43    0.33
 -11   6   1    4.64    0.59
  11  -6  -1    3.97    0.45
 -11   6   2    0.10    0.42
 -11   6   3    0.22    0.41
 -11   6   4    1.92    0.50
 -11   6   5    0.35    0.42
  12  -6   2    0.59    0.33
  12  -6   1    9.04    0.75
  12  -6   0    8.65    0.72
 -12   6   1   -0.89    0.37
 -12   6   2    1.26    0.50
 -12   6   3    1.15    0.53
 -12  -7   3    0.59    0.41
 -12  -7   2    0.67    0.40
  12   7   0    2.06    0.47
  12   7   1    0.82    0.38
  12   7   2    0.38    0.36
 -11  -7   5    2.10    0.57
 -11  -7   4   -0.16    0.39
 -11  -7   3    3.92    0.59
 -11  -7   2    0.05    0.33
  11   7  -1    0.01    0.28
 -11  -7   1    0.15    0.35
  11   7   0    0.13    0.30
 -11  -7   0    0.52    0.34
  11   7   1   15.91    1.07
  11   7   2    1.84    0.45
  11   7   3    2.82    0.49
  11   7   4    0.03    0.34
  11   7   4    0.63    0.36
 -10  -7   6    0.34    0.42
 -10  -7   5    1.23    0.48
 -10  -7   4    0.34    0.38
 -10  -7   3    3.52    0.55
  10   7  -2    1.05    0.37
  10   7  -2    1.68    0.40
 -10  -7   2    1.61    0.41
  10   7  -1    3.70    0.50
 -10  -7   1    3.00    0.49
  10   7   0    0.22    0.28
 -10  -7   0    0.36    0.32
  10   7   1    0.75    0.31
 -10  -7  -1    0.84    0.33
  10   7   2    0.49    0.30
  10   7   3    8.02    0.74
  10   7   4   -0.15    0.26
  10   7   4    0.11    0.31
  10   7   5    3.88    0.55
  10   7   5    3.44    0.51
  -9  -7   7    1.22    0.42
  -9  -7   6    0.59    0.39
  -9  -7   5    0.36    0.40
  -9  -7   4    2.65    0.51
   9   7  -3    1.54    0.39
   9   7  -3    1.91    0.44
  -9  -7   3    1.67    0.43
   9   7  -2    0.67    0.34
   9   7  -2    1.15    0.36
  -9  -7   2    0.56    0.35
   9   7  -1   11.08    0.82
  -9  -7   1   11.71    0.88
   9   7   0    0.53    0.31
  -9  -7   0    0.73    0.34
   9   7   1    6.21    0.64
  -9  -7  -1    6.81    0.67
   9   7   2    1.72    0.36
   9   7   3    0.10    0.25
  -9  -7  -3    0.15    0.18
   9   7   4   -0.09    0.28
   9   7   4    0.39    0.26
   9   7   5    0.57    0.33
   9   7   5    0.69    0.29
   9   7   6    0.22    0.30
  -8  -7   8    1.08    0.33
  -8  -7   7    0.18    0.31
  -8  -7   6    1.09    0.40
  -8  -7   5    4.90    0.59
  -8  -7   4    5.91    0.71
   8   7  -3    3.59    0.47
   8   7  -3    4.72    0.53
  -8  -7   3    4.27    0.54
   8   7  -2    1.95    0.39
   8   7  -2    3.10    0.42
  -8  -7   2    2.57    0.44
   8   7  -1    0.57    0.31
  -8  -7   1    0.36    0.31
   8   7   0    0.79    0.31
  -8  -7   0    0.58    0.32
   8   7   1    9.28    0.71
  -8  -7  -1   10.12    0.75
   8   7   2    3.43    0.46
  -8  -7  -2    4.31    0.34
  -8  -7  -2    4.08    0.48
   8   7   3    1.39    0.33
  -8  -7  -3    1.10    0.22
   8   7   4    5.56    0.59
   8   7   4    5.29    0.54
  -8  -7  -4    4.77    0.35
   8   7   5    0.42    0.24
   8   7   5    0.18    0.28
   8   7   6    0.19    0.27
   8   7   7    0.10    0.27
  -7  -7   8    0.74    0.29
  -7  -7   7    1.06    0.33
  -7  -7   6    0.66    0.32
  -7  -7   5   -0.12    0.26
   7   7  -4    2.65    0.39
  -7  -7   4    3.43    0.43
   7   7  -3   15.33    0.92
   7   7  -3   14.50    0.88
  -7  -7   3   15.69    0.94
   7   7  -2    1.20    0.28
   7   7  -2    1.63    0.33
  -7  -7   2    1.44    0.35
   7   7  -1   12.69    0.80
  -7  -7   1   13.72    0.84
   7   7   0   10.64    0.71
  -7  -7   0   10.82    0.74
   7   7   1    1.89    0.32
  -7  -7  -1    2.64    0.27
  -7  -7  -1    2.21    0.35
   7   7   2    1.20    0.28
  -7  -7  -2    1.03    0.26
   7   7   3    2.73    0.40
   7   7   3    1.32    0.31
  -7  -7  -3    2.67    0.26
  -7  -7  -3    2.33    0.35
   7   7   4    7.12    0.62
   7   7   4    4.99    0.58
  -7  -7  -4    6.85    0.40
   7   7   5    7.73    0.66
   7   7   6    1.39    0.31
   7   7   7    0.42    0.26
   7   7   8    0.21    0.27
  -6  -7   9    0.82    0.26
  -6  -7   8    1.15    0.29
  -6  -7   7    1.36    0.32
  -6  -7   6    0.21    0.26
  -6  -7   5    1.15    0.32
   6   7  -4    8.61    0.66
  -6  -7   4    8.93    0.54
  -6  -7   4    8.84    0.68
   6   7  -3   -0.10    0.21
  -6  -7   3   -0.02    0.22
   6   7  -2   17.10    0.94
   6   7  -2   18.40    0.98
  -6  -7   2   18.95    0.98
   6   7  -1   18.83    0.98
   6   7  -1   18.20    0.95
  -6  -7   1   18.70    0.99
   6   7   0    4.58    0.43
   6   7   0    4.49    0.46
  -6  -7   0    4.23    0.31
  -6  -7   0    4.33    0.44
   6   7   1   10.90    0.90
   6   7   1   10.15    0.66
   6   7   1   11.31    0.69
  -6  -7  -1   11.46    0.52
  -6  -7  -1   10.08    0.67
   6   7   2   17.97    0.97
   6   7   2   18.90    1.44
   6   7   2   19.99    1.02
  -6  -7  -2   20.48    0.82
  -6  -7  -2   19.43    0.99
   6   7   3    0.90    0.26
   6   7   3    0.69    0.23
   6   7   3    0.86    0.25
  -6  -7  -3    1.15    0.24
  -6  -7  -3    1.38    0.18
   6   7   4   -0.10    0.21
   6   7   4   -0.16    0.20
   6   7   4   -0.41    0.19
  -6  -7  -4   -0.04    0.17
   6   7   5    0.47    0.25
   6   7   6    4.64    0.48
   6   7   7   10.67    0.74
   6   7   8    0.30    0.26
  -5  -7   9    0.30    0.21
  -5  -7   8    0.59    0.24
  -5  -7   7    1.52    0.30
  -5  -7   6    4.35    0.48
   5   7  -5    9.46    0.65
  -5  -7   5    9.54    0.66
   5   7  -4    0.67    0.24
  -5  -7   4    0.34    0.15
  -5  -7   4    0.39    0.21
   5   7  -3    1.20    0.26
  -5  -7   3    1.52    0.20
  -5  -7   3    1.59    0.28
   5   7  -2   38.89    1.76
  -5  -7   2   40.59    1.77
   5   7  -1   14.46    0.80
   5   7  -1   14.63    0.78
  -5  -7   1   14.58    0.66
  -5  -7   1   15.16    0.80
   5   7   0   42.60    1.84
   5   7   0   38.66    1.81
   5   7   0   46.50    2.66
  -5  -7   0   41.53    1.64
  -5  -7   0   41.44    1.83
   5   7   1    4.20    0.53
   5   7   1    5.13    0.41
   5   7   1    5.42    0.44
  -5  -7  -1    4.56    0.41
  -5  -7  -1    4.64    0.30
   5   7   2   15.30    0.79
   5   7   2   14.22    0.78
   5   7   2   14.03    1.14
   5   7   2   14.91    0.81
  -5  -7  -2   15.58    0.65
  -5  -7  -2   15.45    0.79
   5   7   3    7.89    0.82
   5   7   3    8.09    0.55
   5   7   3    9.62    0.56
   5   7   3    9.62    0.59
  -5  -7  -3    9.13    0.56
   5   7   4    8.26    0.58
  -5  -7  -4    9.03    0.55
   5   7   5    3.06    0.20
   5   7   5    2.63    0.33
   5   7   5    2.35    0.31
  -5  -7  -5    2.85    0.60
   5   7   6    1.57    0.30
  -5  -7  -6    2.54    0.65
   5   7   7    0.44    0.26
  -5  -7  -7    2.09    0.69
   5   7   8    0.34    0.24
   5   7   9    1.55    0.26
  -4  -7   9   -0.13    0.18
  -4  -7   8    0.28    0.20
  -4  -7   7    4.26    0.44
  -4  -7   6    3.79    0.34
  -4  -7   6    3.96    0.43
   4   7  -5   -0.25    0.16
  -4  -7   5    0.22    0.19
  -4  -7   5    0.17    0.09
   4   7  -4    4.40    0.41
  -4  -7   4    3.84    0.40
  -4  -7   4    4.07    0.33
   4   7  -3    2.26    0.28
  -4  -7   3    2.04    0.27
  -4  -7   3    1.96    0.22
   4   7  -2    9.11    0.58
  -4  -7   2    9.56    0.53
  -4  -7   2    9.91    0.58
   4   7  -1   -0.07    0.15
  -4  -7   1    0.03    0.12
  -4  -7   1   -0.31    0.15
   4   7   0   85.64    3.56
   4   7   0   93.27    5.24
  -4  -7   0   83.38    3.55
  -4  -7   0   88.51    3.28
   4   7   1   74.06    2.95
   4   7   1   69.51    4.34
   4   7   1   72.82    2.92
  -4  -7  -1   70.16    2.93
  -4  -7  -1   71.43    2.68
   4   7   2   45.62    1.89
   4   7   2   46.13    1.92
   4   7   2   42.16    2.85
  -4  -7  -2   45.71    1.91
   4   7   3   14.31    1.23
   4   7   3   15.83    0.82
   4   7   3   15.73    0.79
  -4  -7  -3   16.24    0.80
  -4  -7  -3   18.10    1.24
   4   7   4    0.10    0.26
   4   7   4    0.17    0.12
   4   7   4    0.41    0.12
   4   7   4    0.18    0.17
  -4  -7  -4    0.44    0.16
  -4  -7  -4    0.34    0.34
   4   7   5   13.82    0.71
   4   7   5   12.74    0.59
   4   7   5   12.64    0.74
  -4  -7  -5   15.24    1.21
   4   7   6    1.27    0.23
   4   7   6    1.68    0.27
  -4  -7  -6    1.95    0.58
   4   7   7    0.01    0.19
   4   7   7    0.03    0.17
  -4  -7  -7    0.07    0.51
   4   7   8    0.91    0.24
   4   7   9   -0.10    0.13
  -3  -7   9    0.08    0.16
   3   7  -8    0.29    0.33
  -3  -7   8    0.67    0.21
  -3  -7   7   -0.07    0.14
  -3  -7   7   -0.15    0.18
  -3  -7   6    1.45    0.24
  -3  -7   6    1.53    0.20
   3   7  -5   22.56    1.10
  -3  -7   5   22.90    1.08
  -3  -7   5   23.33    1.03
   3   7  -4   11.32    0.65
  -3  -7   4   11.30    0.63
   3   7  -3    1.86    0.24
  -3  -7   3    2.36    0.26
  -3  -7   3    1.97    0.24
   3   7  -2    0.18    0.15
  -3  -7   2    0.09    0.12
  -3  -7   2    0.20    0.14
   3   7  -1    1.17    0.13
  -3  -7   1    0.83    0.18
   3   7   0   14.74    0.79
   3   7   0   17.14    1.08
  -3  -7   0   15.55    0.78
  -3  -7   0   16.67    0.67
   3   7   1   21.65    1.44
   3   7   1   21.68    0.98
   3   7   1   21.68    1.01
  -3  -7  -1   21.61    0.99
   3   7   2   10.37    0.55
   3   7   2   10.21    0.57
   3   7   2    9.08    0.80
  -3  -7  -2   10.85    0.81
  -3  -7  -2   10.01    0.54
   3   7   3   13.04    1.11
   3   7   3   14.71    0.70
   3   7   3   14.71    0.75
  -3  -7  -3   16.48    1.11
  -3  -7  -3   13.96    0.71
   3   7   4    0.01    0.15
   3   7   4    0.26    0.12
   3   7   4    0.19    0.15
  -3  -7  -4    0.36    0.33
  -3  -7  -4    0.03    0.12
   3   7   5    7.21    0.44
   3   7   5    6.34    0.48
   3   7   5    6.96    0.35
  -3  -7  -5    7.25    0.78
   3   7   6    0.81    0.18
   3   7   6    0.46    0.20
  -3  -7  -6    1.23    0.51
   3   7   7    1.69    0.25
   3   7   7    1.34    0.21
  -3  -7  -7    1.95    0.62
   3   7   8    2.71    0.32
   3   7   8    3.16    0.30
  -3  -7  -8    3.92    0.83
  -2  -7   9   -0.16    0.10
  -2  -7   9    0.09    0.13
   2   7  -8    1.33    0.43
  -2  -7   8    0.98    0.20
  -2  -7   8    0.87    0.16
   2   7  -7    0.10    0.29
  -2  -7   7    0.46    0.18
  -2  -7   7    0.33    0.14
  -2  -7   6    4.25    0.39
  -2  -7   6    4.76    0.36
   2   7  -5    8.80    0.55
  -2  -7   5    9.03    0.51
  -2  -7   5    8.69    0.53
   2   7  -4    1.93    0.26
  -2  -7   4    1.66    0.22
  -2  -7   4    1.01    0.17
  -2  -7   4    1.14    0.16
   2   7  -3   53.63    2.11
  -2  -7   3   53.25    2.08
  -2  -7   3   43.01    2.05
   2   7  -2    3.71    0.35
   2   7  -2    4.12    0.24
  -2  -7   2    3.87    0.33
  -2  -7   2    4.38    0.26
  -2  -7   2    4.25    0.33
   2   7  -1    8.51    0.54
   2   7  -1    7.17    0.46
  -2  -7   1    7.76    0.46
  -2  -7   1    7.15    0.44
  -2  -7   1    7.67    0.36
   2   7   0    1.57    0.21
   2   7   0    1.88    0.21
   2   7   0    1.66    0.23
  -2  -7   0    1.50    0.18
   2   7   1   22.96    1.62
   2   7   1   26.42    1.11
   2   7   1   24.54    1.13
  -2  -7  -1   25.48    1.11
  -2  -7  -1   27.34    1.62
   2   7   2   54.87    2.18
   2   7   2   54.25    2.21
  -2  -7  -2   51.79    2.18
  -2  -7  -2   52.25    3.26
   2   7   3   11.42    0.56
   2   7   3   11.12    0.60
  -2  -7  -3   10.67    0.90
  -2  -7  -3   11.14    0.57
   2   7   4    1.53    0.22
   2   7   4    1.40    0.19
   2   7   4    1.76    0.20
  -2  -7  -4    1.80    0.43
  -2  -7  -4    1.67    0.19
   2   7   5    1.60    0.19
   2   7   5    1.87    0.21
   2   7   5    1.44    0.22
  -2  -7  -5    1.75    0.48
   2   7   6    2.36    0.27
   2   7   6    2.54    0.28
  -2  -7  -6    2.96    0.63
   2   7   7   -0.08    0.13
   2   7   7   -0.02    0.16
  -2  -7  -7    0.23    0.48
   2   7   8    0.62    0.14
   2   7   8    0.63    0.12
  -2  -7  -8    1.28    0.56
  -1  -7   9   -0.16    0.09
   1   7  -8    0.65    0.36
  -1  -7   8    0.78    0.14
  -1  -7   8    0.66    0.16
   1   7  -7    0.17    0.28
  -1  -7   7    0.15    0.14
  -1  -7   7   -0.01    0.14
   1   7  -6   15.05    1.16
  -1  -7   6   15.62    0.77
  -1  -7   6   17.70    0.79
  -1  -7   6   15.75    0.79
   1   7  -5    8.70    0.74
  -1  -7   5   10.10    0.56
  -1  -7   5   10.42    0.56
   1   7  -4   34.60    2.35
   1   7  -4   41.45    1.68
  -1  -7   4   38.01    1.65
  -1  -7   4   42.14    1.66
   1   7  -3   67.73    2.76
   1   7  -3   67.52    2.53
  -1  -7   3   66.37    2.72
   1   7  -2    7.44    0.34
   1   7  -2    8.07    0.47
  -1  -7   2    7.73    0.45
  -1  -7   2    7.37    0.36
  -1  -7   2    7.17    0.43
   1   7  -1   50.14    2.10
  -1  -7   1   50.94    2.08
  -1  -7   1   51.60    1.89
  -1  -7   1   48.48    2.06
   1   7   0    6.23    0.40
   1   7   0    5.65    0.36
  -1  -7   0    5.58    0.36
  -1  -7   0    6.06    0.44
   1   7   1   17.59    0.78
   1   7   1   17.79    0.82
  -1  -7  -1   16.08    1.12
  -1  -7  -1   16.69    0.78
   1   7   2   33.64    1.56
   1   7   2   39.37    1.62
   1   7   2   40.92    1.62
  -1  -7  -2   35.45    2.37
  -1  -7  -2   39.86    1.58
   1   7   3   18.31    0.81
   1   7   3   17.31    0.83
  -1  -7  -3   18.39    0.80
  -1  -7  -3   15.50    1.25
   1   7   4   12.55    0.66
   1   7   4   13.27    0.62
   1   7   4   13.59    0.63
  -1  -7  -4   12.71    0.60
  -1  -7  -4   11.37    1.03
   1   7   5    1.43    0.19
   1   7   5    1.34    0.20
   1   7   5    1.40    0.18
  -1  -7  -5    1.41    0.42
   1   7   6   -0.09    0.13
   1   7   6    0.17    0.13
  -1  -7  -6   -0.16    0.37
   1   7   7    1.00    0.17
   1   7   7    1.17    0.16
  -1  -7  -7    1.38    0.53
  -1  -7  -8    0.23    0.53
   0   7  -8    0.03    0.32
   0  -7   8    0.23    0.12
   0  -7   8    0.12    0.12
   0   7  -7    0.02    0.27
   0  -7   7   -0.07    0.12
   0  -7   7   -0.07    0.14
   0   7  -6   -0.01    0.24
   0  -7   6   -0.17    0.13
   0  -7   6   -0.06    0.14
   0   7  -5    1.37    0.27
   0  -7   5    0.96    0.19
   0  -7   5    1.49    0.23
   0   7  -4   64.18    3.60
   0   7  -4   61.29    2.49
   0  -7   4   60.03    2.48
   0  -7   4   56.96    2.49
   0   7  -3   92.90    3.72
   0   7  -3   93.20    3.43
   0  -7   3   91.86    3.70
   0   7  -2   74.92    2.78
   0   7  -2   75.77    3.04
   0  -7   2   75.37    3.04
   0  -7   2   75.30    2.78
   0  -7   2   73.24    3.01
   0   7  -1  128.84    5.09
   0  -7   1  129.22    5.09
   0  -7   1  126.19    5.06
   0  -7   1  128.88    4.71
   0   7   0   -0.15    0.12
   0   7   0   -0.02    0.11
   0   7   0    0.28    0.14
   0  -7   0   -0.19    0.10
   0  -7   0    0.03    0.14
   0   7   1  126.02    5.04
   0   7   1  126.07    5.14
   0   7   1  130.99    5.02
   0  -7  -1  125.72    5.01
   0   7   2   74.07    2.88
   0   7   2   73.79    2.92
   0   7   2   59.61    2.83
   0  -7  -2   71.64    2.84
   0  -7  -2   75.30    2.92
   0   7   3   94.89    3.78
   0   7   3   88.59    3.71
   0  -7  -3   91.49    3.67
   0  -7  -3   95.15    3.78
   0   7   4   59.69    2.43
   0   7   4   61.97    2.50
   0   7   4   58.21    2.46
   0  -7  -4   61.94    2.52
   0  -7  -4   58.78    2.40
   0   7   5    1.28    0.19
   0   7   5    1.41    0.21
   0   7   5    1.35    0.18
   0  -7  -5    1.19    0.41
   0  -7  -5    1.47    0.22
   0   7   6    0.21    0.14
   0   7   6    0.27    0.13
   0  -7  -6    0.18    0.17
   0  -7  -6    0.08    0.36
   0   7   7   -0.11    0.11
   0   7   7    0.19    0.11
   0  -7  -7    0.02    0.16
   0  -7  -7   -0.08    0.39
   0  -7  -8   -0.13    0.47
   1  -7   9    0.04    0.01
   1  -7   9    0.03    0.01
  -1   7  -8    0.38    0.36
   1  -7   8    0.48    0.17
   1  -7   8    0.50    0.13
  -1   7  -7    1.45    0.38
   1  -7   7    1.26    0.17
   1  -7   7    1.02    0.21
  -1   7  -6    0.04    0.25
   1  -7   6   -0.02    0.16
   1  -7   6   -0.17    0.12
  -1   7  -5    1.62    0.29
   1  -7   5    1.20    0.22
   1  -7   5    0.99    0.17
  -1   7  -4   12.94    0.65
  -1   7  -4   13.34    0.55
   1  -7   4   12.54    0.64
   1  -7   4   12.44    0.69
  -1   7  -3   19.48    0.74
  -1   7  -3   17.81    0.87
   1  -7   3   18.24    0.85
  -1   7  -2   41.23    1.79
  -1   7  -2   40.64    1.77
   1  -7   2   45.08    2.48
   1  -7   2   41.19    1.58
   1  -7   2   42.33    1.75
   1  -7   2   41.63    1.79
  -1   7  -1   18.96    0.88
  -1   7  -1   18.83    0.90
   1  -7   1   19.08    0.87
   1  -7   1   19.37    0.91
  -1   7   0    6.11    0.38
  -1   7   0    6.79    0.43
  -1   7   0    6.18    0.39
   1  -7   0    6.08    0.38
   1  -7   0    6.24    0.37
   1  -7   0    6.19    0.44
  -1   7   1   51.16    2.15
  -1   7   1   52.94    2.12
  -1   7   1   52.27    2.18
   1  -7  -1   51.94    2.18
   1  -7  -1   50.98    2.11
  -1   7   2    7.11    0.42
  -1   7   2    7.41    0.46
  -1   7   2    7.70    0.44
   1  -7  -2    7.38    0.44
   1  -7  -2    7.31    0.40
  -1   7   3   67.05    2.69
  -1   7   3   66.68    2.73
   1  -7  -3   64.99    2.63
   1  -7  -3   64.66    2.74
  -1   7   4   42.36    1.77
  -1   7   4   40.17    1.73
  -1   7   4   41.30    1.71
   1  -7  -4   40.96    1.66
   1  -7  -4   39.63    1.77
  -1   7   5   10.29    0.54
  -1   7   5   10.52    0.57
   1  -7  -5   10.47    0.61
  -1   7   6   16.31    0.77
  -1   7   6   16.40    0.76
   1  -7  -6   16.04    0.85
  -1   7   7    0.09    0.13
  -1   7   7    0.11    0.13
   1  -7  -7    0.12    0.21
  -1   7   8    0.90    0.11
   1  -7  -8    0.91    0.26
   1  -7  -8    0.57    0.49
   2  -7   9    0.42    0.11
   2  -7   8    1.11    0.23
   2  -7   8    0.77    0.14
   2  -7   7    0.18    0.19
   2  -7   7    0.00    0.12
  -2   7  -6    3.05    0.31
   2  -7   6    2.64    0.28
   2  -7   6    2.67    0.32
  -2   7  -5    1.63    0.23
  -2   7  -5    1.70    0.17
   2  -7   5    1.18    0.23
   2  -7   5    1.40    0.19
  -2   7  -4    1.12    0.19
  -2   7  -4    1.42    0.21
  -2   7  -4    1.56    0.16
   2  -7   4    1.24    0.22
   2  -7   4    1.34    0.26
   2  -7   4    1.02    0.17
  -2   7  -3   12.04    0.62
  -2   7  -3   11.60    0.61
   2  -7   3   11.13    0.81
   2  -7   3   12.46    0.60
  -2   7  -2   55.76    2.33
  -2   7  -2   55.44    2.29
   2  -7   2   55.23    2.32
   2  -7   2   56.44    2.27
   2  -7   2   54.90    2.06
  -2   7  -1   26.06    1.18
  -2   7  -1   26.36    1.19
   2  -7   1   26.96    1.21
   2  -7   1   26.33    1.19
   2  -7   1   27.06    1.16
  -2   7   0    1.50    0.19
  -2   7   0    1.40    0.21
   2  -7   0    1.49    0.17
   2  -7   0    1.61    0.21
  -2   7   1    7.61    0.44
  -2   7   1    7.99    0.46
  -2   7   1    8.01    0.48
   2  -7  -1    7.57    0.42
   2  -7  -1    7.70    0.47
  -2   7   2    4.61    0.36
  -2   7   2    4.12    0.32
  -2   7   2    4.76    0.34
   2  -7  -2    4.23    0.29
   2  -7  -2    4.10    0.34
  -2   7   3   57.18    2.36
  -2   7   3   55.90    2.31
   2  -7  -3   56.47    2.24
   2  -7  -3   53.46    2.36
  -2   7   4    1.61    0.21
  -2   7   4    1.59    0.22
  -2   7   4    1.71    0.26
   2  -7  -4    1.73    0.27
   2  -7  -4    1.69    0.19
  -2   7   5    8.78    0.51
  -2   7   5    9.11    0.52
   2  -7  -5    8.50    0.58
  -2   7   6    4.60    0.37
  -2   7   6    4.52    0.36
   2  -7  -6    3.68    0.45
  -2   7   7    0.36    0.16
  -2   7   7    0.31    0.15
   2  -7  -7    0.30    0.24
  -2   7   8    1.26    0.17
  -2   7   8    0.91    0.17
   2  -7  -8    1.12    0.30
   3  -7   9   -0.06    0.10
   3  -7   8    3.93    0.44
   3  -7   8    4.07    0.31
   3  -7   7    1.59    0.20
   3  -7   7    1.30    0.28
  -3   7  -6    1.20    0.21
   3  -7   6    0.64    0.23
   3  -7   6    0.67    0.16
  -3   7  -5    7.31    0.34
  -3   7  -5    7.23    0.44
   3  -7   5    6.63    0.52
   3  -7   5    7.31    0.43
   3  -7   5    6.16    0.66
  -3   7  -4    0.01    0.15
  -3   7  -4    0.25    0.16
   3  -7   4    0.06    0.19
   3  -7   4    0.04    0.12
   3  -7   4    0.16    0.14
  -3   7  -3   16.38    0.79
  -3   7  -3   15.80    0.78
   3  -7   3   13.81    0.81
   3  -7   3   17.39    1.09
   3  -7   3   15.60    0.75
  -3   7  -2   10.75    0.57
  -3   7  -2   10.55    0.57
   3  -7   2   10.15    0.41
   3  -7   2   10.24    0.54
   3  -7   2   10.01    0.61
   3  -7   2    9.97    0.57
  -3   7  -1   23.03    1.04
  -3   7  -1   22.72    1.05
   3  -7   1   21.89    1.05
   3  -7   1   21.79    1.06
   3  -7   1   23.20    1.00
  -3   7   0   16.33    0.80
  -3   7   0   16.73    0.81
   3  -7   0   15.67    0.80
   3  -7   0   16.80    0.76
  -3   7   1    0.91    0.19
  -3   7   1    0.71    0.17
  -3   7   1    0.95    0.16
   3  -7  -1    1.47    0.17
  -3   7   2    0.05    0.12
  -3   7   2    0.05    0.14
  -3   7   2    0.21    0.17
   3  -7  -2    0.26    0.18
   3  -7  -2    0.15    0.10
  -3   7   3    2.17    0.25
  -3   7   3    2.64    0.31
  -3   7   3    1.75    0.23
   3  -7  -3    2.33    0.30
   3  -7  -3    2.26    0.21
  -3   7   4   11.50    0.63
   3  -7  -4   11.47    0.68
   3  -7  -4   11.51    0.55
  -3   7   5   24.44    1.08
  -3   7   5   22.76    1.08
   3  -7  -5   23.83    1.18
   3  -7  -5   24.07    1.03
  -3   7   6    1.78    0.24
  -3   7   6    1.40    0.23
   3  -7  -6    1.29    0.31
  -3   7   7    0.12    0.17
  -3   7   7    0.23    0.18
   3  -7  -7    0.07    0.27
  -3   7   8    0.51    0.19
  -3   7   8    0.37    0.18
   3  -7  -8    0.93    0.32
  -3   7   9    0.41    0.12
  -3   7   9    0.22    0.12
   4  -7   9    0.13    0.13
   4  -7   8    0.91    0.18
   4  -7   7   -0.14    0.14
   4  -7   6    1.06    0.28
   4  -7   6    1.73    0.41
   4  -7   6    1.32    0.20
  -4   7  -5   14.08    0.68
  -4   7  -5   13.08    0.69
   4  -7   5   11.73    1.05
   4  -7   5   14.07    0.67
   4  -7   5   12.51    0.79
  -4   7  -4   -0.11    0.16
  -4   7  -4    0.30    0.16
   4  -7   4   -0.01    0.08
   4  -7   4    0.16    0.14
   4  -7   4    0.39    0.24
  -4   7  -3   17.43    0.85
  -4   7  -3   16.82    0.85
   4  -7   3   17.14    0.83
   4  -7   3   19.19    1.23
   4  -7   3   17.42    0.93
  -4   7  -2   47.35    1.97
  -4   7  -2   46.62    1.99
   4  -7   2   46.80    1.93
   4  -7   2   44.93    2.01
   4  -7   2   47.72    1.72
   4  -7   2   46.36    2.03
  -4   7  -1   71.32    2.96
  -4   7  -1   72.64    2.91
   4  -7   1   68.34    2.98
   4  -7   1   72.48    2.88
  -4   7   0   88.22    3.52
  -4   7   0   87.55    3.59
   4  -7   0   87.37    3.48
   4  -7   0   84.76    3.62
  -4   7   1    0.02    0.16
  -4   7   1    0.56    0.20
   4  -7  -1    0.10    0.11
   4  -7  -1    0.14    0.19
  -4   7   2    9.27    0.56
  -4   7   2    9.65    0.57
  -4   7   2    9.20    0.54
   4  -7  -2    9.61    0.49
   4  -7  -2    9.47    0.61
  -4   7   3    2.62    0.32
  -4   7   3    1.86    0.25
  -4   7   3    2.23    0.25
   4  -7  -3    2.37    0.24
   4  -7  -3    2.27    0.31
  -4   7   4    4.81    0.41
   4  -7  -4    4.19    0.30
   4  -7  -4    4.26    0.45
  -4   7   5    0.12    0.19
  -4   7   5    0.11    0.16
   4  -7  -5   -0.03    0.11
   4  -7  -5   -0.17    0.22
  -4   7   6    3.94    0.40
  -4   7   6    3.87    0.40
   4  -7  -6    3.35    0.43
  -4   7   7    4.98    0.43
  -4   7   7    4.82    0.44
   4  -7  -7    4.00    0.50
  -4   7   8   -0.18    0.20
   4  -7  -8   -0.01    0.29
  -4   7   9   -0.06    0.16
   5  -7   9    1.20    0.21
   5  -7   8    0.41    0.18
   5  -7   7    1.09    0.21
   5  -7   6    1.49    0.22
  -5   7  -5    2.50    0.28
   5  -7   5    2.64    0.51
   5  -7   5    1.90    0.34
   5  -7   5    2.22    0.26
  -5   7  -4    8.93    0.50
  -5   7  -4    8.79    0.55
   5  -7   4    6.70    0.60
   5  -7   4    8.85    0.80
   5  -7   4    8.64    0.50
  -5   7  -3   10.07    0.55
  -5   7  -3   10.01    0.59
   5  -7   3    8.97    0.66
   5  -7   3    9.69    0.58
   5  -7   3    9.47    0.54
  -5   7  -2   15.34    0.81
  -5   7  -2   15.76    0.79
   5  -7   2   15.39    0.82
   5  -7   2   15.81    0.90
   5  -7   2   16.02    0.77
  -5   7  -1    4.49    0.38
  -5   7  -1    5.01    0.42
   5  -7   1    4.79    0.41
   5  -7   1    4.33    0.34
  -5   7   0   40.35    1.80
  -5   7   0   42.64    1.78
   5  -7   0   40.89    1.72
   5  -7   0   40.04    1.83
  -5   7   1   14.07    0.77
  -5   7   1   14.13    0.76
   5  -7  -1   13.96    0.78
   5  -7  -1   13.89    0.68
  -5   7   2   39.28    1.79
  -5   7   2   40.26    1.74
   5  -7  -2   39.32    1.82
   5  -7  -2   40.53    1.67
  -5   7   3    1.92    0.29
  -5   7   3    1.15    0.23
   5  -7  -3    1.73    0.32
   5  -7  -3    1.38    0.19
  -5   7   4    0.81    0.23
  -5   7   4    0.45    0.18
   5  -7  -4    0.53    0.15
   5  -7  -4    0.75    0.29
  -5   7   5    9.44    0.61
   5  -7  -5    8.94    0.50
   5  -7  -5    9.30    0.69
  -5   7   6    3.84    0.44
  -5   7   6    3.79    0.43
   5  -7  -6    3.72    0.46
  -5   7   7    2.19    0.31
   5  -7  -7    2.09    0.40
  -5   7   8    0.40    0.24
   5  -7  -8    0.70    0.35
  -5   7   9    0.30    0.22
   6  -7   8    0.49    0.19
   6  -7   7   12.88    0.70
   6  -7   6    6.76    0.48
   6  -7   5    0.55    0.20
  -6   7  -4   -0.06    0.18
  -6   7  -4   -0.57    0.19
   6  -7   4   -0.10    0.16
   6  -7   4    0.10    0.28
   6  -7   4   -0.45    0.25
  -6   7  -3    1.23    0.24
  -6   7  -3    0.72    0.25
   6  -7   3    0.49    0.19
   6  -7   3    0.74    0.30
   6  -7   3    0.88    0.23
  -6   7  -2   19.94    0.95
  -6   7  -2   17.75    0.95
   6  -7   2   19.55    0.91
   6  -7   2   18.73    0.99
  -6   7  -1   11.33    0.65
  -6   7  -1   10.75    0.66
   6  -7   1   11.03    0.60
   6  -7   1   10.74    0.68
  -6   7   0    3.99    0.39
  -6   7   0    3.87    0.43
   6  -7   0    4.39    0.36
   6  -7   0    4.08    0.45
  -6   7   1   19.01    0.94
   6  -7  -1   16.84    0.98
   6  -7  -1   18.49    0.86
  -6   7   2   16.97    0.89
   6  -7  -2   16.88    0.81
   6  -7  -2   16.54    0.94
  -6   7   3   -0.23    0.17
  -6   7   3   -0.29    0.21
   6  -7  -3   -0.19    0.15
   6  -7  -3    0.45    0.27
  -6   7   4    7.84    0.59
  -6   7   4    9.16    0.63
   6  -7  -4    8.81    0.69
   6  -7  -4    8.57    0.52
  -6   7   5    1.04    0.29
   6  -7  -5    1.78    0.38
  -6   7   6    0.09    0.24
   6  -7  -6    0.11    0.29
  -6   7   7    1.10    0.29
   6  -7  -7    1.16    0.37
  -6   7   8    0.89    0.29
  -6   7   9    0.39    0.26
   7  -7   8   -0.12    0.20
   7  -7   7   -0.03    0.18
   7  -7   6    1.29    0.25
   7  -7   5    9.90    0.61
   7  -7   4    6.76    0.49
   7  -7   4    5.75    0.53
  -7   7  -3    2.07    0.35
   7  -7   3    2.88    0.38
   7  -7   3    2.26    0.29
  -7   7  -2    1.42    0.32
   7  -7   2    1.49    0.31
   7  -7   2    1.23    0.23
  -7   7  -1    1.87    0.33
   7  -7   1    2.58    0.39
   7  -7   1    1.97    0.27
  -7   7   0   10.37    0.70
   7  -7   0   11.47    0.76
   7  -7   0   11.44    0.63
  -7   7   1   13.28    0.80
   7  -7  -1   13.50    0.86
   7  -7  -1   13.98    0.72
  -7   7   2    1.54    0.32
   7  -7  -2    1.28    0.23
   7  -7  -2    1.47    0.34
  -7   7   3   15.68    0.87
   7  -7  -3   13.58    0.89
   7  -7  -3   14.59    0.76
  -7   7   4    3.23    0.39
   7  -7  -4    3.22    0.37
   7  -7  -4    3.70    0.49
  -7   7   5   -0.38    0.25
   7  -7  -5    0.09    0.27
  -7   7   6    0.12    0.28
  -7   7   7    0.81    0.32
  -7   7   8    0.06    0.28
   8  -7   7    0.03    0.21
   8  -7   6   -0.14    0.19
   8  -7   5   -0.15    0.20
   8  -7   4    4.78    0.47
   8  -7   4    5.81    0.51
   8  -7   3    1.60    0.27
   8  -7   3    1.61    0.34
  -8   7  -2    3.57    0.42
   8  -7   2    4.55    0.44
   8  -7   2    3.96    0.47
  -8   7  -1   11.06    0.76
   8  -7   1   10.13    0.77
   8  -7   1   11.23    0.65
  -8   7   0    0.51    0.29
   8  -7   0    1.06    0.25
   8  -7   0    1.19    0.36
  -8   7   1    0.95    0.32
   8  -7  -1    0.51    0.22
   8  -7  -1    0.96    0.36
  -8   7   2    2.88    0.42
   8  -7  -2    2.05    0.28
   8  -7  -2    2.07    0.42
  -8   7   3    5.08    0.58
   8  -7  -3    4.11    0.43
   8  -7  -3    4.23    0.55
  -8   7   4    6.46    0.65
   8  -7  -4    7.21    0.70
  -8   7   5    4.11    0.49
  -8   7   6    1.10    0.35
  -8   7   7   -0.19    0.29
  -8   7   8    0.03    0.31
   9  -7   6   -0.15    0.23
   9  -7   5    0.12    0.24
   9  -7   4    0.09    0.22
   9  -7   3   -0.25    0.20
   9  -7   3    0.22    0.24
  -9   7  -2    1.17    0.37
   9  -7   2    1.78    0.31
   9  -7   2    1.71    0.37
  -9   7  -1    6.30    0.65
   9  -7   1    6.73    0.54
   9  -7   1    7.66    0.67
  -9   7   0    0.53    0.35
   9  -7   0    1.01    0.38
   9  -7   0    1.25    0.27
  -9   7   1    9.88    0.79
   9  -7  -1   10.46    0.67
   9  -7  -1   11.55    0.85
  -9   7   2    1.17    0.38
   9  -7  -2    1.49    0.43
   9  -7  -2    1.25    0.27
  -9   7   3    1.33    0.38
  -9   7   4    2.76    0.45
  -9   7   5    0.88    0.38
  -9   7   6    0.37    0.35
  -9   7   7    0.68    0.38
  10  -7   5    4.09    0.47
  10  -7   4   -0.27    0.26
  10  -7   3    8.63    0.72
  10  -7   3    7.66    0.65
  10  -7   2   -0.01    0.26
  10  -7   2   -0.60    0.24
 -10   7  -1    0.13    0.36
  10  -7   1    0.09    0.24
  10  -7   1    0.64    0.32
 -10   7   0    0.04    0.34
  10  -7   0    0.46    0.31
  10  -7   0   -0.06    0.26
 -10   7   1    2.49    0.45
  10  -7  -1    2.48    0.35
 -10   7   2    0.81    0.41
  10  -7  -2    0.97    0.28
 -10   7   3    3.84    0.54
 -10   7   4   -0.24    0.34
 -10   7   5    0.64    0.41
 -10   7   6   -0.07    0.39
  11  -7   4   -0.32    0.29
  11  -7   3    3.48    0.47
  11  -7   2    0.95    0.33
  11  -7   1   17.01    0.99
 -11   7   0   -0.88    0.35
  11  -7   0    0.20    0.28
 -11   7   1   -0.56    0.39
  11  -7  -1   -0.46    0.24
 -11   7   2   -0.59    0.39
 -11   7   3    3.06    0.54
 -11   7   4   -0.19    0.38
 -11   7   5    1.27    0.47
  12  -7   2    0.04    0.32
  12  -7   1    0.69    0.35
  12  -7   0    2.15    0.39
 -12   7   1    5.73    0.71
 -12   7   2   -0.17    0.43
 -12   7   3    0.32    0.45
 -12  -8   3    0.97    0.48
 -12  -8   2    0.16    0.40
  12   8   0    0.73    0.43
  12   8   0    0.73    0.38
  12   8   1    1.32    0.44
  12   8   1    2.03    0.54
  12   8   2    4.58    0.64
  12   8   2    3.71    0.64
 -11  -8   5    0.48    0.45
 -11  -8   4    0.60    0.47
 -11  -8   3    0.92    0.45
 -11  -8   2    1.51    0.47
  11   8  -1    1.40    0.44
  11   8  -1    0.49    0.33
 -11  -8   1    0.79    0.40
  11   8   0    2.85    0.53
  11   8   0    2.23    0.45
  11   8   1    0.82    0.40
  11   8   1    1.91    0.48
  11   8   2    4.77    0.64
  11   8   2    4.93    0.64
  11   8   3    1.50    0.44
  11   8   3    1.52    0.42
  11   8   4    2.34    0.50
  11   8   4    2.01    0.47
 -10  -8   6    1.71    0.50
 -10  -8   5    3.63    0.61
 -10  -8   4    0.51    0.40
 -10  -8   3    1.13    0.42
  10   8  -2    4.53    0.56
  10   8  -2    4.54    0.58
 -10  -8   2    5.03    0.61
  10   8  -1    1.41    0.38
  10   8  -1    1.92    0.42
 -10  -8   1    1.85    0.41
  10   8   0    3.60    0.50
  10   8   0    3.07    0.50
 -10  -8   0    3.97    0.55
  10   8   1    1.31    0.40
  10   8   1    1.24    0.35
  10   8   2    2.18    0.42
  10   8   2    2.42    0.49
  10   8   3    0.13    0.33
  10   8   3    0.99    0.38
  10   8   4    2.70    0.46
  10   8   4    2.34    0.44
  10   8   5    0.17    0.34
  -9  -8   7    1.06    0.43
  -9  -8   6    0.44    0.39
  -9  -8   5    0.61    0.41
  -9  -8   4    6.68    0.81
  -9  -8   3   13.28    0.99
   9   8  -2    0.09    0.31
   9   8  -2    0.08    0.28
  -9  -8   2    0.32    0.31
   9   8  -1    6.28    0.70
   9   8  -1    5.82    0.65
  -9  -8   1    6.21    0.68
   9   8   0   12.45    0.88
   9   8   0   12.33    0.91
  -9  -8   0   12.65    0.90
   9   8   1    2.77    0.45
   9   8   1    2.09    0.39
  -9  -8  -1    2.60    0.43
   9   8   2    0.75    0.30
   9   8   2    1.07    0.36
  -9  -8  -2    1.16    0.23
   9   8   3    0.41    0.32
   9   8   3    0.75    0.32
  -9  -8  -3    0.59    0.21
   9   8   4    3.50    0.49
   9   8   4    4.35    0.52
   9   8   5    0.09    0.29
   9   8   6    0.40    0.33
  -8  -8   8    0.55    0.31
  -8  -8   7    0.30    0.32
  -8  -8   6    0.48    0.34
  -8  -8   5    0.57    0.38
  -8  -8   4    1.56    0.43
   8   8  -3    0.57    0.31
  -8  -8   3    0.05    0.35
   8   8  -2   12.46    0.85
   8   8  -2   13.03    0.89
  -8  -8   2   13.01    0.91
   8   8  -1   14.97    0.94
   8   8  -1   13.16    0.89
  -8  -8   1   14.75    0.94
   8   8   0    3.16    0.45
   8   8   0    2.22    0.38
  -8  -8   0    2.92    0.43
   8   8   1    8.14    0.70
   8   8   1    9.69    0.76
  -8  -8  -1    9.06    0.73
  -8  -8  -1    9.80    0.54
   8   8   2   18.60    1.11
   8   8   2   21.64    1.15
  -8  -8  -2   19.69    1.12
  -8  -8  -2   20.02    0.88
   8   8   3   -0.36    0.24
   8   8   3    0.12    0.27
  -8  -8  -3    0.24    0.19
   8   8   4    0.51    0.27
   8   8   4    0.17    0.27
  -8  -8  -4    0.02    0.18
   8   8   5    3.01    0.45
  -8  -8  -5    3.22    0.31
   8   8   6    2.94    0.44
   8   8   7   -0.23    0.25
  -7  -8   8    0.74    0.29
  -7  -8   7    1.30    0.35
  -7  -8   6    3.78    0.48
  -7  -8   5    0.28    0.30
   7   8  -4   -0.17    0.25
  -7  -8   4    0.17    0.29
   7   8  -3    0.37    0.28
  -7  -8   3   -0.26    0.27
   7   8  -2   14.69    0.93
   7   8  -2   17.60    0.98
  -7  -8   2   17.10    1.00
   7   8  -1   -0.54    0.21
   7   8  -1    0.33    0.25
  -7  -8   1    0.11    0.26
   7   8   0   10.06    0.70
   7   8   0   11.17    0.75
   7   8   0   10.72    0.92
  -7  -8   0   10.10    0.72
  -7  -8   0    9.92    0.54
   7   8   1    2.54    0.37
   7   8   1    2.50    0.37
  -7  -8  -1    2.91    0.28
  -7  -8  -1    2.10    0.34
   7   8   2   10.24    0.74
   7   8   2   11.97    0.79
  -7  -8  -2   11.83    0.76
  -7  -8  -2   12.55    0.58
   7   8   3   19.88    1.09
   7   8   3   18.46    1.06
  -7  -8  -3   19.08    1.05
  -7  -8  -3   20.58    0.85
   7   8   4   18.07    1.05
  -7  -8  -4   18.15    0.80
   7   8   5   -0.18    0.24
   7   8   6    0.37    0.26
   7   8   7    1.17    0.33
   7   8   8    0.86    0.31
  -6  -8   9    0.57    0.25
  -6  -8   8    0.86    0.28
  -6  -8   7    0.54    0.27
  -6  -8   6    5.60    0.58
  -6  -8   5    5.27    0.57
   6   8  -4   17.71    1.05
  -6  -8   4   19.70    0.94
  -6  -8   4   20.06    1.07
   6   8  -3    3.86    0.44
  -6  -8   3    3.89    0.45
   6   8  -2    9.74    0.69
  -6  -8   2   10.73    0.71
   6   8  -1    4.36    0.48
   6   8  -1    4.84    0.46
  -6  -8   1    4.20    0.47
   6   8   0   52.02    2.25
   6   8   0   47.32    2.21
   6   8   0   54.31    3.22
  -6  -8   0   52.20    2.00
  -6  -8   0   50.63    2.23
   6   8   1    3.14    0.37
   6   8   1    3.09    0.46
   6   8   1    3.03    0.37
  -6  -8  -1    3.27    0.27
  -6  -8  -1    2.72    0.34
   6   8   2    2.98    0.50
   6   8   2    2.87    0.34
   6   8   2    3.23    0.38
  -6  -8  -2    3.30    0.37
  -6  -8  -2    3.59    0.28
   6   8   3    0.12    0.23
   6   8   3   -0.22    0.20
  -6  -8  -3    0.15    0.19
  -6  -8  -3    0.36    0.16
   6   8   4    3.78    0.43
   6   8   5    9.84    0.72
   6   8   6    1.07    0.33
   6   8   7    0.53    0.29
   6   8   8    0.22    0.26
  -5  -8   9    0.25    0.22
  -5  -8   8    0.72    0.25
  -5  -8   7    1.55    0.31
  -5  -8   6    3.15    0.39
   5   8  -5   12.01    0.74
  -5  -8   5    9.63    0.59
  -5  -8   5   11.93    0.73
   5   8  -4   17.24    0.97
  -5  -8   4   18.45    0.87
  -5  -8   4   17.76    0.96
   5   8  -3   21.21    1.10
  -5  -8   3   21.65    1.00
  -5  -8   3   21.29    1.08
   5   8  -2   51.01    2.25
  -5  -8   2   52.67    2.24
   5   8  -1    0.41    0.21
  -5  -8   1    0.74    0.24
  -5  -8   1    1.17    0.19
   5   8   0   32.91    2.07
   5   8   0   32.33    1.47
  -5  -8   0   31.60    1.46
  -5  -8   0   31.53    1.28
   5   8   1    0.27    0.20
   5   8   1    0.10    0.22
  -5  -8  -1    0.13    0.18
  -5  -8  -1    0.09    0.15
   5   8   2   19.61    1.00
   5   8   2   20.09    0.97
   5   8   2   18.89    1.43
  -5  -8  -2   19.60    0.98
   5   8   3   -0.02    0.19
   5   8   3    0.05    0.25
   5   8   3   -0.15    0.16
  -5  -8  -3    0.10    0.15
   5   8   4    7.03    0.55
  -5  -8  -4    7.78    0.52
   5   8   5   -0.14    0.18
   5   8   5    0.15    0.12
   5   8   5   -0.28    0.19
  -5  -8  -5    0.09    0.44
   5   8   6    0.99    0.28
  -5  -8  -6    1.32    0.62
   5   8   7    1.98    0.36
   5   8   8    0.42    0.25
   5   8   9    0.76    0.23
  -4  -8   9   -0.04    0.18
  -4  -8   8   -0.01    0.20
  -4  -8   7    0.85    0.25
  -4  -8   6    3.03    0.32
  -4  -8   6    2.71    0.35
   4   8  -5    4.94    0.48
  -4  -8   5    5.30    0.47
   4   8  -4    4.60    0.44
  -4  -8   4    4.42    0.37
  -4  -8   4    4.36    0.43
   4   8  -3   15.82    0.88
  -4  -8   3   17.30    0.82
  -4  -8   3   16.84    0.87
   4   8  -2   14.12    0.79
  -4  -8   2   14.09    0.77
   4   8  -1    6.50    0.50
  -4  -8   1    6.86    0.38
  -4  -8   1    7.20    0.50
   4   8   0   14.84    0.80
   4   8   0   15.61    1.05
  -4  -8   0   14.26    0.64
  -4  -8   0   15.09    0.78
   4   8   1   18.79    0.92
   4   8   1   17.69    1.26
  -4  -8  -1   17.75    0.75
  -4  -8  -1   17.90    0.89
   4   8   2   80.51    5.29
   4   8   2   89.06    3.56
   4   8   2   90.77    3.53
  -4  -8  -2   87.95    3.54
   4   8   3    0.17    0.17
   4   8   3    0.09    0.25
   4   8   3    0.00    0.17
  -4  -8  -3    0.24    0.16
  -4  -8  -3    0.12    0.32
   4   8   4   11.27    0.59
   4   8   4   11.42    0.68
  -4  -8  -4   11.95    0.65
  -4  -8  -4   12.28    1.02
   4   8   5    0.09    0.18
   4   8   5    0.05    0.20
   4   8   5    0.22    0.12
  -4  -8  -5    0.25    0.44
   4   8   6   16.83    0.86
   4   8   6   15.98    0.91
  -4  -8  -6   19.36    1.51
   4   8   7    0.05    0.21
  -4  -8  -7   -0.24    0.50
   4   8   8    0.59    0.24
   4   8   9    0.33    0.18
  -3  -8  10    0.40    0.14
  -3  -8   9    0.15    0.18
   3   8  -8   -0.10    0.31
  -3  -8   8   -0.14    0.18
  -3  -8   7    0.37    0.21
  -3  -8   7    0.36    0.16
  -3  -8   6    1.58    0.22
  -3  -8   6    1.46    0.26
   3   8  -5    6.47    0.50
  -3  -8   5    5.59    0.45
  -3  -8   5    5.23    0.39
   3   8  -4    3.48    0.38
  -3  -8   4    2.99    0.36
   3   8  -3    8.64    0.54
  -3  -8   3    7.13    0.50
  -3  -8   3    7.63    0.47
   3   8  -2    4.90    0.41
  -3  -8   2    4.61    0.29
  -3  -8   2    4.68    0.38
  -3  -8   2    4.82    0.36
   3   8  -1    0.69    0.17
   3   8  -1    1.03    0.21
  -3  -8   1    0.27    0.17
  -3  -8   1    0.77    0.14
   3   8   0   39.83    2.42
   3   8   0   38.58    1.71
  -3  -8   0   40.47    1.52
  -3  -8   0   38.00    1.68
   3   8   1    0.06    0.16
   3   8   1   -0.11    0.15
   3   8   1    0.19    0.18
  -3  -8  -1    0.05    0.14
   3   8   2    5.26    0.59
   3   8   2    5.63    0.44
   3   8   2    6.05    0.41
  -3  -8  -2    6.64    0.57
  -3  -8  -2    5.41    0.39
   3   8   3   62.59    2.56
   3   8   3   50.51    3.79
   3   8   3   62.76    2.56
  -3  -8  -3   67.37    3.81
  -3  -8  -3   63.50    2.53
   3   8   4   39.84    1.64
   3   8   4   32.11    1.61
   3   8   4   39.28    1.69
  -3  -8  -4   40.63    1.66
  -3  -8  -4   40.98    2.56
   3   8   5    4.45    0.44
   3   8   5    5.26    0.41
   3   8   5    5.36    0.32
  -3  -8  -5    4.81    0.69
   3   8   6    8.22    0.58
   3   8   6    9.02    0.53
  -3  -8  -6    8.90    0.96
   3   8   7    1.72    0.23
   3   8   7    1.83    0.28
  -3  -8  -7    2.05    0.62
   3   8   8    5.31    0.43
   3   8   8    5.04    0.38
  -2  -8   9    0.01    0.14
   2   8  -8    1.38    0.41
  -2  -8   8    1.47    0.24
  -2  -8   8    1.70    0.20
   2   8  -7    6.60    0.72
  -2  -8   7    7.75    0.47
  -2  -8   7    7.93    0.52
   2   8  -6   -0.35    0.22
  -2  -8   6   -0.09    0.15
  -2  -8   6    0.16    0.18
   2   8  -5    2.91    0.32
  -2  -8   5    2.83    0.33
  -2  -8   5    2.47    0.29
  -2  -8   5    2.91    0.32
   2   8  -4   34.81    1.55
  -2  -8   4   34.48    1.51
   2   8  -3   19.26    0.96
  -2  -8   3   19.88    0.93
  -2  -8   3   19.22    0.92
   2   8  -2   25.19    1.17
  -2  -8   2   24.71    1.02
  -2  -8   2   25.05    1.14
  -2  -8   2   26.53    1.15
   2   8  -1   15.03    0.96
   2   8  -1   14.76    0.77
  -2  -8   1   15.69    0.76
  -2  -8   1   15.02    0.63
  -2  -8   1   14.51    0.73
   2   8   0    3.06    0.33
   2   8   0    3.55    0.34
  -2  -8   0    3.16    0.29
   2   8   1    1.89    0.24
   2   8   1    2.16    0.31
   2   8   1    2.27    0.26
  -2  -8  -1    2.01    0.23
  -2  -8  -1    2.49    0.32
   2   8   2    0.60    0.17
   2   8   2    0.42    0.18
  -2  -8  -2    0.67    0.26
  -2  -8  -2    0.36    0.13
   2   8   3    1.78    0.21
   2   8   3    1.18    0.21
  -2  -8  -3    1.68    0.20
  -2  -8  -3    2.00    0.38
   2   8   4    0.40    0.16
   2   8   4    0.43    0.14
   2   8   4    0.38    0.18
  -2  -8  -4    0.38    0.34
  -2  -8  -4    0.65    0.15
   2   8   5   13.86    0.64
   2   8   5   12.98    0.66
   2   8   5   12.33    0.71
  -2  -8  -5   12.59    1.12
   2   8   6    6.35    0.49
   2   8   6    7.67    0.45
  -2  -8  -6    6.77    0.90
   2   8   7    7.54    0.50
   2   8   7    7.43    0.45
  -2  -8  -7    7.50    0.95
   2   8   8    4.11    0.31
   2   8   8    4.60    0.35
  -2  -8  -8    5.53    0.94
  -1  -8   9   -0.19    0.10
  -1  -8   9   -0.09    0.12
   1   8  -8    0.23    0.33
  -1  -8   8    0.07    0.14
  -1  -8   8   -0.01    0.14
   1   8  -7   -0.13    0.25
  -1  -8   7    0.00    0.16
  -1  -8   7   -0.09    0.15
   1   8  -6   12.33    0.94
  -1  -8   6   13.58    0.69
  -1  -8   6   11.77    0.67
   1   8  -5   28.95    1.26
   1   8  -5   25.95    1.74
  -1  -8   5   27.73    1.24
  -1  -8   5   28.37    1.25
   1   8  -4    9.76    0.57
   1   8  -4    8.70    0.63
  -1  -8   4    9.47    0.55
   1   8  -3    0.72    0.11
   1   8  -3    0.70    0.20
  -1  -8   3    0.21    0.16
  -1  -8   3    0.39    0.16
   1   8  -2   20.81    1.00
   1   8  -2   20.56    0.84
  -1  -8   2   20.81    0.85
  -1  -8   2   21.60    0.97
  -1  -8   2   21.19    0.99
   1   8  -1   12.94    0.68
  -1  -8   1   12.77    0.54
  -1  -8   1   12.39    0.64
  -1  -8   1   12.50    0.66
  -1  -8   0    0.34    0.13
  -1  -8   0    0.32    0.13
   1   8   1   25.97    1.18
   1   8   1   27.41    1.15
  -1  -8  -1   26.05    1.14
  -1  -8  -1   24.53    1.64
   1   8   2   20.92    0.93
   1   8   2   20.35    0.96
   1   8   2   20.72    0.92
  -1  -8  -2   17.71    1.34
  -1  -8  -2   19.96    0.91
   1   8   3    0.48    0.17
   1   8   3    0.55    0.17
  -1  -8  -3    0.71    0.15
  -1  -8  -3    0.56    0.31
   1   8   4    6.52    0.45
   1   8   4    6.86    0.41
   1   8   4    6.99    0.41
  -1  -8  -4    6.09    0.38
  -1  -8  -4    5.95    0.69
   1   8   5    5.56    0.38
   1   8   5    5.69    0.37
   1   8   5    5.72    0.42
  -1  -8  -5    4.82    0.68
   1   8   6    0.26    0.17
   1   8   6    0.51    0.15
  -1  -8  -6    0.12    0.40
   1   8   7    0.19    0.16
   1   8   7    0.42    0.15
  -1  -8  -7   -0.02    0.44
   1   8   8   -0.07    0.11
   1   8   8    0.06    0.12
  -1  -8  -8    0.12    0.51
   0  -8   9    0.13    0.11
   0  -8   9    0.29    0.11
   0   8  -8    0.87    0.37
   0  -8   8    1.01    0.19
   0  -8   8    1.11    0.18
   0   8  -7    0.58    0.30
   0  -8   7    0.58    0.17
   0  -8   7    0.34    0.18
   0   8  -6    5.76    0.55
   0  -8   6    4.89    0.40
   0  -8   6    5.14    0.43
   0   8  -5   -0.03    0.17
   0  -8   5   -0.02    0.16
   0  -8   5   -0.31    0.14
   0   8  -4   13.91    0.69
   0  -8   4   10.10    0.66
   0  -8   4   14.05    0.68
   0   8  -3    6.75    0.46
   0  -8   3    7.00    0.42
   0  -8   3    4.65    0.39
   0   8  -2   11.53    0.66
   0  -8   2   12.41    0.67
   0  -8   2   12.25    0.63
   0  -8   2   12.01    0.52
   0   8  -1    9.53    0.57
   0  -8   1   10.93    0.58
   0  -8   1    8.73    0.60
   0  -8   1    9.94    0.53
   0  -8   1    9.81    0.43
   0   8   0   34.55    1.50
   0   8   0   34.93    1.51
   0  -8   0   34.01    1.47
   0   8   1    9.41    0.54
   0   8   1   10.31    0.55
   0   8   1   10.83    0.59
   0  -8  -1   10.23    0.53
   0   8   2   12.50    0.61
   0   8   2   11.21    0.63
   0   8   2   11.49    0.60
   0  -8  -2   11.04    0.58
   0   8   3    6.84    0.46
   0   8   3    6.88    0.44
   0  -8  -3    6.83    0.45
   0  -8  -3    7.22    0.41
   0   8   4   14.15    0.70
   0   8   4   14.40    0.72
   0   8   4   13.76    0.73
   0  -8  -4   13.36    0.72
   0  -8  -4   14.55    0.67
   0   8   5    0.14    0.13
   0   8   5   -0.05    0.14
   0   8   5    0.08    0.15
   0  -8  -5   -0.20    0.16
   0  -8  -5   -0.10    0.33
   0   8   6    5.43    0.36
   0   8   6    5.78    0.41
   0  -8  -6    5.44    0.42
   0  -8  -6    4.34    0.72
   0   8   7    0.51    0.17
   0   8   7    0.60    0.15
   0  -8  -7    0.04    0.44
   0  -8  -7    0.66    0.21
   0   8   8    0.84    0.13
   0   8   8    0.80    0.14
   0  -8  -8    0.80    0.56
   1  -8   9    0.64    0.12
   1  -8   9    0.88    0.14
   1  -8   8    0.12    0.14
   1  -8   8    0.26    0.19
  -1   8  -7    0.74    0.32
   1  -8   7    0.47    0.21
   1  -8   7    0.22    0.14
   1  -8   6    0.23    0.15
   1  -8   6   -0.15    0.18
   1  -8   5    5.14    0.37
   1  -8   5    4.64    0.43
  -1   8  -4    6.41    0.43
  -1   8  -4    6.45    0.32
   1  -8   4    6.33    0.41
   1  -8   4    4.42    0.41
  -1   8  -3    0.37    0.18
  -1   8  -3    0.70    0.11
   1  -8   3    0.38    0.14
   1  -8   3    0.22    0.15
  -1   8  -2   21.43    1.03
  -1   8  -2   21.46    1.02
   1  -8   2   21.41    1.00
   1  -8   2   22.20    1.05
   1  -8   2   21.16    0.87
   1  -8   2   24.51    1.33
  -1   8  -1   27.77    1.27
  -1   8  -1   28.20    1.25
   1  -8   1   28.01    1.23
   1  -8   1   28.43    1.28
  -1   8   0    0.28    0.13
  -1   8   0    0.42    0.16
   1  -8   0    0.39    0.13
  -1   8   1   12.03    0.66
  -1   8   1   12.63    0.63
  -1   8   1   12.04    0.64
   1  -8  -1   12.18    0.61
   1  -8  -1   12.50    0.65
  -1   8   2   21.94    1.01
  -1   8   2   21.64    1.04
  -1   8   2   22.11    1.03
   1  -8  -2   21.95    0.99
   1  -8  -2   23.31    1.04
  -1   8   3    0.74    0.19
  -1   8   3    0.69    0.18
   1  -8  -3    0.65    0.13
   1  -8  -3    0.78    0.20
  -1   8   4    9.85    0.57
  -1   8   4    9.66    0.57
  -1   8   4    9.87    0.53
   1  -8  -4    9.24    0.48
   1  -8  -4    9.77    0.58
  -1   8   5   28.10    1.28
  -1   8   5   30.44    1.33
  -1   8   5   28.33    1.26
   1  -8  -5   28.28    1.33
  -1   8   6   12.68    0.65
  -1   8   6   12.61    0.66
   1  -8  -6   12.19    0.72
  -1   8   7    0.08    0.14
  -1   8   7    0.12    0.14
   1  -8  -7    0.16    0.21
  -1   8   8   -0.18    0.12
  -1   8   8    0.28    0.12
   1  -8  -8   -0.07    0.49
   2  -8   9    0.50    0.13
   2  -8   8    4.83    0.46
   2  -8   8    5.23    0.35
   2  -8   7    8.39    0.59
   2  -8   7    8.16    0.48
  -2   8  -6    7.10    0.49
   2  -8   6    6.50    0.53
   2  -8   6    7.39    0.45
  -2   8  -5   13.60    0.71
  -2   8  -5   13.34    0.58
   2  -8   5   13.07    0.76
   2  -8   5   13.34    0.68
  -2   8  -4    0.16    0.15
  -2   8  -4    0.55    0.11
  -2   8  -4    0.50    0.18
   2  -8   4    0.25    0.14
   2  -8   4    0.15    0.13
   2  -8   4    0.52    0.19
  -2   8  -3    1.91    0.24
  -2   8  -3    2.08    0.25
   2  -8   3    1.86    0.26
   2  -8   3    1.79    0.27
   2  -8   3    1.63    0.21
  -2   8  -2    0.54    0.16
  -2   8  -2    0.90    0.20
   2  -8   2    0.92    0.11
   2  -8   2    0.61    0.16
   2  -8   2    0.62    0.21
  -2   8  -1    2.35    0.27
  -2   8  -1    3.22    0.31
   2  -8   1    2.50    0.28
   2  -8   1    2.80    0.31
   2  -8   1    2.46    0.25
  -2   8   0    4.08    0.32
  -2   8   0    3.15    0.34
   2  -8   0    3.60    0.29
   2  -8   0    3.72    0.33
  -2   8   1   15.22    0.74
  -2   8   1   14.82    0.77
  -2   8   1   15.53    0.76
   2  -8  -1   14.76    0.76
   2  -8  -1   14.94    0.72
  -2   8   2   26.42    1.17
  -2   8   2   25.48    1.18
  -2   8   2   25.57    1.14
   2  -8  -2   25.48    1.18
   2  -8  -2   25.32    1.12
  -2   8   3   17.60    0.91
  -2   8   3   19.33    0.91
   2  -8  -3   18.99    0.84
   2  -8  -3   18.79    0.93
  -2   8   4   28.08    1.43
  -2   8   4   34.27    1.48
  -2   8   4   36.75    1.53
   2  -8  -4   35.20    1.40
   2  -8  -4   34.29    1.54
  -2   8   5    3.09    0.32
  -2   8   5    3.28    0.35
   2  -8  -5    2.92    0.35
  -2   8   6    0.07    0.16
  -2   8   6   -0.05    0.15
   2  -8  -6   -0.21    0.22
  -2   8   7    7.60    0.49
  -2   8   7    8.10    0.49
   2  -8  -7    7.58    0.60
  -2   8   8    1.65    0.21
  -2   8   8    1.76    0.21
   2  -8  -8    1.79    0.34
   3  -8   9    0.06    0.13
   3  -8   8    5.81    0.39
   3  -8   7    2.51    0.36
   3  -8   7    2.09    0.23
  -3   8  -6    9.55    0.55
   3  -8   6    9.28    0.53
   3  -8   6    8.06    0.63
  -3   8  -5    5.32    0.39
  -3   8  -5    4.74    0.39
  -3   8  -5    5.24    0.28
   3  -8   5    4.99    0.47
   3  -8   5    5.02    0.38
   3  -8   5    4.06    0.53
  -3   8  -4   43.12    1.81
  -3   8  -4   42.62    1.77
   3  -8   4   42.91    1.75
   3  -8   4   37.37    2.58
  -3   8  -3   67.92    2.86
  -3   8  -3   66.53    2.79
   3  -8   3   65.29    2.85
   3  -8   3   72.60    4.09
   3  -8   3   68.17    2.78
  -3   8  -2    6.34    0.43
  -3   8  -2    5.91    0.44
   3  -8   2    6.26    0.28
   3  -8   2    6.20    0.41
   3  -8   2    6.61    0.49
  -3   8  -1   -0.11    0.14
  -3   8  -1    0.02    0.16
   3  -8   1    0.07    0.15
   3  -8   1    0.09    0.12
  -3   8   0   38.96    1.70
  -3   8   0   38.86    1.69
   3  -8   0   38.04    1.71
   3  -8   0   39.28    1.64
  -3   8   1    0.50    0.17
  -3   8   1    0.27    0.17
   3  -8  -1    0.37    0.12
   3  -8  -1    0.27    0.18
  -3   8   2    5.24    0.37
  -3   8   2    4.78    0.37
  -3   8   2    4.88    0.41
   3  -8  -2    4.68    0.33
   3  -8  -2    4.71    0.39
  -3   8   3    6.70    0.45
  -3   8   3    6.17    0.46
  -3   8   3    7.36    0.49
   3  -8  -3    6.86    0.50
   3  -8  -3    7.15    0.39
  -3   8   4    4.14    0.40
  -3   8   4    3.76    0.37
   3  -8  -4    3.12    0.39
   3  -8  -4    3.24    0.27
  -3   8   5    5.88    0.44
  -3   8   5    6.37    0.46
   3  -8  -5    5.79    0.52
   3  -8  -5    6.09    0.36
  -3   8   6    1.53    0.24
  -3   8   6    1.42    0.24
   3  -8  -6    1.41    0.33
  -3   8   7    0.38    0.20
  -3   8   7    0.98    0.22
   3  -8  -7    0.84    0.31
  -3   8   8    0.06    0.18
  -3   8   8   -0.17    0.17
   3  -8  -8    0.46    0.29
  -3   8   9    0.49    0.16
  -3   8   9    0.40    0.16
   4  -8   9    0.28    0.16
   4  -8   8    0.75    0.18
   4  -8   7   -0.09    0.14
   4  -8   6   13.32    1.22
   4  -8   6   17.14    0.96
   4  -8   6   17.29    0.79
  -4   8  -5   -0.31    0.20
  -4   8  -5    0.40    0.19
   4  -8   5   -0.20    0.22
   4  -8   5    0.18    0.17
   4  -8   5    0.58    0.28
  -4   8  -4   12.89    0.67
  -4   8  -4   11.60    0.67
   4  -8   4   12.50    0.96
   4  -8   4   11.91    0.64
  -4   8  -3    0.46    0.19
  -4   8  -3    0.11    0.19
   4  -8   3   -0.15    0.19
   4  -8   3    0.18    0.17
   4  -8   3    0.41    0.22
  -4   8  -2   91.46    3.77
  -4   8  -2   92.44    3.70
   4  -8   2   90.51    3.77
   4  -8   2   93.90    3.67
   4  -8   2   87.88    3.79
   4  -8   2   91.38    3.35
  -4   8  -1   18.46    0.92
  -4   8  -1   18.74    0.93
   4  -8   1   19.16    0.95
   4  -8   1   19.46    0.89
  -4   8   0   15.82    0.82
  -4   8   0   15.13    0.80
   4  -8   0   14.42    0.82
   4  -8   0   16.73    0.76
  -4   8   1    6.91    0.47
  -4   8   1    7.60    0.51
   4  -8  -1    6.46    0.49
   4  -8  -1    7.19    0.43
  -4   8   2   14.10    0.79
  -4   8   2   14.29    0.75
  -4   8   2   14.94    0.79
   4  -8  -2   15.15    0.71
   4  -8  -2   14.85    0.82
  -4   8   3   18.36    0.93
  -4   8   3   16.49    0.86
  -4   8   3   18.21    0.89
   4  -8  -3   17.65    0.94
   4  -8  -3   17.01    0.80
  -4   8   4    5.05    0.43
   4  -8  -4    4.67    0.32
   4  -8  -4    4.13    0.47
  -4   8   5    4.37    0.41
  -4   8   5    6.33    0.47
   4  -8  -5    5.44    0.53
   4  -8  -5    5.09    0.34
  -4   8   6    2.43    0.30
  -4   8   6    2.78    0.32
   4  -8  -6    3.09    0.43
  -4   8   7    1.18    0.25
   4  -8  -7    0.79    0.33
  -4   8   8   -0.17    0.20
   4  -8  -8    0.11    0.30
  -4   8   9    0.05    0.19
   5  -8   9    0.61    0.19
   5  -8   8    0.21    0.18
   5  -8   7    2.53    0.27
   5  -8   6    1.05    0.21
  -5   8  -5   -0.01    0.16
   5  -8   5   -0.06    0.27
   5  -8   5   -0.29    0.14
   5  -8   5   -0.28    0.16
  -5   8  -4    7.76    0.48
  -5   8  -4    6.50    0.52
   5  -8   4    6.94    0.48
   5  -8   4    6.40    0.61
   5  -8   4    7.50    0.73
  -5   8  -3    0.11    0.17
  -5   8  -3   -0.11    0.19
   5  -8   3   -0.27    0.14
   5  -8   3    0.03    0.18
   5  -8   3   -0.09    0.21
  -5   8  -2   21.60    1.00
  -5   8  -2   20.25    1.01
   5  -8   2   20.10    0.97
   5  -8   2   21.27    0.77
   5  -8   2   20.15    1.04
  -5   8  -1    0.24    0.19
  -5   8  -1    0.16    0.19
   5  -8   1    0.08    0.19
   5  -8   1    0.21    0.13
  -5   8   0   31.09    1.43
  -5   8   0   32.41    1.43
   5  -8   0   30.90    1.48
   5  -8   0   31.61    1.37
  -5   8   1    0.85    0.23
  -5   8   1    0.74    0.23
   5  -8  -1    0.75    0.24
   5  -8  -1    0.69    0.17
  -5   8   2   51.06    2.28
  -5   8   2   53.54    2.23
   5  -8  -2   52.20    2.33
   5  -8  -2   52.32    2.16
  -5   8   3   21.81    1.05
  -5   8   3   20.83    1.03
   5  -8  -3   21.03    1.12
   5  -8  -3   20.42    0.96
  -5   8   4   16.33    0.89
  -5   8   4   17.84    0.92
   5  -8  -4   17.26    0.97
   5  -8  -4   17.45    0.81
  -5   8   5   11.81    0.71
   5  -8  -5   11.52    0.80
   5  -8  -5   11.73    0.62
  -5   8   6    3.77    0.44
   5  -8  -6    3.41    0.47
  -5   8   7    1.47    0.29
   5  -8  -7    1.92    0.39
  -5   8   8    0.62    0.26
   5  -8  -8    0.66    0.36
  -5   8   9    0.14    0.23
   6  -8   8    0.00    0.18
   6  -8   7    1.00    0.23
   6  -8   6    1.54    0.24
   6  -8   5   12.21    0.68
  -6   8  -4    3.62    0.38
  -6   8  -4    4.19    0.45
   6  -8   4    4.56    0.59
   6  -8   4    3.35    0.37
  -6   8  -3   -0.25    0.21
  -6   8  -3    0.41    0.21
   6  -8   3    0.31    0.21
   6  -8   3   -0.10    0.28
   6  -8   3   -0.31    0.17
  -6   8  -2    3.28    0.39
  -6   8  -2    3.76    0.37
   6  -8   2    3.39    0.41
   6  -8   2    2.87    0.35
  -6   8  -1    3.04    0.37
  -6   8  -1    3.73    0.39
   6  -8   1    3.45    0.35
   6  -8   1    3.48    0.42
  -6   8   0   52.05    2.21
  -6   8   0   51.43    2.25
   6  -8   0   50.28    2.29
   6  -8   0   51.90    2.15
  -6   8   1    4.54    0.47
  -6   8   1    4.45    0.46
   6  -8  -1    4.01    0.36
   6  -8  -1    4.05    0.48
  -6   8   2   10.14    0.66
   6  -8  -2    9.72    0.71
   6  -8  -2    9.74    0.56
  -6   8   3    2.68    0.35
   6  -8  -3    3.27    0.42
   6  -8  -3    2.90    0.32
  -6   8   4   19.41    0.98
  -6   8   4   17.32    0.97
   6  -8  -4   17.77    0.88
   6  -8  -4   19.34    1.08
  -6   8   5    4.37    0.52
   6  -8  -5    5.22    0.59
  -6   8   6    4.13    0.50
   6  -8  -6    5.05    0.60
  -6   8   7    0.72    0.27
  -6   8   8    0.88    0.30
  -6   8   9    0.19    0.26
   7  -8   8    0.88    0.25
   7  -8   7    0.99    0.26
   7  -8   6    0.27    0.21
   7  -8   5    0.05    0.20
   7  -8   4   17.27    0.98
   7  -8   4   18.47    0.91
  -7   8  -3   20.21    1.06
   7  -8   3   21.08    1.00
   7  -8   3   19.43    1.08
  -7   8  -2   11.38    0.74
  -7   8  -2   11.81    0.71
   7  -8   2   11.26    0.76
   7  -8   2   12.02    0.67
  -7   8  -1    2.01    0.33
   7  -8   1    1.74    0.27
   7  -8   1    2.98    0.42
  -7   8   0    9.21    0.68
   7  -8   0    9.49    0.72
   7  -8   0   10.30    0.60
  -7   8   1    0.18    0.26
   7  -8  -1   -0.04    0.17
   7  -8  -1    0.08    0.26
  -7   8   2   17.62    0.95
   7  -8  -2   15.46    0.99
   7  -8  -2   17.43    0.85
  -7   8   3    0.24    0.27
   7  -8  -3    0.29    0.19
   7  -8  -3    0.39    0.31
  -7   8   4    0.13    0.26
   7  -8  -4    0.43    0.33
  -7   8   5   -0.13    0.26
   7  -8  -5    0.19    0.33
  -7   8   6    3.11    0.41
  -7   8   7    0.67    0.31
  -7   8   8    0.49    0.32
   8  -8   7   -0.22    0.21
   8  -8   6    4.31    0.48
   8  -8   5    3.91    0.43
   8  -8   4    0.12    0.22
   8  -8   4    0.21    0.24
   8  -8   3    0.31    0.25
   8  -8   3    0.23    0.22
  -8   8  -2   20.70    1.09
   8  -8   2   19.99    1.00
   8  -8   2   18.68    1.10
  -8   8  -1    9.03    0.71
   8  -8   1    9.38    0.61
   8  -8   1    9.26    0.73
  -8   8   0    2.76    0.41
   8  -8   0    2.76    0.42
   8  -8   0    2.12    0.30
  -8   8   1   13.46    0.87
   8  -8  -1   13.12    0.90
   8  -8  -1   14.02    0.76
  -8   8   2   13.39    0.87
   8  -8  -2   13.19    0.95
   8  -8  -2   13.41    0.75
  -8   8   3    0.83    0.32
   8  -8  -3    0.07    0.34
   8  -8  -3    0.59    0.23
  -8   8   4    2.74    0.42
  -8   8   5    0.61    0.34
  -8   8   6    0.68    0.34
  -8   8   7   -0.23    0.31
  -8   8   8    0.09    0.33
   9  -8   6    0.22    0.26
   9  -8   5   -0.15    0.22
   9  -8   4    3.46    0.41
   9  -8   3    0.59    0.25
   9  -8   3    0.77    0.29
   9  -8   2    0.94    0.28
   9  -8   2    1.07    0.32
  -9   8  -1    2.61    0.44
   9  -8   1    2.20    0.32
   9  -8   1    2.73    0.45
  -9   8   0   11.63    0.85
   9  -8   0   13.14    0.91
   9  -8   0   12.39    0.75
  -9   8   1    5.91    0.65
   9  -8  -1    5.55    0.62
   9  -8  -1    5.80    0.52
  -9   8   2    0.21    0.33
   9  -8  -2   -0.29    0.34
   9  -8  -2   -0.14    0.23
  -9   8   3   12.20    0.89
  -9   8   4    6.27    0.70
  -9   8   5    0.64    0.36
  -9   8   6   -0.02    0.35
  -9   8   7    0.33    0.38
  10  -8   5    0.54    0.32
  10  -8   4    2.76    0.42
  10  -8   3    0.74    0.28
  10  -8   3    1.11    0.37
  10  -8   2    2.84    0.46
  10  -8   2    2.44    0.39
 -10   8  -1    0.94    0.43
  10  -8   1    1.25    0.37
  10  -8   1    1.11    0.30
 -10   8   0    3.19    0.52
  10  -8   0    3.88    0.44
 -10   8   1    1.04    0.40
  10  -8  -1    1.01    0.28
 -10   8   2    4.74    0.61
 -10   8   3    1.08    0.42
 -10   8   4    0.17    0.38
 -10   8   5    2.27    0.50
 -10   8   6    1.18    0.47
  11  -8   4    1.85    0.40
  11  -8   3    1.58    0.39
  11  -8   2    3.84    0.49
  11  -8   1    1.09    0.33
 -11   8   0    2.31    0.49
  11  -8   0    2.08    0.38
 -11   8   1    0.41    0.43
  11  -8  -1    0.50    0.32
 -11   8   2    0.94    0.42
 -11   8   3    0.35    0.42
 -11   8   4    0.38    0.44
 -11   8   5   -0.19    0.41
  12  -8   2    2.28    0.45
  12  -8   1    1.54    0.41
  12  -8   0    0.44    0.35
 -12   8   1    1.96    0.58
 -12   8   2   -0.34    0.41
 -12   8   3    0.05    0.45
 -12  -9   2    0.23    0.39
  12   9   0    0.77    0.44
  12   9   0    0.10    0.36
  12   9   1    0.24    0.35
  12   9   1    0.04    0.38
 -11  -9   4    0.54    0.44
 -11  -9   3    5.28    0.72
 -11  -9   2    0.34    0.37
  11   9  -1    0.89    0.40
  11   9  -1    1.16    0.39
 -11  -9   1    0.73    0.39
  11   9   0    0.65    0.40
  11   9   0    0.77    0.38
  11   9   1    9.19    0.88
  11   9   1    9.26    0.91
  11   9   2    0.98    0.41
  11   9   2    1.80    0.45
  11   9   3    0.35    0.38
  11   9   3   -0.16    0.32
 -10  -9   6    1.27    0.47
 -10  -9   5   -0.03    0.38
 -10  -9   4    0.53    0.43
 -10  -9   3    1.25    0.43
  10   9  -2    0.25    0.34
  10   9  -2    0.24    0.30
 -10  -9   2    0.38    0.35
  10   9  -1    2.63    0.48
  10   9  -1    3.28    0.50
 -10  -9   1    3.35    0.50
  10   9   0    0.93    0.35
  10   9   0    0.44    0.35
 -10  -9   0    0.38    0.33
  10   9   1    0.80    0.37
  10   9   1    1.06    0.35
  10   9   2    0.14    0.30
  10   9   2    0.28    0.33
  10   9   3   10.57    0.89
  10   9   3    9.01    0.82
  10   9   4    0.87    0.38
  10   9   5    0.66    0.38
  -9  -9   7    1.11    0.43
  -9  -9   6    2.06    0.49
  -9  -9   5    4.14    0.59
  -9  -9   4   -0.05    0.36
  -9  -9   3    1.47    0.44
   9   9  -2    0.17    0.30
  -9  -9   2   -0.14    0.33
   9   9  -1    9.03    0.81
   9   9  -1    8.79    0.76
  -9  -9   1    9.71    0.82
   9   9   0   -0.02    0.27
   9   9   0   -0.15    0.29
  -9  -9   0   -0.14    0.26
   9   9   1   -0.08    0.28
   9   9   1    0.16    0.29
  -9  -9  -1    0.62    0.33
   9   9   2    1.11    0.33
   9   9   2    0.30    0.31
  -9  -9  -2    0.58    0.22
   9   9   3    1.04    0.33
   9   9   3    1.16    0.36
  -9  -9  -3    0.80    0.22
   9   9   4   -0.15    0.28
  -9  -9  -4    0.09    0.20
   9   9   5    5.32    0.62
   9   9   6    0.79    0.37
  -8  -9   7    0.14    0.32
  -8  -9   6    0.55    0.36
  -8  -9   5    3.50    0.53
  -8  -9   4    3.46    0.54
   8   9  -3   13.41    0.95
  -8  -9   3   13.51    0.98
   8   9  -2    0.97    0.33
  -8  -9   2    0.94    0.38
   8   9  -1    5.83    0.63
   8   9  -1    4.07    0.49
  -8  -9   1    6.01    0.64
   8   9   0   -0.02    0.29
   8   9   0    0.02    0.25
  -8  -9   0   -0.28    0.24
   8   9   1    7.42    0.68
   8   9   1    5.38    0.63
  -8  -9  -1    6.83    0.66
  -8  -9  -1    6.78    0.45
   8   9   2    0.32    0.28
   8   9   2   -0.11    0.27
  -8  -9  -2    0.06    0.27
  -8  -9  -2   -0.09    0.20
   8   9   3    0.16    0.29
  -8  -9  -3    0.40    0.20
   8   9   4    0.17    0.27
  -8  -9  -4    0.07    0.19
   8   9   5    0.47    0.29
  -8  -9  -5    0.99    0.23
   8   9   6    0.18    0.29
   8   9   7   -0.05    0.28
  -7  -9   8   -0.02    0.27
  -7  -9   7    0.67    0.31
  -7  -9   6    0.57    0.33
  -7  -9   5    4.56    0.56
  -7  -9   4   -0.35    0.28
   7   9  -3    3.71    0.49
  -7  -9   3    3.62    0.47
   7   9  -2   11.49    0.81
  -7  -9   2   10.45    0.80
   7   9  -1   10.70    0.77
  -7  -9   1    9.78    0.75
   7   9   0    4.83    0.52
   7   9   0    4.62    0.57
   7   9   0    3.50    0.43
  -7  -9   0    4.13    0.33
  -7  -9   0    3.34    0.43
   7   9   1    5.66    0.56
   7   9   1    5.61    0.58
  -7  -9  -1    6.15    0.40
  -7  -9  -1    6.22    0.58
   7   9   2    0.69    0.29
  -7  -9  -2    0.89    0.21
  -7  -9  -2    0.57    0.26
   7   9   3    0.17    0.26
  -7  -9  -3    0.26    0.20
  -7  -9  -3    0.17    0.25
   7   9   4    0.10    0.26
  -7  -9  -4    0.61    0.20
   7   9   5   -0.25    0.24
   7   9   6   -0.13    0.24
   7   9   7    0.93    0.33
  -6  -9   9    0.27    0.24
  -6  -9   8    0.51    0.27
  -6  -9   7    1.85    0.36
  -6  -9   6    3.09    0.42
  -6  -9   5    0.96    0.31
   6   9  -4    3.04    0.42
  -6  -9   4    3.75    0.46
   6   9  -3    7.97    0.65
  -6  -9   3    7.40    0.63
   6   9  -2   -0.04    0.23
  -6  -9   2    0.04    0.23
   6   9  -1   18.29    0.98
  -6  -9   1   16.09    0.78
  -6  -9   1   17.75    0.97
   6   9   0    7.86    0.73
   6   9   0    7.67    0.61
  -6  -9   0    7.86    0.61
  -6  -9   0    7.77    0.45
   6   9   1    6.36    0.57
   6   9   1    6.27    0.69
  -6  -9  -1    6.99    0.41
  -6  -9  -1    6.61    0.55
   6   9   2    9.69    0.68
  -6  -9  -2    8.93    0.64
  -6  -9  -2    9.78    0.49
   6   9   3    1.53    0.31
   6   9   3    1.46    0.32
  -6  -9  -3    1.79    0.31
   6   9   4    0.91    0.28
   6   9   5   -0.30    0.25
   6   9   6    2.43    0.41
   6   9   7   -0.30    0.25
   6   9   8   -0.04    0.24
  -5  -9   9    0.15    0.22
  -5  -9   8    0.00    0.22
  -5  -9   7    0.18    0.23
  -5  -9   6    4.46    0.51
  -5  -9   5    0.78    0.29
   5   9  -4    9.36    0.69
  -5  -9   4   10.24    0.70
  -5  -9   4    9.32    0.58
   5   9  -3   30.11    1.47
  -5  -9   3   30.91    1.45
   5   9  -2    2.69    0.37
  -5  -9   2    2.86    0.35
   5   9  -1    4.19    0.47
   5   9  -1    5.65    0.53
  -5  -9   1    5.11    0.47
  -5  -9   1    5.00    0.35
   5   9   0    6.17    0.59
   5   9   0    6.02    0.52
  -5  -9   0    6.17    0.49
  -5  -9   0    6.16    0.38
   5   9   1   23.83    1.17
   5   9   1   22.07    1.62
  -5  -9  -1   24.10    1.15
  -5  -9  -1   24.78    0.99
   5   9   2    5.19    0.46
   5   9   2    4.16    0.59
   5   9   2    4.89    0.47
  -5  -9  -2    5.03    0.44
   5   9   3    0.28    0.19
   5   9   3   -0.12    0.20
  -5  -9  -3    0.10    0.16
   5   9   4   17.16    0.86
   5   9   4   19.65    0.99
   5   9   4   15.57    0.89
  -5  -9  -4   19.06    0.93
   5   9   5    0.65    0.17
   5   9   5    0.77    0.26
  -5  -9  -5    0.70    0.53
   5   9   6    0.19    0.23
  -5  -9  -6   -0.08    0.48
   5   9   7   -0.27    0.24
   5   9   8    0.72    0.29
  -4  -9   9    0.29    0.21
  -4  -9   8    0.20    0.22
  -4  -9   7    1.11    0.26
  -4  -9   6    0.58    0.25
   4   9  -5   -0.02    0.22
  -4  -9   5    0.03    0.08
  -4  -9   5   -0.07    0.21
   4   9  -4    5.88    0.53
  -4  -9   4    6.25    0.44
  -4  -9   4    5.77    0.49
   4   9  -3   27.47    1.35
  -4  -9   3   30.43    1.29
  -4  -9   3   27.37    1.33
   4   9  -2   40.26    1.82
  -4  -9   2   40.57    1.61
  -4  -9   2   40.99    1.79
   4   9  -1  104.37    4.39
   4   9  -1  115.55    6.40
  -4  -9   1  107.27    4.04
  -4  -9   1  104.95    4.37
   4   9   0    6.72    0.59
   4   9   0    6.92    0.52
  -4  -9   0    6.15    0.47
  -4  -9   0    6.52    0.36
   4   9   1    0.15    0.19
   4   9   1   -0.16    0.16
  -4  -9  -1    0.05    0.17
  -4  -9  -1    0.36    0.15
   4   9   2   10.83    0.96
   4   9   2   12.10    0.67
   4   9   2   11.56    0.71
  -4  -9  -2   12.28    0.68
   4   9   3    0.65    0.21
   4   9   3    0.54    0.31
   4   9   3    0.61    0.22
  -4  -9  -3    0.50    0.18
  -4  -9  -3    0.51    0.37
   4   9   4    0.14    0.07
   4   9   4    0.57    0.22
   4   9   4   -0.04    0.14
  -4  -9  -4    0.23    0.39
  -4  -9  -4    0.46    0.17
   4   9   5    3.87    0.45
   4   9   5    3.88    0.40
   4   9   5    3.00    0.29
  -4  -9  -5    3.08    0.62
   4   9   6    8.48    0.65
   4   9   6    9.28    0.59
  -4  -9  -6    9.85    1.04
   4   9   7    0.22    0.24
  -4  -9  -7    0.34    0.53
   4   9   8   -0.08    0.21
   4   9   9    0.11    0.18
  -3  -9   9   -0.03    0.18
  -3  -9   8    0.34    0.21
  -3  -9   7   -0.14    0.19
  -3  -9   6    3.17    0.35
  -3  -9   6    2.78    0.33
   3   9  -5    3.60    0.42
  -3  -9   5    2.21    0.25
  -3  -9   5    3.63    0.40
   3   9  -4    2.49    0.32
  -3  -9   4    2.03    0.25
  -3  -9   4    2.43    0.30
   3   9  -3    4.37    0.44
  -3  -9   3    3.98    0.39
  -3  -9   3    4.59    0.37
   3   9  -2    1.46    0.27
  -3  -9   2    1.15    0.21
  -3  -9   2    1.24    0.22
  -3  -9   2    1.05    0.21
  -3  -9   2    1.27    0.18
   3   9  -1   61.21    3.48
   3   9  -1   56.78    2.45
  -3  -9   1   58.41    2.22
  -3  -9   1   55.51    2.42
   3   9   0   53.45    2.29
   3   9   0   52.46    3.28
  -3  -9   0   52.25    2.26
  -3  -9   0   57.33    2.06
   3   9   1   46.73    1.89
   3   9   1   37.94    2.72
   3   9   1   41.99    1.90
  -3  -9  -1   41.85    1.86
  -3  -9  -1   50.74    2.73
   3   9   2    5.22    0.39
   3   9   2    4.17    0.42
   3   9   2    3.81    0.52
  -3  -9  -2    4.30    0.37
  -3  -9  -2    4.96    0.53
   3   9   3   13.04    0.67
   3   9   3   12.60    0.74
   3   9   3   12.62    0.69
  -3  -9  -3   13.13    0.69
  -3  -9  -3   13.67    1.06
   3   9   4    4.59    0.44
   3   9   4    4.60    0.35
  -3  -9  -4    4.70    0.39
  -3  -9  -4    4.56    0.63
   3   9   5   14.27    0.82
   3   9   5   15.06    0.72
   3   9   5   14.89    0.76
  -3  -9  -5   14.16    1.25
   3   9   6    5.54    0.43
   3   9   6    5.40    0.50
   3   9   6    4.58    0.33
  -3  -9  -6    5.40    0.79
   3   9   7    1.49    0.23
   3   9   7    1.87    0.30
  -3  -9  -7    2.07    0.66
   3   9   8    0.47    0.22
  -2  -9  10    0.04    0.12
  -2  -9   9   -0.06    0.15
  -2  -9   8    0.15    0.18
   2   9  -7    0.06    0.25
  -2  -9   7    0.25    0.17
  -2  -9   7    0.01    0.19
   2   9  -6    0.74    0.26
  -2  -9   6    0.50    0.21
  -2  -9   6    0.66    0.19
   2   9  -5    1.05    0.24
  -2  -9   5    0.59    0.21
  -2  -9   5    0.55    0.18
  -2  -9   5    0.75    0.20
   2   9  -4   19.03    0.96
  -2  -9   4   18.55    0.93
   2   9  -3   15.47    0.84
  -2  -9   3   15.50    0.79
  -2  -9   3   15.53    0.80
   2   9  -2   14.45    0.87
   2   9  -2   14.86    0.78
  -2  -9   2   14.06    0.73
  -2  -9   2   13.05    0.61
  -2  -9   2   13.36    0.72
   2   9  -1   14.51    0.97
   2   9  -1   15.66    0.81
  -2  -9   1   15.48    0.65
  -2  -9   1   15.51    0.77
   2   9   0    3.69    0.38
   2   9   0    3.50    0.38
  -2  -9   0    4.89    0.39
  -2  -9   0    3.46    0.33
   2   9   1    2.16    0.25
   2   9   1    2.07    0.27
  -2  -9  -1    1.85    0.31
   2   9   2   12.36    0.63
   2   9   2   11.71    0.67
   2   9   2   12.94    0.64
  -2  -9  -2   11.15    0.91
  -2  -9  -2   11.79    0.63
   2   9   3    0.10    0.13
   2   9   3   -0.20    0.16
   2   9   3    0.17    0.12
  -2  -9  -3    0.15    0.28
  -2  -9  -3    0.02    0.13
   2   9   4    0.83    0.18
   2   9   4    0.52    0.18
   2   9   4    0.82    0.23
  -2  -9  -4    0.92    0.38
  -2  -9  -4    0.85    0.17
   2   9   5   11.20    0.58
   2   9   5   10.61    0.66
   2   9   5   10.97    0.60
  -2  -9  -5    9.96    1.01
   2   9   6    1.74    0.22
   2   9   6    2.24    0.26
   2   9   6    1.70    0.28
  -2  -9  -6    1.89    0.56
   2   9   7    3.48    0.34
   2   9   7    3.21    0.39
  -2  -9  -7    2.96    0.70
   2   9   8    1.12    0.22
   2   9   8    1.15    0.19
  -1  -9   9   -0.07    0.14
  -1  -9   8    0.61    0.19
   1   9  -7    0.06    0.25
  -1  -9   7    0.13    0.18
  -1  -9   7    0.32    0.19
   1   9  -6    1.25    0.28
  -1  -9   6    1.33    0.25
  -1  -9   6    1.12    0.23
   1   9  -5    4.77    0.43
   1   9  -5    5.17    0.43
  -1  -9   5    5.06    0.42
  -1  -9   5    5.13    0.43
   1   9  -4    0.92    0.23
   1   9  -4    1.12    0.17
  -1  -9   4    0.91    0.22
   1   9  -3    6.62    0.49
  -1  -9   3    6.50    0.47
  -1  -9   3    6.11    0.45
   1   9  -2   56.14    2.37
  -1  -9   2   56.13    2.33
  -1  -9   2   55.33    2.13
  -1  -9   2   56.77    2.35
   1   9  -1   30.54    1.44
  -1  -9   1   33.46    1.46
  -1  -9   1   32.07    1.40
  -1  -9   1   32.50    1.25
   1   9   0   83.78    3.39
  -1  -9   0   84.25    3.35
  -1  -9   0   80.85    4.88
   1   9   1    6.14    0.41
   1   9   1    6.93    0.42
   1   9   1    6.17    0.45
  -1  -9  -1    5.60    0.53
  -1  -9  -1    5.88    0.40
   1   9   2    8.41    0.48
   1   9   2    7.96    0.52
   1   9   2    8.21    0.47
  -1  -9  -2    8.07    0.47
  -1  -9  -2    7.32    0.68
   1   9   3   13.76    0.74
   1   9   3   14.14    0.70
  -1  -9  -3   12.23    1.04
  -1  -9  -3   14.39    0.69
   1   9   4    0.14    0.15
   1   9   4    0.10    0.14
   1   9   4    0.26    0.17
  -1  -9  -4    0.10    0.12
  -1  -9  -4    0.35    0.35
   1   9   5    0.96    0.20
   1   9   5    1.11    0.19
   1   9   5    1.03    0.22
  -1  -9  -5    0.94    0.42
   1   9   6    0.59    0.18
   1   9   6    0.44    0.20
  -1  -9  -6    0.41    0.46
   1   9   7    3.08    0.36
   1   9   7    3.40    0.32
  -1  -9  -7    3.13    0.71
   1   9   8    0.84    0.16
   1   9   8    0.94    0.19
  -1  -9  -8    1.08    0.64
   0  -9   9    0.20    0.14
   0  -9   8    0.78    0.19
   0  -9   8    0.93    0.21
   0   9  -7    0.50    0.29
   0  -9   7    0.55    0.21
   0  -9   7    0.34    0.16
   0   9  -6    2.80    0.39
   0  -9   6    2.16    0.29
   0  -9   6    2.27    0.28
   0   9  -5    4.98    0.41
   0  -9   5    4.99    0.41
   0  -9   5    4.64    0.43
   0   9  -4    3.52    0.37
   0  -9   4    3.18    0.34
   0   9  -3   21.58    1.06
   0  -9   3   21.93    1.07
   0  -9   3   23.01    1.04
   0   9  -2   48.56    2.04
   0  -9   2   48.24    2.04
   0  -9   2   46.61    2.00
   0  -9   2   46.94    1.81
   0   9  -1   15.75    0.81
   0  -9   1   16.01    0.76
   0  -9   1   13.45    0.93
   0  -9   1   16.01    0.64
   0  -9   1   16.43    0.81
   0   9   0    0.12    0.16
   0   9   0    0.23    0.15
   0  -9   0    0.14    0.14
   0   9   1   16.12    0.83
   0   9   1   16.61    0.79
   0   9   1   16.33    0.80
   0  -9  -1   15.23    0.77
   0   9   2   46.38    2.01
   0   9   2   49.45    1.98
   0   9   2   46.60    2.01
   0  -9  -2   45.82    1.96
   0   9   3   21.09    1.03
   0   9   3   21.85    1.01
   0  -9  -3   21.36    0.97
   0  -9  -3   21.72    1.02
   0   9   4    3.54    0.33
   0   9   4    3.52    0.33
   0   9   4    3.37    0.37
   0  -9  -4    3.54    0.36
   0  -9  -4    3.24    0.28
   0   9   5    4.95    0.37
   0   9   5    5.13    0.42
   0   9   5    5.17    0.39
   0  -9  -5    3.41    0.64
   0  -9  -5    5.06    0.41
   0   9   6    3.04    0.36
   0   9   6    2.65    0.32
   0  -9  -6    2.93    0.33
   0  -9  -6    2.47    0.64
   0   9   7    0.30    0.16
   0   9   7    0.46    0.19
   0  -9  -7    0.17    0.21
   0  -9  -7   -0.05    0.50
   0   9   8    1.20    0.17
   0   9   8    0.84    0.18
   0  -9  -8    1.25    0.62
   1  -9   9    0.03    0.12
   1  -9   8    0.80    0.18
   1  -9   7    3.74    0.43
   1  -9   7    3.19    0.34
   1  -9   6    0.22    0.21
   1  -9   6    0.51    0.18
  -1   9  -5    0.89    0.21
   1  -9   5    0.80    0.19
   1  -9   5    0.58    0.22
  -1   9  -4   -0.08    0.16
   1  -9   4    0.11    0.08
   1  -9   4    0.13    0.15
  -1   9  -3   15.10    0.76
  -1   9  -3   13.91    0.76
   1  -9   3   14.92    0.75
   1  -9   3   14.15    0.79
  -1   9  -2    8.80    0.51
  -1   9  -2    7.97    0.54
   1  -9   2    8.28    0.55
   1  -9   2    7.72    0.49
   1  -9   2    8.74    0.39
  -1   9  -1    6.52    0.47
  -1   9  -1    6.34    0.42
   1  -9   1    6.39    0.42
   1  -9   1    6.37    0.47
  -1   9   0   83.64    3.48
  -1   9   0   83.89    3.44
   1  -9   0   84.86    3.40
  -1   9   1   32.32    1.42
  -1   9   1   32.92    1.40
  -1   9   1   30.45    1.43
   1  -9  -1   31.51    1.38
   1  -9  -1   32.11    1.42
  -1   9   2   56.08    2.39
  -1   9   2   57.12    2.35
  -1   9   2   55.53    2.40
   1  -9  -2   56.77    2.33
   1  -9  -2   58.20    2.42
  -1   9   3    6.99    0.45
  -1   9   3    6.33    0.48
   1  -9  -3    6.03    0.45
   1  -9  -3    6.07    0.39
  -1   9   4    1.11    0.21
  -1   9   4    0.92    0.21
  -1   9   4    0.72    0.17
   1  -9  -4    0.68    0.22
   1  -9  -4    0.90    0.15
  -1   9   5    4.83    0.41
  -1   9   5    4.65    0.38
  -1   9   5    5.10    0.42
   1  -9  -5    4.33    0.43
  -1   9   6    1.06    0.22
  -1   9   6    1.32    0.24
   1  -9  -6    1.24    0.29
  -1   9   7    0.12    0.16
  -1   9   7    0.34    0.17
   1  -9  -7   -0.23    0.42
   1  -9  -7    0.63    0.24
  -1   9   8    0.74    0.17
  -1   9   8    0.67    0.18
   1  -9  -8    0.99    0.61
   2  -9   9    0.00    0.13
   2  -9   8    1.34    0.20
   2  -9   7    3.10    0.39
   2  -9   7    3.55    0.35
  -2   9  -6    1.74    0.29
   2  -9   6    1.63    0.24
   2  -9   6    1.70    0.31
  -2   9  -5   10.85    0.62
  -2   9  -5   11.29    0.65
   2  -9   5   10.72    0.61
   2  -9   5   10.76    0.69
  -2   9  -4    0.93    0.22
  -2   9  -4    0.81    0.20
   2  -9   4    0.68    0.18
   2  -9   4    0.85    0.21
  -2   9  -3    0.12    0.17
  -2   9  -3    0.10    0.17
   2  -9   3    0.17    0.14
   2  -9   3    0.16    0.17
   2  -9   3    0.07    0.14
  -2   9  -2   12.50    0.66
  -2   9  -2   11.83    0.68
   2  -9   2   12.40    0.51
   2  -9   2   11.93    0.71
   2  -9   2   12.20    0.65
  -2   9  -1    2.06    0.25
  -2   9  -1    1.83    0.27
   2  -9   1    1.60    0.20
  -2   9   0    4.27    0.35
  -2   9   0    3.76    0.38
   2  -9   0    4.25    0.35
   2  -9   0    3.90    0.33
  -2   9   1   16.33    0.80
  -2   9   1   16.07    0.79
  -2   9   1   15.43    0.82
   2  -9  -1   16.05    0.81
   2  -9  -1   15.05    0.76
  -2   9   2   13.20    0.71
  -2   9   2   14.18    0.73
  -2   9   2   14.01    0.75
   2  -9  -2   13.80    0.74
   2  -9  -2   13.31    0.68
  -2   9   3   14.04    0.74
  -2   9   3   15.07    0.77
  -2   9   3   14.50    0.79
   2  -9  -3   15.20    0.71
   2  -9  -3   14.61    0.79
  -2   9   4   19.80    0.95
  -2   9   4   19.24    0.95
   2  -9  -4   18.36    0.85
   2  -9  -4   18.21    0.97
  -2   9   5    1.18    0.21
   2  -9  -5    0.88    0.26
  -2   9   6    0.88    0.21
  -2   9   6    0.66    0.20
   2  -9  -6    0.77    0.28
  -2   9   7    0.09    0.18
  -2   9   7   -0.06    0.17
   2  -9  -7    0.22    0.25
  -2   9   8    0.26    0.17
  -2   9   8    0.09    0.17
   2  -9  -8    0.52    0.28
  -2   9   9   -0.38    0.12
  -2   9   9    0.34    0.12
   3  -9   9    0.02    0.15
   3  -9   8    0.49    0.17
   3  -9   7    1.82    0.24
  -3   9  -6    5.58    0.44
   3  -9   6    4.98    0.41
   3  -9   6    4.90    0.53
  -3   9  -5   14.64    0.77
  -3   9  -5   14.98    0.79
   3  -9   5   13.97    0.86
   3  -9   5   15.49    0.77
  -3   9  -4    4.71    0.39
  -3   9  -4    4.00    0.40
   3  -9   4    3.87    0.47
   3  -9   4    3.90    0.37
  -3   9  -3   13.54    0.74
  -3   9  -3   13.32    0.75
   3  -9   3   14.92    0.98
   3  -9   3   14.39    0.73
   3  -9   3   13.27    0.80
  -3   9  -2    5.04    0.40
  -3   9  -2    4.88    0.42
   3  -9   2    4.91    0.47
   3  -9   2    4.61    0.37
   3  -9   2    5.16    0.25
  -3   9  -1   44.20    1.89
  -3   9  -1   43.10    1.90
   3  -9   1   42.00    1.91
   3  -9   1   44.66    1.85
  -3   9   0   54.47    2.34
  -3   9   0   56.49    2.37
   3  -9   0   53.68    2.37
   3  -9   0   56.34    2.29
  -3   9   1   58.88    2.44
  -3   9   1   57.04    2.46
   3  -9  -1   57.80    2.37
   3  -9  -1   56.58    2.47
  -3   9   2    1.43    0.23
  -3   9   2    1.26    0.22
  -3   9   2    0.93    0.23
   3  -9  -2    1.00    0.23
   3  -9  -2    0.93    0.16
  -3   9   3    4.37    0.40
  -3   9   3    3.94    0.40
  -3   9   3    4.05    0.37
   3  -9  -3    4.17    0.42
   3  -9  -3    3.84    0.31
  -3   9   4    3.00    0.35
  -3   9   4    2.48    0.31
   3  -9  -4    2.37    0.34
   3  -9  -4    2.42    0.25
  -3   9   5    3.72    0.38
  -3   9   5    4.26    0.41
   3  -9  -5    3.14    0.40
   3  -9  -5    3.84    0.29
  -3   9   6    3.23    0.38
  -3   9   6    2.76    0.31
   3  -9  -6    2.93    0.39
  -3   9   7    0.08    0.18
  -3   9   7    0.08    0.19
   3  -9  -7    0.10    0.28
  -3   9   8    0.31    0.20
   3  -9  -8    0.43    0.29
  -3   9   9   -0.28    0.17
   4  -9   9   -0.06    0.16
   4  -9   8   -0.22    0.16
   4  -9   7    0.10    0.17
   4  -9   6    9.52    0.57
  -4   9  -5    3.97    0.37
   4  -9   5    1.89    0.34
   4  -9   5    3.12    0.37
   4  -9   5    3.05    0.50
  -4   9  -4    0.57    0.21
  -4   9  -4   -0.15    0.19
   4  -9   4    0.06    0.22
   4  -9   4   -0.08    0.24
   4  -9   4   -0.01    0.18
  -4   9  -3    0.32    0.19
  -4   9  -3    0.03    0.19
   4  -9   3    0.22    0.17
   4  -9   3    0.01    0.22
   4  -9   3    0.10    0.20
  -4   9  -2   13.09    0.73
  -4   9  -2   12.98    0.72
   4  -9   2   13.02    0.68
   4  -9   2   12.47    0.73
   4  -9   2   12.24    0.78
   4  -9   2   12.13    0.51
  -4   9  -1    0.04    0.18
  -4   9  -1    0.07    0.18
   4  -9   1    0.03    0.19
   4  -9   1    0.05    0.14
  -4   9   0    6.72    0.45
  -4   9   0    6.50    0.50
   4  -9   0    6.81    0.43
   4  -9   0    6.10    0.47
  -4   9   1  104.41    4.39
  -4   9   1  108.69    4.32
   4  -9  -1  107.51    4.25
   4  -9  -1  105.05    4.42
  -4   9   2   42.57    1.84
  -4   9   2   41.98    1.85
  -4   9   2   41.91    1.82
   4  -9  -2   40.19    1.88
   4  -9  -2   40.88    1.75
  -4   9   3   28.10    1.30
  -4   9   3   28.11    1.28
  -4   9   3   27.88    1.34
   4  -9  -3   27.50    1.34
   4  -9  -3   27.23    1.21
  -4   9   4    7.23    0.52
  -4   9   4    5.73    0.46
   4  -9  -4    6.55    0.56
   4  -9  -4    6.23    0.40
  -4   9   5    0.10    0.15
  -4   9   5    0.13    0.21
   4  -9  -5    0.51    0.29
   4  -9  -5    0.28    0.15
  -4   9   6    0.68    0.24
  -4   9   6    0.81    0.23
   4  -9  -6    0.47    0.31
  -4   9   7    1.40    0.27
   4  -9  -7    1.34    0.37
  -4   9   8    0.22    0.22
   4  -9  -8    0.58    0.33
  -4   9   9   -0.17    0.20
   5  -9   8    0.89    0.22
   5  -9   7   -0.07    0.17
   5  -9   6   -0.06    0.17
  -5   9  -5    0.96    0.23
   5  -9   5    0.39    0.19
   5  -9   5    0.74    0.34
  -5   9  -4   20.35    0.96
  -5   9  -4   18.49    0.98
   5  -9   4   17.74    1.09
   5  -9   4   19.31    0.95
   5  -9   4   20.31    1.41
  -5   9  -3    0.24    0.19
  -5   9  -3   -0.55    0.20
   5  -9   3   -0.31    0.16
   5  -9   3    0.09    0.19
   5  -9   3   -0.11    0.24
  -5   9  -2    5.43    0.43
  -5   9  -2    4.88    0.47
   5  -9   2    5.09    0.23
   5  -9   2    5.26    0.42
   5  -9   2    4.89    0.45
  -5   9  -1   25.02    1.19
  -5   9  -1   25.01    1.18
   5  -9   1   25.87    1.14
   5  -9   1   23.18    1.21
  -5   9   0    5.62    0.50
  -5   9   0    6.36    0.48
   5  -9   0    5.87    0.49
   5  -9   0    6.45    0.44
  -5   9   1    4.80    0.47
  -5   9   1    4.87    0.45
   5  -9  -1    4.68    0.48
   5  -9  -1    5.12    0.38
  -5   9   2    2.94    0.37
  -5   9   2    2.71    0.37
   5  -9  -2    2.48    0.38
   5  -9  -2    3.10    0.32
  -5   9   3   30.35    1.48
  -5   9   3   29.98    1.41
  -5   9   3   30.52    1.42
   5  -9  -3   30.12    1.33
   5  -9  -3   31.18    1.49
  -5   9   4    9.51    0.67
  -5   9   4    9.95    0.65
   5  -9  -4    9.56    0.55
   5  -9  -4    9.80    0.73
  -5   9   5    1.28    0.29
   5  -9  -5    0.70    0.32
  -5   9   6    5.36    0.51
   5  -9  -6    5.31    0.60
  -5   9   7   -0.06    0.22
   5  -9  -7    0.45    0.34
  -5   9   8   -0.41    0.21
  -5   9   9   -0.07    0.23
   6  -9   8   -0.32    0.19
   6  -9   7   -0.21    0.19
   6  -9   6    2.51    0.31
   6  -9   5    0.26    0.19
  -6   9  -4    1.07    0.26
   6  -9   4    0.59    0.22
   6  -9   4    0.87    0.36
  -6   9  -3    2.05    0.30
  -6   9  -3    1.27    0.31
   6  -9   3    1.21    0.24
   6  -9   3    1.82    0.32
  -6   9  -2    8.70    0.64
  -6   9  -2    9.77    0.60
   6  -9   2    8.78    0.58
   6  -9   2    9.57    0.64
  -6   9  -1    7.12    0.52
  -6   9  -1    6.49    0.56
   6  -9   1    6.47    0.47
   6  -9   1    6.51    0.55
  -6   9   0    7.49    0.54
  -6   9   0    7.42    0.60
   6  -9   0    7.19    0.58
   6  -9   0    8.19    0.51
  -6   9   1   16.79    0.93
  -6   9   1   17.40    0.93
   6  -9  -1   16.29    0.95
   6  -9  -1   17.28    0.84
  -6   9   2    0.09    0.25
  -6   9   2   -0.11    0.23
   6  -9  -2   -0.05    0.25
   6  -9  -2   -0.13    0.16
  -6   9   3    7.27    0.60
   6  -9  -3    7.44    0.49
   6  -9  -3    7.34    0.62
  -6   9   4    2.86    0.39
   6  -9  -4    3.41    0.49
   6  -9  -4    3.21    0.32
  -6   9   5    0.59    0.29
   6  -9  -5    0.92    0.35
  -6   9   6    2.38    0.37
   6  -9  -6    3.26    0.49
  -6   9   7    1.40    0.31
  -6   9   8    0.06    0.26
  -6   9   9   -0.22    0.24
   7  -9   7    0.78    0.25
   7  -9   6    0.27    0.22
   7  -9   5    0.10    0.20
   7  -9   4    0.46    0.22
  -7   9  -3   -0.23    0.24
  -7   9  -3    0.02    0.24
   7  -9   3    0.25    0.22
   7  -9   3    0.24    0.25
  -7   9  -2    0.43    0.27
  -7   9  -2    0.32    0.27
   7  -9   2    1.12    0.32
   7  -9   2    0.66    0.22
  -7   9  -1    6.36    0.53
  -7   9  -1    5.09    0.56
   7  -9   1    5.76    0.48
   7  -9   1    6.11    0.57
  -7   9   0    4.27    0.48
  -7   9   0    3.62    0.43
   7  -9   0    4.20    0.42
   7  -9   0    3.69    0.47
  -7   9   1   10.71    0.73
   7  -9  -1    9.23    0.76
   7  -9  -1   10.48    0.63
  -7   9   2   11.45    0.76
   7  -9  -2   11.37    0.80
   7  -9  -2   10.70    0.64
  -7   9   3    3.55    0.44
   7  -9  -3    4.22    0.55
   7  -9  -3    4.04    0.39
  -7   9   4    0.24    0.29
   7  -9  -4    0.38    0.32
  -7   9   5    3.42    0.44
   7  -9  -5    4.20    0.56
  -7   9   6    0.29    0.28
  -7   9   7    0.26    0.29
  -7   9   8   -0.25    0.29
   8  -9   7   -0.52    0.22
   8  -9   6    0.23    0.24
   8  -9   5    0.51    0.25
   8  -9   4    0.41    0.27
   8  -9   4   -0.13    0.22
   8  -9   3    0.19    0.26
   8  -9   3    0.24    0.21
  -8   9  -2    0.57    0.30
   8  -9   2    0.06    0.27
   8  -9   2    0.39    0.24
  -8   9  -1    7.11    0.64
   8  -9   1    5.74    0.63
   8  -9   1    6.86    0.53
  -8   9   0   -0.25    0.28
   8  -9   0    0.07    0.21
   8  -9   0    0.17    0.31
  -8   9   1    5.47    0.61
   8  -9  -1    5.77    0.49
   8  -9  -1    5.55    0.65
  -8   9   2    0.98    0.34
   8  -9  -2    0.71    0.36
   8  -9  -2    0.96    0.24
  -8   9   3   14.13    0.88
   8  -9  -3   12.11    0.73
   8  -9  -3   12.42    0.95
  -8   9   4    3.51    0.47
  -8   9   5    2.80    0.43
  -8   9   6    0.04    0.32
  -8   9   7   -0.06    0.31
   9  -9   6    0.21    0.28
   9  -9   5    5.37    0.55
   9  -9   4    0.11    0.25
   9  -9   3    1.06    0.32
   9  -9   3    0.25    0.24
   9  -9   2    1.07    0.33
   9  -9   2    0.25    0.25
  -9   9  -1    0.29    0.33
   9  -9   1    0.35    0.24
   9  -9   1    0.53    0.31
  -9   9   0   -0.04    0.31
   9  -9   0   -0.03    0.30
   9  -9   0    0.09    0.24
  -9   9   1    8.70    0.76
   9  -9  -1    8.31    0.62
   9  -9  -1    9.16    0.80
  -9   9   2   -0.41    0.32
   9  -9  -2    0.08    0.24
  -9   9   3    1.33    0.38
  -9   9   4    0.41    0.36
  -9   9   5    3.24    0.49
  -9   9   6    1.75    0.45
  -9   9   7    1.11    0.44
  10  -9   5   -0.14    0.30
  10  -9   4    0.85    0.33
  10  -9   3   10.00    0.74
  10  -9   3    9.85    0.80
  10  -9   2    0.06    0.26
  10  -9   2    0.54    0.33
  10  -9   1    0.73    0.30
 -10   9   0    0.28    0.38
  10  -9   0    0.05    0.26
 -10   9   1    2.57    0.47
  10  -9  -1    2.56    0.37
 -10   9   2    0.48    0.40
 -10   9   3    0.75    0.41
 -10   9   4    0.15    0.38
 -10   9   5   -0.61    0.36
 -10   9   6   -0.61    0.38
  11  -9   3    0.14    0.31
  11  -9   2    0.98    0.38
  11  -9   1    7.55    0.69
  11  -9   0    0.18    0.32
 -11   9   1   -0.24    0.37
 -11   9   2    0.04    0.41
 -11   9   3    3.98    0.62
 -11   9   4    0.63    0.46
  12  -9   1   -0.38    0.32
  12  -9   0    0.67    0.37
 -12   9   2   -0.44    0.44
  12  10   0    0.00    0.41
 -11 -10   4    0.52    0.45
 -11 -10   3    1.43    0.47
 -11 -10   2    1.24    0.42
  11  10  -1    0.92    0.43
 -11 -10   1    1.50    0.44
  11  10   0    2.37    0.52
  11  10   1    0.68    0.42
  11  10   2    0.11    0.38
  11  10   3    1.13    0.48
 -10 -10   6    0.18    0.42
 -10 -10   5    0.92    0.44
 -10 -10   4    0.36    0.39
 -10 -10   3    0.06    0.35
 -10 -10   2    1.90    0.46
  10  10  -1    3.34    0.53
 -10 -10   1    3.91    0.55
  10  10   0    0.32    0.32
 -10 -10   0    0.59    0.36
  10  10   1   -0.03    0.32
  10  10   2    5.12    0.65
  10  10   3    1.05    0.42
 -10 -10  -3    1.56    0.29
  10  10   4    0.17    0.33
  10  10   5    0.72    0.39
  -9 -10   7    0.39    0.39
  -9 -10   6    0.00    0.37
  -9 -10   5    0.13    0.36
  -9 -10   4    0.07    0.35
  -9 -10   3    0.12    0.35
   9  10  -2   -0.20    0.30
  -9 -10   2    0.60    0.37
   9  10  -1    1.24    0.40
  -9 -10   1    0.40    0.34
   9  10   0    7.53    0.76
  -9 -10   0    8.08    0.74
   9  10   1    3.80    0.55
  -9 -10  -1    2.93    0.46
   9  10   2    0.27    0.33
  -9 -10  -2    0.09    0.21
   9  10   3    0.12    0.30
  -9 -10  -3    0.08    0.21
   9  10   4    2.37    0.47
  -9 -10  -4    2.21    0.29
   9  10   5    6.77    0.74
   9  10   6    0.78    0.36
  -8 -10   7    1.20    0.40
  -8 -10   6    0.23    0.35
  -8 -10   5   -0.19    0.32
  -8 -10   4   -0.19    0.34
   8  10  -3    3.76    0.53
  -8 -10   3    2.57    0.49
   8  10  -2    0.68    0.34
  -8 -10   2    0.72    0.36
   8  10  -1    0.82    0.36
  -8 -10   1    0.52    0.34
   8  10   0    0.54    0.32
  -8 -10   0    0.44    0.33
   8  10   1   18.85    1.17
  -8 -10  -1   19.66    1.15
  -8 -10  -1   21.24    0.94
   8  10   2    5.92    0.68
  -8 -10  -2    6.43    0.45
  -8 -10  -2    6.65    0.63
   8  10   3    3.50    0.50
  -8 -10  -3    3.01    0.32
   8  10   4    2.01    0.41
  -8 -10  -4    1.89    0.27
   8  10   5    1.90    0.42
  -8 -10  -5    1.75    0.27
   8  10   6    0.40    0.31
   8  10   7    4.10    0.55
  -7 -10   8    0.40    0.30
  -7 -10   7    0.49    0.31
  -7 -10   6   -0.03    0.29
  -7 -10   5    1.75    0.40
  -7 -10   4    2.15    0.44
   7  10  -3    0.17    0.29
  -7 -10   3   -0.53    0.28
   7  10  -2    6.10    0.65
  -7 -10   2    5.28    0.64
   7  10  -1   29.99    1.94
   7  10  -1   27.12    1.44
  -7 -10   1   27.13    1.43
   7  10   0    3.15    0.53
   7  10   0    2.87    0.44
  -7 -10   0    2.78    0.31
  -7 -10   0    2.00    0.39
   7  10   1    0.44    0.27
  -7 -10  -1    0.10    0.27
  -7 -10  -1    0.43    0.22
   7  10   2    2.40    0.41
  -7 -10  -2    3.25    0.32
  -7 -10  -2    2.78    0.42
   7  10   3   14.30    0.94
  -7 -10  -3   14.84    0.70
   7  10   4    0.09    0.26
  -7 -10  -4    0.56    0.21
   7  10   5   -0.05    0.26
   7  10   6    3.31    0.48
   7  10   7    2.04    0.41
  -6 -10   8    0.23    0.27
  -6 -10   7    2.48    0.40
  -6 -10   6    1.51    0.36
  -6 -10   5    5.40    0.61
   6  10  -4    2.89    0.43
  -6 -10   4    2.36    0.41
   6  10  -3    0.73    0.29
  -6 -10   3    0.33    0.29
   6  10  -2    1.58    0.33
  -6 -10   2    1.21    0.31
   6  10  -1   -0.04    0.25
   6  10  -1   -0.03    0.21
  -6 -10   1   -0.07    0.19
  -6 -10   1   -0.38    0.23
   6  10   0   15.60    1.20
   6  10   0   15.33    0.94
  -6 -10   0   15.51    0.92
  -6 -10   0   17.18    0.76
   6  10   1   25.34    1.92
   6  10   1   28.38    1.40
  -6 -10  -1   29.47    1.18
  -6 -10  -1   29.39    1.38
   6  10   2    0.14    0.24
  -6 -10  -2    0.40    0.19
  -6 -10  -2    0.44    0.24
   6  10   3    2.00    0.38
  -6 -10  -3    2.32    0.34
   6  10   4    2.78    0.41
   6  10   5    5.92    0.63
   6  10   6    0.29    0.27
   6  10   7    0.57    0.30
   6  10   8    0.38    0.29
  -5 -10   9   -0.09    0.22
  -5 -10   8   -0.02    0.22
  -5 -10   7    0.14    0.25
  -5 -10   6    0.66    0.28
  -5 -10   5   19.10    1.06
   5  10  -4    2.02    0.36
  -5 -10   4    2.54    0.32
  -5 -10   4    1.92    0.35
   5  10  -3   15.23    0.92
  -5 -10   3   15.40    0.90
   5  10  -2    5.37    0.53
  -5 -10   2    4.72    0.50
   5  10  -1    4.33    0.47
   5  10  -1    4.33    0.48
  -5 -10   1    3.85    0.45
  -5 -10   1    4.48    0.34
   5  10   0    5.51    0.53
   5  10   0    5.85    0.60
  -5 -10   0    6.37    0.39
  -5 -10   0    6.63    0.52
   5  10   1   17.42    1.33
   5  10   1   18.84    1.00
  -5 -10  -1   17.69    0.95
  -5 -10  -1   18.41    0.79
   5  10   2   23.36    1.17
   5  10   2   21.18    1.64
  -5 -10  -2   23.83    1.14
   5  10   3   29.46    1.35
   5  10   3   28.19    1.40
  -5 -10  -3   28.95    1.36
   5  10   4    4.37    0.51
   5  10   4    3.61    0.36
   5  10   4    4.08    0.45
  -5 -10  -4    4.27    0.43
   5  10   5    3.85    0.46
  -5 -10  -5    5.21    0.77
   5  10   6    1.04    0.33
  -5 -10  -6    1.57    0.65
   5  10   7    2.76    0.42
   5  10   8    0.26    0.26
  -4 -10   9    0.61    0.24
  -4 -10   8    0.25    0.23
  -4 -10   7    0.10    0.22
  -4 -10   6   -0.04    0.22
   4  10  -5    2.53    0.38
  -4 -10   5    1.65    0.26
  -4 -10   5    2.07    0.33
   4  10  -4    1.65    0.33
  -4 -10   4    1.91    0.27
  -4 -10   4    2.14    0.32
   4  10  -3    8.11    0.64
  -4 -10   3    8.36    0.61
  -4 -10   3    7.98    0.54
   4  10  -2    1.76    0.33
  -4 -10   2    1.50    0.29
  -4 -10   2    2.49    0.26
   4  10  -1    5.05    0.49
   4  10  -1    5.52    0.50
  -4 -10   1    5.43    0.34
  -4 -10   1    4.37    0.45
   4  10   0    5.32    0.54
   4  10   0    5.07    0.48
  -4 -10   0    5.92    0.34
  -4 -10   0    5.42    0.46
   4  10   1    4.29    0.52
   4  10   1    3.83    0.44
  -4 -10  -1    3.86    0.39
  -4 -10  -1    4.48    0.29
   4  10   2   28.76    1.28
   4  10   2   24.49    1.86
   4  10   2   28.05    1.33
  -4 -10  -2   28.88    1.29
   4  10   3   52.87    2.31
   4  10   3   54.76    2.26
   4  10   3   44.39    3.37
  -4 -10  -3   52.64    2.26
  -4 -10  -3   60.58    3.39
   4  10   4   36.25    1.64
   4  10   4   35.77    1.71
  -4 -10  -4   35.47    1.65
  -4 -10  -4   41.78    2.56
   4  10   5    6.58    0.58
   4  10   5    6.39    0.51
   4  10   5    6.53    0.44
  -4 -10  -5    6.90    0.90
   4  10   6    2.31    0.36
  -4 -10  -6    2.88    0.70
   4  10   7    0.48    0.28
  -4 -10  -7    1.08    0.62
   4  10   8    0.55    0.26
   4  10   9    0.82    0.23
  -3 -10   9    0.70    0.23
  -3 -10   8   -0.03    0.19
  -3 -10   7    0.28    0.23
  -3 -10   6    0.96    0.26
  -3 -10   6    1.03    0.22
   3  10  -5    0.84    0.25
  -3 -10   5    0.84    0.25
   3  10  -4    1.48    0.29
  -3 -10   4    1.74    0.26
  -3 -10   4    1.57    0.27
   3  10  -3    0.63    0.25
  -3 -10   3    0.29    0.18
  -3 -10   3   -0.08    0.16
  -3 -10   3    0.24    0.17
   3  10  -2    0.43    0.15
   3  10  -2   -0.06    0.20
  -3 -10   2    0.05    0.19
  -3 -10   2    0.17    0.14
   3  10  -1    1.07    0.22
   3  10  -1    0.64    0.25
  -3 -10   1    1.08    0.23
  -3 -10   1    1.18    0.19
   3  10   0    9.65    0.64
   3  10   0    9.28    0.75
  -3 -10   0    9.81    0.59
  -3 -10   0   10.18    0.48
   3  10   1   45.95    1.91
   3  10   1   38.75    2.68
  -3 -10  -1   44.34    1.86
   3  10   2    1.52    0.24
   3  10   2    1.75    0.37
   3  10   2    1.43    0.27
  -3 -10  -2    2.08    0.27
  -3 -10  -2    2.41    0.41
   3  10   3   -0.03    0.20
   3  10   3    0.18    0.15
   3  10   3    0.07    0.17
  -3 -10  -3    0.16    0.16
  -3 -10  -3    0.20    0.29
   3  10   4   26.78    1.35
   3  10   4   28.86    1.29
  -3 -10  -4   29.30    1.31
  -3 -10  -4   28.87    1.99
   3  10   5   23.83    1.11
   3  10   5   21.99    1.16
   3  10   5   22.50    1.07
  -3 -10  -5   24.29    1.80
   3  10   6   22.74    1.17
   3  10   6   22.50    1.09
  -3 -10  -6   24.24    1.86
   3  10   7    0.23    0.23
  -3 -10  -7    0.50    0.57
   3  10   8    0.05    0.20
   3  10   9    0.18    0.17
  -2 -10   9    0.13    0.18
  -2 -10   8    0.62    0.22
   2  10  -7    1.06    0.30
  -2 -10   7    0.91    0.24
   2  10  -6    0.26    0.20
  -2 -10   6    0.30    0.19
  -2 -10   6    0.29    0.21
   2  10  -5    3.23    0.37
   2  10  -5    2.70    0.31
  -2 -10   5    1.82    0.26
  -2 -10   5    2.79    0.32
  -2 -10   5    1.72    0.24
   2  10  -4   20.73    1.03
  -2 -10   4   18.13    0.98
  -2 -10   4   21.09    1.01
   2  10  -3    0.67    0.22
  -2 -10   3    0.32    0.17
  -2 -10   3    0.45    0.19
   2  10  -2    0.86    0.13
   2  10  -2    0.84    0.24
  -2 -10   2    1.13    0.18
  -2 -10   2    0.52    0.18
  -2 -10   2    0.52    0.18
   2  10  -1   12.82    0.73
   2  10  -1   10.88    0.80
  -2 -10   1   12.70    0.67
  -2 -10   1   12.77    0.55
   2  10   0   13.93    0.84
  -2 -10   0   15.00    0.79
  -2 -10   0   17.29    1.05
   2  10   1    5.98    0.44
   2  10   1    5.43    0.47
  -2 -10  -1    6.24    0.53
  -2 -10  -1    5.34    0.42
   2  10   2   20.09    1.05
   2  10   2   21.17    1.01
   2  10   2   22.35    1.01
  -2 -10  -2   21.01    1.45
  -2 -10  -2   20.97    1.00
   2  10   3   26.58    1.25
   2  10   3   25.21    1.19
   2  10   3   25.91    1.18
  -2 -10  -3   26.58    1.19
  -2 -10  -3   25.47    1.79
   2  10   4    1.46    0.23
   2  10   4    0.67    0.15
   2  10   4    0.87    0.25
  -2 -10  -4    1.06    0.43
  -2 -10  -4    1.22    0.21
   2  10   5    3.78    0.45
   2  10   5    3.77    0.38
   2  10   5    4.21    0.35
  -2 -10  -5    3.38    0.64
   2  10   6    1.64    0.24
   2  10   6    1.93    0.27
   2  10   6    1.71    0.30
  -2 -10  -6    2.13    0.61
   2  10   7    0.84    0.21
   2  10   7    0.50    0.22
  -2 -10  -7    0.85    0.55
   2  10   8    2.10    0.29
   2  10   9   -0.17    0.12
  -1 -10   9    1.74    0.24
  -1 -10   8    0.84    0.22
   1  10  -7    3.52    0.45
  -1 -10   7    3.48    0.38
  -1 -10   7    2.99    0.34
  -1 -10   7    3.28    0.36
   1  10  -6    4.36    0.42
  -1 -10   6    3.68    0.40
  -1 -10   6    3.90    0.42
   1  10  -5    2.45    0.25
   1  10  -5    2.26    0.31
  -1 -10   5    1.55    0.25
  -1 -10   5    1.85    0.27
   1  10  -4    2.34    0.32
  -1 -10   4    2.00    0.28
   1  10  -3   37.59    1.68
  -1 -10   3   36.15    1.46
  -1 -10   3   37.66    1.63
  -1 -10   3   36.99    1.65
   1  10  -2  200.08    7.82
  -1 -10   2  200.23    7.80
  -1 -10   2  192.64    7.25
  -1 -10   2  195.19    7.77
   1  10  -1    2.05    0.29
  -1 -10   1    3.01    0.32
  -1 -10   1    2.58    0.22
  -1 -10   0    8.96    0.55
  -1 -10   0   10.15    0.70
   1  10   1   54.99    2.25
   1  10   1   54.67    2.20
   1  10   1   53.49    2.24
  -1 -10  -1   48.20    3.18
  -1 -10  -1   50.76    2.19
   1  10   2   13.06    0.68
   1  10   2   13.95    0.69
   1  10   2   13.35    0.74
  -1 -10  -2   11.86    0.97
  -1 -10  -2   12.54    0.67
   1  10   3    2.88    0.33
   1  10   3    2.87    0.32
   1  10   3    3.32    0.32
  -1 -10  -3    3.32    0.31
  -1 -10  -3    2.94    0.52
   1  10   4    0.49    0.17
   1  10   4    0.78    0.20
   1  10   4    0.66    0.21
  -1 -10  -4    0.81    0.38
  -1 -10  -4    0.76    0.17
   1  10   5    8.44    0.50
   1  10   5    7.21    0.55
   1  10   5    7.43    0.49
  -1 -10  -5    7.01    0.89
   1  10   6    1.90    0.28
   1  10   6    1.95    0.29
   1  10   6    2.19    0.27
  -1 -10  -6    2.19    0.64
   1  10   7    3.00    0.33
   1  10   7    2.09    0.30
  -1 -10  -7    1.79    0.65
   1  10   8    0.16    0.16
   1  10   8    0.11    0.18
   0 -10   9    0.07    0.16
   0 -10   8    1.51    0.23
   0 -10   7    5.12    0.42
   0 -10   7    5.17    0.48
   0 -10   6    1.05    0.25
   0 -10   6    1.06    0.23
   0  10  -5    6.28    0.48
   0 -10   5    5.85    0.49
   0 -10   5    5.76    0.46
   0  10  -4   16.00    0.85
   0 -10   4   15.75    0.82
   0  10  -3   19.08    0.99
   0 -10   3   19.60    0.82
   0 -10   3   19.55    0.96
   0 -10   3   19.92    1.00
   0  10  -2   13.84    0.77
   0 -10   2   13.80    0.77
   0 -10   2   12.91    0.58
   0 -10   2   12.86    0.71
   0  10  -1   58.39    2.39
   0 -10   1   58.35    2.34
   0 -10   1   58.24    2.12
   0 -10   1   49.23    3.28
   0  10   0  302.87   12.03
   0  10   0  304.87   11.78
   0 -10   0  293.14   11.73
   0  10   1   57.56    2.46
   0  10   1   62.32    2.43
   0  10   1   56.62    2.46
   0 -10  -1   55.91    2.40
   0  10   2   12.71    0.71
   0  10   2   14.71    0.72
   0  10   2   13.33    0.75
   0 -10  -2   13.28    0.69
   0  10   3   19.33    0.95
   0  10   3   15.39    0.86
   0  10   3   19.61    0.91
   0 -10  -3   18.75    0.87
   0  10   4   14.10    0.83
   0  10   4   16.64    0.82
   0 -10  -4   17.09    0.85
   0 -10  -4   15.74    0.77
   0  10   5    6.38    0.49
   0  10   5    6.07    0.43
   0  10   5    6.99    0.47
   0 -10  -5    4.78    0.78
   0 -10  -5    6.04    0.48
   0  10   6    1.08    0.23
   0  10   6    0.87    0.25
   0  10   6    0.92    0.24
   0 -10  -6    1.50    0.29
   0 -10  -6    0.77    0.50
   0  10   7    4.76    0.43
   0  10   7    5.03    0.39
   0 -10  -7    3.87    0.82
   0  10   8    1.58    0.24
   0  10   8    1.86    0.22
   1 -10   9   -0.04    0.15
   1 -10   8    0.22    0.17
   1 -10   7    2.19    0.28
   1 -10   7    2.26    0.34
   1 -10   6    1.92    0.31
   1 -10   6    1.78    0.25
  -1  10  -5    7.81    0.53
   1 -10   5    7.28    0.57
   1 -10   5    7.68    0.51
  -1  10  -4    0.62    0.21
   1 -10   4    0.16    0.11
   1 -10   4    0.36    0.19
  -1  10  -3    3.93    0.37
  -1  10  -3    3.49    0.39
   1 -10   3    3.88    0.37
   1 -10   3    4.03    0.25
   1 -10   3    4.24    0.43
  -1  10  -2   13.60    0.71
  -1  10  -2   13.70    0.75
   1 -10   2   13.07    0.75
   1 -10   2   13.09    0.56
   1 -10   2   11.87    0.69
  -1  10  -1   53.94    2.31
  -1  10  -1   53.88    2.31
   1 -10   1   53.90    2.26
  -1  10   0    8.75    0.61
  -1  10   0   10.20    0.57
   1 -10   0    9.53    0.56
  -1  10   1    2.66    0.31
  -1  10   1    2.11    0.29
  -1  10   1    2.64    0.31
   1 -10  -1    3.11    0.33
   1 -10  -1    2.74    0.30
  -1  10   2  194.38    7.98
  -1  10   2  195.63    7.83
  -1  10   2  206.76    7.80
   1 -10  -2  193.70    7.77
   1 -10  -2  197.84    7.99
  -1  10   3   36.49    1.65
  -1  10   3   35.13    1.60
  -1  10   3   37.85    1.65
   1 -10  -3   38.28    1.66
   1 -10  -3   36.66    1.58
  -1  10   4    2.15    0.29
  -1  10   4    2.06    0.30
   1 -10  -4    2.07    0.31
   1 -10  -4    2.23    0.26
  -1  10   5    2.09    0.29
  -1  10   5    1.98    0.29
  -1  10   5    2.41    0.28
   1 -10  -5    1.81    0.31
  -1  10   6    3.85    0.41
   1 -10  -6    3.95    0.43
  -1  10   7    2.75    0.31
  -1  10   7    3.11    0.35
   1 -10  -7    3.19    0.39
   1 -10  -7    2.00    0.70
  -1  10   8    0.32    0.19
  -1  10   8    0.78    0.18
  -1  10   9    2.07    0.21
  -1  10   9    1.30    0.17
   2 -10   9    0.06    0.15
   2 -10   8    1.94    0.25
   2 -10   7    0.73    0.21
  -2  10  -6    2.25    0.33
   2 -10   6    1.73    0.33
   2 -10   6    1.59    0.25
  -2  10  -5    3.49    0.40
  -2  10  -5    2.98    0.33
   2 -10   5    3.09    0.39
   2 -10   5    3.55    0.37
  -2  10  -4    0.92    0.23
  -2  10  -4    1.18    0.25
   2 -10   4    1.05    0.21
   2 -10   4    0.68    0.20
   2 -10   4    1.17    0.23
  -2  10  -3   27.03    1.25
  -2  10  -3   28.15    1.26
   2 -10   3   25.98    1.22
   2 -10   3   26.09    1.29
   2 -10   3   26.63    1.05
   2 -10   3   26.22    1.64
  -2  10  -2   21.39    1.04
  -2  10  -2   21.49    1.06
   2 -10   2   21.82    1.03
   2 -10   2   22.01    1.09
   2 -10   2   21.31    0.86
  -2  10  -1    5.89    0.48
  -2  10  -1    6.00    0.44
   2 -10   1    5.78    0.42
  -2  10   0   14.44    0.76
  -2  10   0   14.62    0.81
   2 -10   0   14.46    0.77
   2 -10   0   15.29    0.76
  -2  10   1   12.63    0.69
  -2  10   1   12.80    0.73
   2 -10  -1   12.05    0.65
   2 -10  -1   12.63    0.69
  -2  10   2    0.33    0.21
  -2  10   2    1.11    0.23
  -2  10   2    0.68    0.19
   2 -10  -2    1.06    0.24
   2 -10  -2    0.68    0.16
  -2  10   3    0.30    0.20
  -2  10   3    0.41    0.18
  -2  10   3    0.55    0.20
   2 -10  -3    0.57    0.22
   2 -10  -3    0.22    0.14
  -2  10   4   20.16    1.03
  -2  10   4   21.02    1.04
   2 -10  -4   19.95    1.04
   2 -10  -4   20.88    0.94
  -2  10   5    2.85    0.34
  -2  10   5    2.73    0.35
  -2  10   5    2.98    0.34
   2 -10  -5    2.81    0.26
   2 -10  -5    3.28    0.39
  -2  10   6    0.19    0.18
  -2  10   6    0.21    0.20
   2 -10  -6    0.29    0.26
  -2  10   7    0.65    0.22
  -2  10   7    0.66    0.22
   2 -10  -7    1.24    0.31
  -2  10   8    0.22    0.20
   2 -10  -8    0.72    0.29
  -2  10   9   -0.19    0.15
   3 -10   9    0.10    0.17
   3 -10   8    0.07    0.17
   3 -10   7    0.31    0.20
  -3  10  -6   24.46    1.18
   3 -10   6   24.29    1.14
  -3  10  -5   22.78    1.06
  -3  10  -5   23.35    1.09
   3 -10   5   17.80    1.46
   3 -10   5   23.29    1.06
  -3  10  -4   29.88    1.33
  -3  10  -4   29.64    1.31
   3 -10   4   29.25    1.29
   3 -10   4   24.54    1.35
   3 -10   4   26.85    1.81
  -3  10  -3    0.02    0.18
  -3  10  -3    0.12    0.19
   3 -10   3    0.28    0.18
   3 -10   3    0.05    0.16
   3 -10   3   -0.10    0.20
  -3  10  -2    1.68    0.29
  -3  10  -2    2.20    0.29
   3 -10   2    2.18    0.32
   3 -10   2    1.98    0.26
   3 -10   2    2.53    0.18
  -3  10  -1   46.64    2.01
  -3  10  -1   45.47    2.02
   3 -10   1   45.78    2.03
   3 -10   1   46.80    1.97
  -3  10   0   10.17    0.60
  -3  10   0    9.84    0.64
   3 -10   0    9.80    0.57
   3 -10   0    9.69    0.61
  -3  10   1    0.85    0.23
  -3  10   1    0.62    0.22
   3 -10  -1    0.92    0.19
   3 -10  -1    0.67    0.23
  -3  10   2    0.44    0.23
  -3  10   2    0.25    0.17
  -3  10   2    0.18    0.17
   3 -10  -2    0.28    0.22
   3 -10  -2    0.04    0.12
  -3  10   3   -0.08    0.17
  -3  10   3   -0.07    0.19
  -3  10   3    0.01    0.15
   3 -10  -3   -0.03    0.12
   3 -10  -3   -0.03    0.21
  -3  10   4    2.05    0.31
  -3  10   4    0.99    0.20
  -3  10   4    1.23    0.25
   3 -10  -4    1.60    0.20
   3 -10  -4    1.19    0.30
  -3  10   5    0.95    0.23
   3 -10  -5    0.75    0.16
   3 -10  -5    1.26    0.32
  -3  10   6    0.71    0.23
  -3  10   6    0.75    0.22
   3 -10  -6    1.02    0.31
  -3  10   7    0.28    0.21
   3 -10  -7    0.41    0.29
  -3  10   8   -0.18    0.20
   3 -10  -8    0.05    0.28
  -3  10   9    0.36    0.21
   4 -10   9    0.28    0.19
   4 -10   8    0.64    0.20
   4 -10   7    0.77    0.21
   4 -10   6    2.29    0.29
  -4  10  -5    7.58    0.51
   4 -10   5    6.82    0.50
   4 -10   5    5.93    0.68
  -4  10  -4   37.25    1.68
  -4  10  -4   38.69    1.71
   4 -10   4   37.60    1.79
   4 -10   4   37.25    2.42
   4 -10   4   38.68    1.67
  -4  10  -3   54.95    2.38
  -4  10  -3   57.20    2.43
   4 -10   3   55.79    2.48
   4 -10   3   56.86    2.36
  -4  10  -2   30.05    1.39
  -4  10  -2   29.12    1.38
   4 -10   2   30.42    1.34
   4 -10   2   29.36    1.13
   4 -10   2   29.02    1.40
  -4  10  -1    4.33    0.44
  -4  10  -1    4.46    0.40
   4 -10   1    4.44    0.43
   4 -10   1    4.65    0.38
  -4  10   0    5.95    0.46
  -4  10   0    5.37    0.49
   4 -10   0    5.63    0.41
   4 -10   0    5.37    0.45
  -4  10   1    4.52    0.44
  -4  10   1    5.28    0.49
   4 -10  -1    5.25    0.46
   4 -10  -1    5.02    0.40
  -4  10   2    1.89    0.32
  -4  10   2    1.97    0.30
   4 -10  -2    1.41    0.30
   4 -10  -2    1.84    0.23
  -4  10   3    8.79    0.62
  -4  10   3   10.00    0.63
  -4  10   3    8.54    0.58
   4 -10  -3    8.76    0.51
   4 -10  -3    8.14    0.65
  -4  10   4    2.10    0.31
  -4  10   4    2.58    0.38
  -4  10   4    2.30    0.31
   4 -10  -4    2.30    0.28
   4 -10  -4    2.00    0.37
  -4  10   5    3.89    0.45
   4 -10  -5    2.82    0.43
  -4  10   6    0.49    0.23
   4 -10  -6   -0.18    0.27
  -4  10   7   -0.07    0.21
   4 -10  -7    0.29    0.31
  -4  10   8   -0.07    0.22
   4 -10  -8    0.20    0.32
  -4  10   9    0.28    0.23
   5 -10   8    0.14    0.19
   5 -10   7    2.68    0.31
   5 -10   6    1.30    0.24
  -5  10  -5    5.11    0.43
   5 -10   5    3.82    0.61
   5 -10   5    4.47    0.43
  -5  10  -4    3.30    0.41
  -5  10  -4    5.41    0.44
   5 -10   4    4.66    0.45
   5 -10   4    4.56    0.56
   5 -10   4    4.30    0.58
  -5  10  -3   30.30    1.40
  -5  10  -3   29.62    1.40
   5 -10   3   31.10    1.37
   5 -10   3   27.94    1.50
  -5  10  -2   23.75    1.18
  -5  10  -2   24.14    1.18
   5 -10   2   24.62    1.14
   5 -10   2   24.41    0.93
   5 -10   2   23.94    1.21
  -5  10  -1   18.58    0.98
  -5  10  -1   18.93    0.96
   5 -10   1   18.88    0.92
   5 -10   1   17.86    0.99
  -5  10   0    6.31    0.47
  -5  10   0    6.29    0.54
   5 -10   0    6.45    0.45
   5 -10   0    5.96    0.51
  -5  10   1    4.36    0.40
  -5  10   1    3.47    0.39
   5 -10  -1    3.97    0.46
   5 -10  -1    3.77    0.36
  -5  10   2    5.93    0.54
  -5  10   2    5.58    0.48
   5 -10  -2    5.64    0.43
   5 -10  -2    6.01    0.53
  -5  10   3   14.53    0.87
  -5  10   3   15.17    0.91
  -5  10   3   14.94    0.86
   5 -10  -3   15.53    0.91
   5 -10  -3   15.67    0.77
  -5  10   4    2.31    0.36
  -5  10   4    1.82    0.30
   5 -10  -4    1.79    0.23
   5 -10  -4    2.32    0.40
  -5  10   5   21.44    1.08
   5 -10  -5   19.61    1.16
  -5  10   6    1.05    0.29
   5 -10  -6    0.94    0.35
  -5  10   7    0.59    0.26
   5 -10  -7    0.75    0.35
  -5  10   8   -0.10    0.23
  -5  10   9   -0.31    0.24
   6 -10   8   -0.02    0.21
   6 -10   7    0.90    0.24
   6 -10   6    0.44    0.20
   6 -10   5    6.69    0.51
  -6  10  -4    3.90    0.42
   6 -10   4    3.84    0.60
   6 -10   4    3.95    0.42
  -6  10  -3    2.68    0.34
  -6  10  -3    2.08    0.35
   6 -10   3    2.89    0.39
   6 -10   3    2.07    0.30
  -6  10  -2   -0.50    0.24
  -6  10  -2    0.31    0.24
   6 -10   2   -0.01    0.20
   6 -10   2    0.31    0.26
  -6  10  -1   28.39    1.36
  -6  10  -1   28.78    1.37
   6 -10   1   28.86    1.30
   6 -10   1   26.26    1.39
  -6  10   0   16.10    0.91
  -6  10   0   16.19    0.90
   6 -10   0   16.31    0.84
   6 -10   0   16.30    0.96
  -6  10   1    0.09    0.22
  -6  10   1   -0.28    0.24
   6 -10  -1   -0.14    0.17
   6 -10  -1   -0.02    0.23
  -6  10   2    0.71    0.31
  -6  10   2    1.16    0.30
   6 -10  -2    1.53    0.38
   6 -10  -2    1.24    0.24
  -6  10   3    0.56    0.29
   6 -10  -3    0.56    0.31
   6 -10  -3    0.29    0.18
  -6  10   4    1.61    0.36
   6 -10  -4    2.32    0.44
   6 -10  -4    1.81    0.27
  -6  10   5    5.40    0.58
   6 -10  -5    5.36    0.59
  -6  10   6    1.84    0.34
   6 -10  -6    1.88    0.46
  -6  10   7    2.55    0.37
  -6  10   8    0.09    0.28
   7 -10   7    2.96    0.36
   7 -10   6    3.54    0.43
   7 -10   5    0.28    0.23
   7 -10   4    0.26    0.21
  -7  10  -3   14.57    0.84
   7 -10   3   14.63    0.90
   7 -10   3   14.87    0.82
  -7  10  -2    3.17    0.40
  -7  10  -2    2.35    0.39
   7 -10   2    2.76    0.44
   7 -10   2    2.66    0.33
  -7  10  -1    0.38    0.28
  -7  10  -1    0.01    0.27
   7 -10   1    0.55    0.25
   7 -10   1    0.34    0.28
  -7  10   0    2.15    0.39
  -7  10   0    2.96    0.42
   7 -10   0    2.31    0.32
   7 -10   0    2.61    0.44
  -7  10   1   26.96    1.36
   7 -10  -1   26.12    1.43
   7 -10  -1   27.62    1.26
  -7  10   2    6.37    0.61
   7 -10  -2    5.36    0.65
   7 -10  -2    5.98    0.48
  -7  10   3   -0.07    0.28
   7 -10  -3    0.03    0.20
   7 -10  -3    0.61    0.31
  -7  10   4    1.63    0.36
   7 -10  -4    2.12    0.46
  -7  10   5    1.66    0.37
  -7  10   6    0.16    0.29
  -7  10   7   -0.07    0.29
  -7  10   8   -0.10    0.29
   8 -10   7    5.08    0.54
   8 -10   6    0.62    0.27
   8 -10   5    1.71    0.30
   8 -10   4    1.82    0.32
   8 -10   3    2.81    0.43
   8 -10   3    2.12    0.32
  -8  10  -2    5.22    0.60
   8 -10   2    7.38    0.54
   8 -10   2    6.09    0.60
  -8  10  -1   19.36    1.11
   8 -10   1   21.17    1.05
   8 -10   1   19.40    1.16
  -8  10   0    0.77    0.35
   8 -10   0    0.92    0.34
   8 -10   0    0.64    0.25
  -8  10   1    0.01    0.30
   8 -10  -1    0.28    0.31
   8 -10  -1    0.24    0.25
  -8  10   2    0.62    0.34
   8 -10  -2    0.43    0.23
   8 -10  -2    0.81    0.40
  -8  10   3    2.69    0.45
  -8  10   4    0.00    0.31
  -8  10   5    0.38    0.32
  -8  10   6    0.07    0.32
  -8  10   7    0.47    0.35
   9 -10   6    0.44    0.30
   9 -10   5    6.41    0.61
   9 -10   4    1.89    0.36
   9 -10   3    0.72    0.32
   9 -10   3    0.13    0.24
   9 -10   2    0.07    0.27
   9 -10   2   -0.25    0.23
  -9  10  -1    2.36    0.44
   9 -10   1    2.58    0.37
   9 -10   1    2.69    0.46
  -9  10   0    6.41    0.71
   9 -10   0    8.60    0.61
   9 -10   0    7.56    0.75
  -9  10   1    0.74    0.36
   9 -10  -1    0.37    0.26
  -9  10   2   -0.09    0.34
   9 -10  -2   -0.21    0.23
  -9  10   3   -0.12    0.32
  -9  10   4    0.17    0.36
  -9  10   5    0.34    0.37
  -9  10   6    0.65    0.40
  -9  10   7   -0.45    0.34
  10 -10   5    0.34    0.31
  10 -10   4    0.14    0.31
  10 -10   3    1.56    0.41
  10 -10   3    1.59    0.36
  10 -10   2    5.36    0.59
  10 -10   1   -0.10    0.27
 -10  10   0   -0.01    0.33
  10 -10   0   -0.12    0.24
 -10  10   1    4.01    0.56
  10 -10  -1    4.11    0.47
 -10  10   2    1.22    0.41
 -10  10   3   -0.07    0.39
 -10  10   4   -0.31    0.38
 -10  10   5    0.25    0.40
 -10  10   6    0.09    0.40
  11 -10   3    0.99    0.40
  11 -10   2   -0.12    0.31
  11 -10   1    0.34    0.32
  11 -10   0    1.97    0.37
 -11  10   1    1.03    0.48
 -11  10   2    0.75    0.43
 -11  10   3    1.41    0.48
 -11  10   4   -0.11    0.40
 -11 -11   4    0.62    0.46
 -11 -11   3    1.38    0.48
 -11 -11   2    2.05    0.52
 -11 -11   1    0.41    0.40
  11  11   0    0.47    0.42
  11  11   1    2.51    0.55
  11  11   2    1.44    0.50
  11  11   3    0.16    0.39
 -10 -11   5   -0.01    0.42
 -10 -11   4    0.42    0.41
 -10 -11   3    0.46    0.38
 -10 -11   2    0.40    0.36
  10  11  -1   -0.16    0.32
 -10 -11   1    0.28    0.34
  10  11   0    1.84    0.46
 -10 -11   0    2.71    0.49
  10  11   1    0.70    0.39
  10  11   2    2.33    0.52
  10  11   3    1.33    0.47
 -10 -11  -3    2.04    0.32
  10  11   4    2.67    0.50
  -9 -11   6    1.58    0.49
  -9 -11   5    0.56    0.40
  -9 -11   4   -0.05    0.34
  -9 -11   3    0.30    0.35
   9  11  -2    2.10    0.46
  -9 -11   2    1.48    0.42
   9  11  -1    2.96    0.51
  -9 -11   1    3.34    0.54
   9  11   0    3.77    0.56
  -9 -11   0    5.88    0.65
   9  11   1   -0.06    0.31
  -9 -11  -1    0.19    0.24
  -9 -11  -1    0.33    0.28
   9  11   2    3.93    0.58
  -9 -11  -2    3.84    0.38
   9  11   3    1.56    0.43
  -9 -11  -3    2.05    0.30
   9  11   4    1.84    0.42
  -9 -11  -4    1.84    0.30
   9  11   5    1.07    0.39
  -8 -11   7    0.66    0.38
  -8 -11   6    2.37    0.49
  -8 -11   5   -0.27    0.33
  -8 -11   4    0.79    0.40
   8  11  -3    0.72    0.34
  -8 -11   3   -0.17    0.34
   8  11  -2    0.04    0.30
  -8 -11   2    0.05    0.31
   8  11  -1    5.11    0.61
  -8 -11   1    4.89    0.58
   8  11   0    2.01    0.45
  -8 -11   0    1.89    0.40
  -8 -11   0    2.18    0.30
   8  11   1    0.05    0.30
  -8 -11  -1    0.24    0.22
  -8 -11  -1    0.19    0.30
   8  11   2   13.01    0.93
  -8 -11  -2   12.66    0.66
   8  11   3    0.36    0.31
  -8 -11  -3    0.29    0.23
   8  11   4    3.37    0.51
  -8 -11  -4    3.95    0.37
   8  11   5    2.11    0.43
  -8 -11  -5    2.32    0.30
   8  11   6    0.22    0.33
  -7 -11   8    0.51    0.32
  -7 -11   7    0.92    0.37
  -7 -11   6    0.78    0.37
  -7 -11   5    0.23    0.34
  -7 -11   4    0.91    0.39
   7  11  -3    2.47    0.44
  -7 -11   3    3.10    0.50
   7  11  -2    3.61    0.50
  -7 -11   2    1.47    0.38
   7  11  -1    0.51    0.32
   7  11  -1    0.52    0.31
  -7 -11   1    0.75    0.24
  -7 -11   1    0.47    0.31
   7  11   0    4.38    0.52
  -7 -11   0    5.54    0.42
  -7 -11   0    4.85    0.57
   7  11   1   21.18    1.17
  -7 -11  -1   19.51    1.12
  -7 -11  -1   19.62    0.91
   7  11   2    3.57    0.50
  -7 -11  -2    3.30    0.34
  -7 -11  -2    3.19    0.45
   7  11   3    3.85    0.51
  -7 -11  -3    3.86    0.35
   7  11   4   15.67    0.99
  -7 -11  -4   14.49    0.72
   7  11   5    1.07    0.35
   7  11   6    0.09    0.30
   7  11   7    0.28    0.32
  -6 -11   8    0.42    0.29
  -6 -11   7    0.69    0.32
  -6 -11   6    7.13    0.69
  -6 -11   5    2.59    0.45
   6  11  -4    2.16    0.42
  -6 -11   4    2.68    0.42
   6  11  -3    1.50    0.38
  -6 -11   3    1.47    0.37
   6  11  -2   -0.02    0.26
  -6 -11   2   -0.35    0.24
   6  11  -1    3.64    0.50
   6  11  -1    3.35    0.45
  -6 -11   1    3.50    0.36
  -6 -11   1    3.95    0.47
   6  11   0    4.92    0.57
   6  11   0    4.94    0.60
  -6 -11   0    5.17    0.54
  -6 -11   0    5.23    0.40
   6  11   1    0.33    0.29
   6  11   1    0.19    0.27
  -6 -11  -1    0.28    0.21
  -6 -11  -1    0.52    0.25
   6  11   2   24.28    1.29
  -6 -11  -2   24.36    1.05
  -6 -11  -2   24.36    1.24
   6  11   3   28.77    1.46
  -6 -11  -3   28.22    1.40
   6  11   4    3.18    0.47
   6  11   5    2.11    0.41
   6  11   6    7.58    0.70
   6  11   7    0.92    0.33
   6  11   8    0.27    0.29
  -5 -11   9    0.25    0.25
  -5 -11   8    0.10    0.24
  -5 -11   7   -0.29    0.24
  -5 -11   6   -0.05    0.26
  -5 -11   5    8.05    0.68
   5  11  -4   33.94    1.72
  -5 -11   4   36.77    1.66
  -5 -11   4   36.30    1.70
   5  11  -3    5.96    0.59
  -5 -11   3    4.34    0.48
   5  11  -2   13.33    0.88
   5  11  -2   15.41    1.03
  -5 -11   2   13.78    0.71
  -5 -11   2   13.60    0.85
   5  11  -1   -0.12    0.24
   5  11  -1   -0.03    0.20
  -5 -11   1    0.15    0.23
  -5 -11   1    0.35    0.20
   5  11   0    1.64    0.36
   5  11   0    1.19    0.30
  -5 -11   0    1.32    0.23
  -5 -11   0    1.46    0.31
   5  11   1    6.26    0.59
   5  11   1    5.88    0.67
  -5 -11  -1    6.43    0.55
  -5 -11  -1    6.91    0.42
   5  11   2    0.57    0.32
   5  11   2    0.49    0.28
  -5 -11  -2    0.37    0.21
   5  11   3    3.39    0.43
   5  11   3    4.10    0.45
  -5 -11  -3    2.83    0.35
   5  11   4   26.11    1.34
   5  11   4   26.11    1.23
   5  11   5    5.65    0.64
  -5 -11  -5    7.84    0.98
   5  11   6   -0.38    0.24
  -5 -11  -6   -0.21    0.50
   5  11   7   -0.07    0.27
   5  11   8    1.75    0.36
  -4 -11   9    0.42    0.22
  -4 -11   8    0.11    0.24
  -4 -11   7    0.42    0.25
  -4 -11   6    0.00    0.23
  -4 -11   5    2.16    0.34
   4  11  -4    1.14    0.33
  -4 -11   4    1.44    0.32
  -4 -11   4    1.17    0.27
   4  11  -3    7.32    0.63
  -4 -11   3    6.36    0.57
   4  11  -2   48.23    2.24
   4  11  -2   53.61    3.07
  -4 -11   2   49.35    1.98
  -4 -11   2   50.68    2.21
   4  11  -1    1.28    0.27
   4  11  -1    1.55    0.29
  -4 -11   1    1.48    0.22
  -4 -11   1    1.17    0.27
   4  11   0   25.81    1.30
   4  11   0   25.29    1.74
  -4 -11   0   27.44    1.27
  -4 -11   0   27.14    1.10
   4  11   1    4.12    0.48
   4  11   1    3.92    0.51
  -4 -11  -1    4.65    0.31
  -4 -11  -1    4.51    0.43
   4  11   2    5.78    0.53
   4  11   2    5.67    0.50
   4  11   2    4.33    0.60
  -4 -11  -2    5.34    0.46
   4  11   3    7.52    0.57
   4  11   3    7.53    0.62
  -4 -11  -3    7.11    0.54
  -4 -11  -3    7.99    0.84
   4  11   4    3.80    0.43
   4  11   4    3.39    0.42
   4  11   4    3.55    0.38
  -4 -11  -4    3.96    0.69
  -4 -11  -4    4.19    0.43
   4  11   5    1.32    0.24
   4  11   5    0.90    0.29
  -4 -11  -5    1.15    0.58
   4  11   6    5.07    0.56
  -4 -11  -6    5.58    0.92
   4  11   7    1.17    0.32
   4  11   8   -0.08    0.23
  -3 -11   9    0.25    0.21
  -3 -11   8    0.38    0.22
  -3 -11   7   -0.31    0.21
   3  11  -6   -0.02    0.18
  -3 -11   6   -0.21    0.21
   3  11  -5    0.45    0.25
  -3 -11   5    0.05    0.22
  -3 -11   5    0.32    0.15
   3  11  -4    1.76    0.34
  -3 -11   4    1.76    0.27
  -3 -11   4    1.22    0.26
  -3 -11   4    1.45    0.25
   3  11  -3    2.60    0.26
   3  11  -3    1.95    0.34
  -3 -11   3    2.17    0.29
  -3 -11   3    2.00    0.32
  -3 -11   3    2.08    0.29
   3  11  -2    4.46    0.51
   3  11  -2    4.35    0.38
  -3 -11   2    3.33    0.38
  -3 -11   2    3.86    0.30
   3  11  -1    0.67    0.25
   3  11  -1    1.34    0.25
  -3 -11   1    1.59    0.20
  -3 -11   1    0.77    0.22
   3  11   0   29.89    2.08
   3  11   0   33.87    1.55
  -3 -11   0   34.67    1.33
  -3 -11   0   33.99    1.50
   3  11   1    1.64    0.34
   3  11   1    1.31    0.28
  -3 -11  -1    2.23    0.37
  -3 -11  -1    1.61    0.25
   3  11   2   25.28    1.32
   3  11   2   28.81    1.29
  -3 -11  -2   29.45    1.85
  -3 -11  -2   26.38    1.28
   3  11   3    2.72    0.33
   3  11   3    2.59    0.32
   3  11   3    3.07    0.40
  -3 -11  -3    3.07    0.55
  -3 -11  -3    2.54    0.30
   3  11   4    4.79    0.41
   3  11   4    4.61    0.52
  -3 -11  -4    5.25    0.71
  -3 -11  -4    5.13    0.45
   3  11   5   11.81    0.79
   3  11   5   11.72    0.68
   3  11   5   12.47    0.72
  -3 -11  -5   12.60    1.22
   3  11   6    0.37    0.25
  -3 -11  -6    0.52    0.57
   3  11   7    0.48    0.25
  -3 -11  -7    0.14    0.58
   3  11   8    0.51    0.25
   3  11   9    0.09    0.19
  -2 -11   9    0.39    0.20
  -2 -11   8    0.23    0.21
  -2 -11   7    1.35    0.28
   2  11  -6    5.90    0.50
  -2 -11   6    6.23    0.49
  -2 -11   6    7.08    0.54
  -2 -11   6    5.65    0.51
   2  11  -5    0.86    0.26
   2  11  -5    0.93    0.15
  -2 -11   5    0.96    0.26
   2  11  -4    0.15    0.20
  -2 -11   4    0.04    0.19
  -2 -11   4    0.11    0.19
   2  11  -3    1.43    0.27
  -2 -11   3    1.78    0.28
  -2 -11   3    2.02    0.24
  -2 -11   3    1.94    0.27
   2  11  -2    9.90    0.67
  -2 -11   2    8.99    0.59
  -2 -11   2    9.26    0.48
   2  11  -1    6.76    0.56
  -2 -11   1    7.12    0.51
  -2 -11   1    7.51    0.39
   2  11   0    1.60    0.31
  -2 -11   0    1.13    0.25
  -2 -11   0    1.56    0.26
   2  11   1   16.21    0.89
  -2 -11  -1   16.43    1.13
  -2 -11  -1   15.83    0.83
   2  11   2   36.75    1.55
   2  11   2   35.34    1.56
   2  11   2   34.07    1.60
  -2 -11  -2   33.16    2.23
  -2 -11  -2   33.94    1.54
   2  11   3    3.13    0.36
   2  11   3    2.38    0.34
   2  11   3    2.76    0.32
  -2 -11  -3    2.78    0.48
  -2 -11  -3    2.85    0.34
   2  11   4   35.24    1.62
   2  11   4   35.44    1.57
  -2 -11  -4   33.86    2.39
  -2 -11  -4   35.02    1.54
   2  11   5    9.95    0.58
   2  11   5    8.90    0.60
   2  11   5    9.03    0.67
  -2 -11  -5    9.55    0.60
  -2 -11  -5    9.00    1.04
   2  11   6   11.73    0.77
   2  11   6   13.07    0.72
   2  11   6   11.77    0.68
  -2 -11  -6   12.55    1.28
   2  11   7    1.28    0.29
  -2 -11  -7    1.76    0.64
   2  11   8    2.02    0.31
   2  11   9   -0.04    0.17
  -1 -11   9    0.33    0.20
  -1 -11   8    0.45    0.20
  -1 -11   7    0.55    0.22
  -1 -11   6    0.33    0.21
  -1 -11   6   -0.02    0.20
   1  11  -5    0.10    0.20
  -1 -11   5   -0.08    0.18
  -1 -11   5    0.02    0.11
   1  11  -4   25.86    1.24
  -1 -11   4   23.41    1.20
  -1 -11   4   26.13    1.21
   1  11  -3    4.66    0.47
  -1 -11   3    4.77    0.43
  -1 -11   3    4.70    0.44
  -1 -11   3    4.10    0.30
  -1 -11   2    2.36    0.25
   1  11  -1    1.16    0.25
  -1 -11   1    1.37    0.18
  -1 -11   1    1.12    0.24
   1  11   0   24.11    1.16
  -1 -11   0   23.53    1.11
  -1 -11   0   22.76    1.48
   1  11   1    0.15    0.21
   1  11   1    0.27    0.18
  -1 -11  -1    0.17    0.19
  -1 -11  -1    0.21    0.15
   1  11   2    2.89    0.33
   1  11   2    2.82    0.34
   1  11   2    2.59    0.31
  -1 -11  -2    2.70    0.31
  -1 -11  -2    2.68    0.44
   1  11   3    4.77    0.38
   1  11   3    4.66    0.40
   1  11   3    4.29    0.45
  -1 -11  -3    3.87    0.59
  -1 -11  -3    4.48    0.37
   1  11   4    9.43    0.65
   1  11   4   10.77    0.61
  -1 -11  -4   10.11    0.58
  -1 -11  -4    9.40    0.97
   1  11   5    1.04    0.23
   1  11   5    0.77    0.25
   1  11   5    1.43    0.25
  -1 -11  -5    0.69    0.45
   1  11   6   20.18    0.96
   1  11   6   19.12    0.93
   1  11   6   18.20    0.98
  -1 -11  -6   16.21    1.53
   1  11   7    3.12    0.36
   1  11   7    2.07    0.33
  -1 -11  -7    2.24    0.73
   1  11   8    2.86    0.34
   1  11   9   -0.01    0.15
   0 -11   9   -0.08    0.17
   0 -11   8    4.15    0.42
   0 -11   7    0.67    0.21
   0 -11   6    0.27    0.20
   0 -11   6    0.21    0.22
   0  11  -5    3.83    0.43
   0 -11   5    3.86    0.41
   0  11  -4    4.00    0.41
   0 -11   4    2.03    0.31
   0 -11   4    2.72    0.32
   0  11  -3    0.13    0.20
   0 -11   3   -0.13    0.17
   0 -11   3    0.12    0.19
   0 -11   3    0.24    0.13
   0  11  -2   30.21    1.41
   0 -11   2   28.72    1.19
   0 -11   2   30.55    1.41
   0 -11   2   29.94    1.36
   0  11  -1    2.12    0.31
   0 -11   1    3.31    0.34
   0 -11   1    2.76    0.26
   0  11   1    2.06    0.28
   0  11   1    2.30    0.33
   0 -11  -1    2.94    0.31
   0  11   2   29.34    1.39
   0  11   2   28.90    1.36
   0  11   2   31.28    1.35
   0 -11  -2   29.19    1.33
   0  11   3    0.08    0.16
   0  11   3    0.16    0.18
   0  11   3   -0.05    0.18
   0 -11  -3    0.07    0.14
   0  11   4    2.53    0.33
   0  11   4    3.21    0.34
   0 -11  -4    3.08    0.31
   0  11   5    4.00    0.38
   0  11   5    3.98    0.44
   0  11   5    3.79    0.38
   0 -11  -5    3.10    0.69
   0  11   6    0.29    0.22
   0  11   6    0.25    0.23
   0  11   6   -0.08    0.21
   0 -11  -6   -0.25    0.49
   0  11   7    0.66    0.22
   0  11   7    0.80    0.25
   0 -11  -7    0.33    0.55
   0  11   8    2.96    0.33
   0  11   9   -0.31    0.14
   1 -11   9    0.27    0.18
   1 -11   8    3.84    0.41
   1 -11   7    2.10    0.29
  -1  11  -6   19.85    1.07
   1 -11   6   19.81    1.07
   1 -11   6   19.75    1.00
  -1  11  -5    0.83    0.24
  -1  11  -5    1.39    0.31
   1 -11   5    0.81    0.22
   1 -11   5    0.82    0.23
  -1  11  -4   10.22    0.63
  -1  11  -4   10.03    0.64
   1 -11   4    8.50    0.63
   1 -11   4    9.88    0.61
  -1  11  -3    4.99    0.46
  -1  11  -3    4.66    0.41
   1 -11   3    4.89    0.30
   1 -11   3    4.67    0.47
   1 -11   3    5.31    0.43
  -1  11  -2    2.96    0.34
  -1  11  -2    3.29    0.37
   1 -11   2    2.24    0.29
   1 -11   2    3.17    0.23
   1 -11   2    3.24    0.38
  -1  11  -1    0.18    0.17
  -1  11  -1    0.04    0.18
   1 -11   1    0.15    0.15
  -1  11   0   23.58    1.17
  -1  11   0   23.83    1.13
   1 -11   0   23.81    1.12
  -1  11   1    0.94    0.23
  -1  11   1    1.10    0.22
   1 -11  -1    0.96    0.20
  -1  11   2    2.03    0.29
  -1  11   2    1.77    0.25
   1 -11  -2    1.97    0.25
   1 -11  -2    1.89    0.28
  -1  11   3    5.43    0.42
  -1  11   3    4.66    0.42
  -1  11   3    4.58    0.45
   1 -11  -3    5.15    0.38
   1 -11  -3    4.55    0.44
  -1  11   4   25.71    1.23
  -1  11   4   25.22    1.24
   1 -11  -4   26.10    1.16
   1 -11  -4   26.03    1.25
  -1  11   5    0.19    0.19
  -1  11   5   -0.03    0.19
  -1  11   5    0.04    0.20
   1 -11  -5   -0.12    0.21
   1 -11  -5   -0.16    0.12
  -1  11   6   -0.02    0.19
  -1  11   6    0.52    0.23
  -1  11   6   -0.02    0.21
   1 -11  -6    0.19    0.24
  -1  11   7    0.61    0.24
  -1  11   7    0.74    0.23
   1 -11  -7    0.75    0.27
   1 -11  -7   -0.05    0.49
  -1  11   8    0.19    0.20
  -1  11   9    0.11    0.16
   2 -11   9   -0.23    0.16
   2 -11   8    1.89    0.27
   2 -11   7    0.90    0.24
  -2  11  -6   13.99    0.82
   2 -11   6   13.59    0.77
  -2  11  -5    9.97    0.66
  -2  11  -5    9.63    0.64
   2 -11   5   10.02    0.63
  -2  11  -4   35.89    1.61
  -2  11  -4   36.08    1.63
   2 -11   4   35.58    1.59
   2 -11   4   34.34    1.66
  -2  11  -3    2.83    0.36
  -2  11  -3    3.63    0.37
   2 -11   3    3.47    0.41
   2 -11   3    3.21    0.24
   2 -11   3    2.91    0.35
   2 -11   3    2.73    0.30
  -2  11  -2   35.96    1.63
  -2  11  -2   36.61    1.62
   2 -11   2   36.48    1.67
   2 -11   2   35.42    1.59
   2 -11   2   34.29    1.38
  -2  11  -1   16.69    0.89
  -2  11  -1   16.03    0.84
   2 -11   1   16.12    0.83
  -2  11   0    0.92    0.22
  -2  11   0    0.76    0.23
   2 -11   0    1.03    0.21
   2 -11   0    1.00    0.25
  -2  11   1    7.97    0.57
  -2  11   1    7.57    0.50
   2 -11  -1    7.67    0.49
   2 -11  -1    6.79    0.50
  -2  11   2   10.23    0.61
  -2  11   2    9.20    0.64
  -2  11   2    9.53    0.59
   2 -11  -2    9.47    0.62
   2 -11  -2   10.02    0.57
  -2  11   3    2.08    0.32
  -2  11   3    2.01    0.28
  -2  11   3    2.18    0.31
   2 -11  -3    2.22    0.31
   2 -11  -3    2.05    0.25
  -2  11   4    0.08    0.20
  -2  11   4    0.12    0.10
  -2  11   4    0.12    0.19
   2 -11  -4    0.14    0.24
   2 -11  -4    0.08    0.13
  -2  11   5    0.74    0.26
  -2  11   5    0.99    0.25
  -2  11   5    0.73    0.22
   2 -11  -5    1.24    0.30
   2 -11  -5    0.63    0.17
  -2  11   6    5.90    0.49
  -2  11   6    6.00    0.52
   2 -11  -6    5.98    0.55
  -2  11   7    1.37    0.27
   2 -11  -7    1.99    0.36
  -2  11   8   -0.19    0.20
   2 -11  -8    0.09    0.28
  -2  11   9   -0.07    0.18
   3 -11   9   -0.27    0.17
   3 -11   8    0.50    0.20
   3 -11   7    0.23    0.21
   3 -11   6    0.18    0.21
  -3  11  -5   11.77    0.72
   3 -11   5   12.04    0.71
  -3  11  -4    5.36    0.46
  -3  11  -4    4.29    0.48
   3 -11   4    4.11    0.50
   3 -11   4    5.66    0.48
   3 -11   4    5.21    0.56
  -3  11  -3    3.19    0.37
  -3  11  -3    2.97    0.37
   3 -11   3    3.49    0.38
   3 -11   3    3.16    0.37
   3 -11   3    3.16    0.23
   3 -11   3    3.14    0.41
  -3  11  -2   27.48    1.33
  -3  11  -2   28.06    1.32
   3 -11   2   27.92    1.29
   3 -11   2   27.83    1.09
  -3  11  -1    1.22    0.27
  -3  11  -1    1.63    0.27
   3 -11   1    1.60    0.27
   3 -11   1    1.31    0.22
  -3  11   0   35.07    1.59
  -3  11   0   34.37    1.58
   3 -11   0   35.57    1.53
   3 -11   0   33.00    1.58
  -3  11   1    1.05    0.26
  -3  11   1    1.26    0.28
   3 -11  -1    1.15    0.21
   3 -11  -1    0.95    0.25
  -3  11   2    3.91    0.40
  -3  11   2    3.61    0.43
  -3  11   2    3.59    0.40
   3 -11  -2    3.91    0.43
   3 -11  -2    3.25    0.33
  -3  11   3    2.01    0.27
  -3  11   3    1.77    0.29
  -3  11   3    2.36    0.32
   3 -11  -3    2.28    0.25
   3 -11  -3    2.03    0.34
  -3  11   4    1.26    0.24
  -3  11   4    1.83    0.31
  -3  11   4    2.38    0.34
   3 -11  -4    1.50    0.20
   3 -11  -4    2.23    0.36
  -3  11   5    0.54    0.28
  -3  11   5    0.42    0.18
  -3  11   5    0.39    0.23
   3 -11  -5    0.28    0.14
   3 -11  -5    0.39    0.28
  -3  11   6    0.04    0.19
  -3  11   6   -0.03    0.20
   3 -11  -6   -0.45    0.24
  -3  11   7   -0.09    0.20
   3 -11  -7    0.07    0.28
  -3  11   8    0.03    0.21
   3 -11  -8    0.59    0.32
  -3  11   9   -0.06    0.21
   4 -11   9    0.37    0.20
   4 -11   8   -0.11    0.18
   4 -11   7    1.11    0.24
   4 -11   6    6.19    0.50
  -4  11  -5    1.47    0.29
   4 -11   5    1.05    0.26
   4 -11   5    1.27    0.34
  -4  11  -4    4.89    0.45
  -4  11  -4    3.60    0.40
   4 -11   4    3.52    0.50
   4 -11   4    3.33    0.49
   4 -11   4    3.39    0.38
  -4  11  -3    6.25    0.56
  -4  11  -3    7.22    0.53
   4 -11   3    6.64    0.53
   4 -11   3    6.50    0.64
  -4  11  -2    5.39    0.52
  -4  11  -2    5.54    0.47
   4 -11   2    5.68    0.29
   4 -11   2    6.18    0.47
  -4  11  -1    4.83    0.44
  -4  11  -1    4.26    0.47
   4 -11   1    4.78    0.42
   4 -11   1    4.04    0.44
  -4  11   0   27.20    1.31
  -4  11   0   27.35    1.34
   4 -11   0   27.49    1.35
   4 -11   0   28.47    1.27
  -4  11   1    1.17    0.25
  -4  11   1    1.14    0.28
   4 -11  -1    0.99    0.21
   4 -11  -1    1.31    0.29
  -4  11   2   50.53    2.24
  -4  11   2   51.26    2.22
   4 -11  -2   51.43    2.13
   4 -11  -2   48.90    2.26
  -4  11   3    6.68    0.53
  -4  11   3    7.05    0.59
  -4  11   3    6.50    0.57
   4 -11  -3    6.52    0.45
   4 -11  -3    6.60    0.60
  -4  11   4    2.15    0.36
  -4  11   4    0.97    0.27
  -4  11   4    2.08    0.32
   4 -11  -4    1.31    0.36
   4 -11  -4    1.68    0.23
  -4  11   5    3.21    0.39
   4 -11  -5    3.74    0.48
  -4  11   6    0.33    0.23
   4 -11  -6    0.14    0.29
  -4  11   7    0.45    0.26
   4 -11  -7    0.66    0.34
  -4  11   8   -0.45    0.21
   4 -11  -8   -0.14    0.28
  -4  11   9   -0.20    0.22
   5 -11   8    0.94    0.25
   5 -11   7    0.48    0.21
   5 -11   6    0.13    0.20
  -5  11  -5    7.23    0.57
   5 -11   5    7.74    0.55
  -5  11  -4   28.71    1.38
   5 -11   4   28.40    1.94
   5 -11   4   29.40    1.35
  -5  11  -3    2.79    0.39
  -5  11  -3    3.87    0.43
   5 -11   3    3.44    0.37
  -5  11  -2    0.60    0.25
  -5  11  -2   -0.19    0.25
   5 -11   2    0.40    0.11
   5 -11   2    0.53    0.26
   5 -11   2    0.11    0.23
  -5  11  -1    6.80    0.53
  -5  11  -1    7.40    0.60
   5 -11   1    6.76    0.57
   5 -11   1    6.75    0.52
  -5  11   0    1.67    0.30
  -5  11   0    1.17    0.33
   5 -11   0    1.68    0.34
   5 -11   0    1.19    0.25
  -5  11   1    0.07    0.25
  -5  11   1    0.12    0.22
   5 -11  -1   -0.02    0.24
   5 -11  -1   -0.12    0.16
  -5  11   2   13.80    0.82
  -5  11   2   14.23    0.85
   5 -11  -2   13.46    0.73
   5 -11  -2   13.26    0.84
  -5  11   3    3.33    0.42
  -5  11   3    4.32    0.50
   5 -11  -3    3.74    0.48
   5 -11  -3    3.71    0.38
  -5  11   4   36.63    1.69
  -5  11   4   36.90    1.67
   5 -11  -4   35.04    1.55
   5 -11  -4   33.77    1.73
  -5  11   5    8.59    0.67
   5 -11  -5    8.05    0.72
  -5  11   6    0.32    0.27
   5 -11  -6    0.47    0.32
  -5  11   7   -0.04    0.24
  -5  11   8    0.12    0.25
  -5  11   9   -0.20    0.24
   6 -11   8   -0.01    0.21
   6 -11   7    0.80    0.25
   6 -11   6    8.46    0.59
   6 -11   5    2.25    0.31
  -6  11  -4    4.33    0.44
   6 -11   4    3.64    0.59
   6 -11   4    3.92    0.43
  -6  11  -3   30.10    1.46
  -6  11  -3   30.88    1.47
   6 -11   3   28.93    1.50
   6 -11   3   32.59    1.43
  -6  11  -2   26.13    1.27
  -6  11  -2   24.99    1.28
   6 -11   2   24.95    1.22
   6 -11   2   26.32    0.98
   6 -11   2   24.86    1.31
  -6  11  -1   -0.05    0.28
  -6  11  -1    0.60    0.27
   6 -11   1    0.35    0.28
   6 -11   1   -0.06    0.20
  -6  11   0    4.79    0.56
  -6  11   0    5.50    0.49
   6 -11   0    5.44    0.57
   6 -11   0    4.49    0.45
  -6  11   1    2.71    0.41
  -6  11   1    3.94    0.43
   6 -11  -1    2.71    0.32
   6 -11  -1    3.80    0.50
  -6  11   2   -0.33    0.23
  -6  11   2   -0.48    0.25
   6 -11  -2   -0.24    0.26
   6 -11  -2   -0.43    0.17
  -6  11   3    0.87    0.32
   6 -11  -3    1.58    0.39
   6 -11  -3    1.26    0.26
  -6  11   4    2.29    0.40
   6 -11  -4    1.90    0.41
  -6  11   5    1.87    0.37
   6 -11  -5    1.77    0.43
  -6  11   6    6.13    0.60
  -6  11   7    0.24    0.28
  -6  11   8    0.34    0.30
   7 -11   7    0.53    0.25
   7 -11   6    0.34    0.24
   7 -11   5    0.94    0.26
   7 -11   4   17.01    0.92
  -7  11  -3    4.48    0.47
   7 -11   3    4.31    0.53
   7 -11   3    4.88    0.48
  -7  11  -2    3.07    0.43
  -7  11  -2    3.73    0.45
   7 -11   2    3.82    0.46
   7 -11   2    3.62    0.51
  -7  11  -1   20.32    1.11
  -7  11  -1   20.24    1.13
   7 -11   1   19.74    1.14
   7 -11   1   21.47    1.05
  -7  11   0    4.67    0.51
   7 -11   0    4.64    0.48
   7 -11   0    4.30    0.52
  -7  11   1    0.08    0.33
   7 -11  -1    0.24    0.23
   7 -11  -1    0.23    0.30
  -7  11   2    1.48    0.38
   7 -11  -2    2.05    0.30
   7 -11  -2    1.49    0.39
  -7  11   3    2.65    0.42
   7 -11  -3    3.33    0.51
   7 -11  -3    3.47    0.40
  -7  11   4    1.00    0.34
   7 -11  -4    1.16    0.39
  -7  11   5    0.79    0.34
  -7  11   6    0.61    0.34
  -7  11   7    0.39    0.31
  -7  11   8    0.25    0.32
   8 -11   6    0.68    0.28
   8 -11   5    1.66    0.32
   8 -11   4    4.36    0.49
   8 -11   3    0.59    0.26
   8 -11   3    0.61    0.30
  -8  11  -2   12.36    0.86
   8 -11   2   14.03    0.81
   8 -11   2   12.87    0.89
  -8  11  -1   -0.40    0.28
   8 -11   1   -0.05    0.24
   8 -11   1   -0.13    0.29
  -8  11   0    1.72    0.40
   8 -11   0    2.11    0.43
   8 -11   0    1.81    0.32
  -8  11   1    4.95    0.56
   8 -11  -1    4.25    0.48
   8 -11  -1    4.83    0.60
  -8  11   2   -0.18    0.30
   8 -11  -2   -0.01    0.24
   8 -11  -2    0.05    0.35
  -8  11   3   -0.14    0.31
  -8  11   4    1.21    0.39
  -8  11   5    0.01    0.33
  -8  11   6    1.15    0.37
  -8  11   7   -0.03    0.34
   9 -11   5    1.25    0.33
   9 -11   4    1.79    0.35
   9 -11   3    1.81    0.36
   9 -11   3    1.76    0.42
   9 -11   2    3.82    0.54
   9 -11   2    3.24    0.41
  -9  11  -1   -0.13    0.31
   9 -11   1    0.43    0.32
   9 -11   1    0.15    0.25
  -9  11   0    3.63    0.50
   9 -11   0    4.25    0.50
  -9  11   1    2.44    0.48
   9 -11  -1    2.22    0.35
  -9  11   2    0.96    0.39
   9 -11  -2    1.16    0.29
  -9  11   3   -0.05    0.38
  -9  11   4   -0.26    0.33
  -9  11   5    0.41    0.38
  -9  11   6    0.73    0.40
  10 -11   4    2.04    0.41
  10 -11   3    1.87    0.38
  10 -11   2    1.41    0.35
  10 -11   1    0.96    0.34
 -10  11   0    1.20    0.43
  10 -11   0    1.56    0.36
 -10  11   1    0.11    0.37
  10 -11  -1   -0.35    0.25
 -10  11   2   -0.70    0.36
 -10  11   3    0.06    0.38
 -10  11   4   -0.03    0.38
 -10  11   5    0.25    0.42
  11 -11   3    0.23    0.37
  11 -11   2    1.32    0.39
  11 -11   1    1.69    0.43
  11 -11   0   -0.30    0.29
 -11  11   1    0.22    0.42
 -11  11   2    0.49    0.47
 -11  11   3    0.07    0.43
 -11  11   4   -0.19    0.39
 -11 -12   3    2.89    0.58
 -11 -12   2    1.28    0.47
  11  12   0   -0.03    0.41
  11  12   1    0.07    0.42
  11  12   2    0.42    0.42
 -10 -12   5    0.62    0.46
 -10 -12   4    0.53    0.44
 -10 -12   3    0.90    0.43
 -10 -12   2    0.15    0.36
  10  12  -1    5.05    0.70
 -10 -12   1    4.54    0.64
  10  12   0    0.20    0.35
  10  12   1    1.48    0.48
  10  12   2    1.50    0.49
 -10 -12  -2    0.98    0.29
  10  12   3    1.92    0.49
 -10 -12  -3    2.80    0.35
  10  12   4   -0.20    0.33
  -9 -12   6    0.63    0.43
  -9 -12   5    0.52    0.42
  -9 -12   4    0.27    0.38
  -9 -12   3    0.55    0.37
   9  12  -2    0.06    0.35
  -9 -12   2   -0.10    0.31
   9  12  -1    0.31    0.33
  -9 -12   1    0.45    0.35
   9  12   0    0.87    0.39
  -9 -12   0    0.95    0.35
   9  12   1    6.26    0.71
  -9 -12  -1    6.07    0.48
   9  12   2    0.33    0.37
  -9 -12  -2    0.17    0.24
   9  12   3    2.29    0.49
  -9 -12  -3    1.90    0.30
   9  12   4    1.35    0.42
  -9 -12  -4    1.64    0.30
   9  12   5    4.21    0.62
  -8 -12   7    1.57    0.45
  -8 -12   6    0.45    0.40
  -8 -12   5    0.45    0.37
  -8 -12   4   -0.18    0.32
  -8 -12   3    2.23    0.46
   8  12  -2    0.25    0.31
  -8 -12   2    0.25    0.34
   8  12  -1    7.53    0.78
  -8 -12   1    8.80    0.78
   8  12   0    0.03    0.32
  -8 -12   0    0.04    0.28
  -8 -12   0    0.21    0.24
   8  12   1    0.30    0.33
  -8 -12  -1   -0.07    0.26
  -8 -12  -1    0.63    0.25
   8  12   2    0.35    0.33
  -8 -12  -2    0.29    0.23
   8  12   3    4.64    0.58
  -8 -12  -3    4.62    0.40
   8  12   4    0.32    0.31
  -8 -12  -4    0.04    0.22
   8  12   5    0.53    0.36
  -8 -12  -5    1.33    0.28
   8  12   6    0.46    0.37
  -7 -12   7    0.45    0.35
  -7 -12   6    0.66    0.36
  -7 -12   5   -0.25    0.32
  -7 -12   4   -0.12    0.32
   7  12  -3    0.33    0.34
  -7 -12   3    0.14    0.34
   7  12  -2    0.09    0.27
   7  12  -2   -0.18    0.28
  -7 -12   2   -0.29    0.28
   7  12  -1    3.54    0.56
   7  12  -1    3.94    0.53
  -7 -12   1    3.97    0.50
  -7 -12   1    3.46    0.36
   7  12   0    5.23    0.61
  -7 -12   0    5.37    0.59
  -7 -12   0    4.94    0.43
   7  12   1   10.97    0.85
  -7 -12  -1   10.64    0.60
  -7 -12  -1    9.89    0.78
   7  12   2   -0.05    0.28
  -7 -12  -2   -0.04    0.27
  -7 -12  -2   -0.02    0.22
   7  12   3    1.97    0.41
  -7 -12  -3    2.08    0.28
   7  12   4   -0.11    0.28
  -7 -12  -4    0.34    0.24
   7  12   5    3.07    0.49
   7  12   6   -0.23    0.27
   7  12   7    0.02    0.31
  -6 -12   8    0.83    0.32
  -6 -12   7    0.38    0.31
  -6 -12   6    0.87    0.35
  -6 -12   5    2.79    0.45
  -6 -12   4    0.01    0.30
   6  12  -3    1.44    0.38
  -6 -12   3    1.01    0.35
   6  12  -2    0.35    0.25
   6  12  -2   -0.24    0.29
  -6 -12   2   -0.08    0.29
   6  12  -1    0.52    0.28
   6  12  -1    0.46    0.32
  -6 -12   1    0.16    0.21
  -6 -12   1    0.23    0.28
   6  12   0    1.70    0.41
   6  12   0    1.40    0.38
  -6 -12   0    1.65    0.27
  -6 -12   0    1.36    0.33
   6  12   1    6.92    0.79
   6  12   1    7.51    0.68
  -6 -12  -1    8.15    0.65
  -6 -12  -1    8.37    0.49
   6  12   2    4.87    0.54
  -6 -12  -2    5.73    0.56
  -6 -12  -2    4.88    0.38
   6  12   3    4.26    0.52
  -6 -12  -3    4.65    0.51
   6  12   4    0.99    0.36
   6  12   5    5.69    0.65
   6  12   6    0.00    0.27
   6  12   7    0.19    0.29
  -5 -12   8    0.24    0.27
  -5 -12   7    0.05    0.25
  -5 -12   6    1.41    0.35
  -5 -12   5    8.32    0.72
   5  12  -4    0.46    0.29
  -5 -12   4    0.98    0.32
   5  12  -3    1.55    0.36
  -5 -12   3    2.03    0.37
   5  12  -2    1.52    0.33
   5  12  -2    1.66    0.35
  -5 -12   2    1.80    0.35
  -5 -12   2    1.29    0.28
   5  12  -1    3.18    0.43
   5  12  -1    3.78    0.47
  -5 -12   1    3.21    0.33
  -5 -12   1    3.30    0.41
   5  12   0    0.11    0.24
   5  12   0    0.15    0.26
  -5 -12   0    0.10    0.20
  -5 -12   0   -0.26    0.22
   5  12   1    2.53    0.50
   5  12   1    2.73    0.43
  -5 -12  -1    2.32    0.35
  -5 -12  -1    2.22    0.27
   5  12   2    5.46    0.60
   5  12   2    4.91    0.69
  -5 -12  -2    6.11    0.53
   5  12   3    5.06    0.56
  -5 -12  -3    4.97    0.50
   5  12   4    0.32    0.19
   5  12   4    0.43    0.30
  -5 -12  -4    1.24    0.49
   5  12   5   -0.32    0.26
  -5 -12  -5    0.44    0.53
   5  12   6    1.27    0.37
  -5 -12  -6    1.97    0.71
   5  12   7    1.75    0.39
   5  12   8    0.05    0.26
  -4 -12   9    0.00    0.21
  -4 -12   8    0.10    0.25
  -4 -12   7    0.03    0.25
  -4 -12   6    0.42    0.27
  -4 -12   5   -0.04    0.25
   4  12  -4    0.04    0.29
  -4 -12   4    0.38    0.24
  -4 -12   4    0.10    0.25
   4  12  -3   28.61    1.48
   4  12  -3   30.12    1.84
  -4 -12   3   29.34    1.43
   4  12  -2    3.28    0.41
   4  12  -2    3.18    0.42
  -4 -12   2    4.23    0.49
  -4 -12   2    2.77    0.32
   4  12  -1    1.32    0.29
   4  12  -1    1.08    0.30
  -4 -12   1    1.29    0.23
  -4 -12   1    1.47    0.28
   4  12   0    1.40    0.33
   4  12   0    1.42    0.32
  -4 -12   0    1.05    0.26
  -4 -12   0    1.66    0.24
   4  12   1   12.29    0.78
   4  12   1    9.82    0.92
  -4 -12  -1   11.73    0.72
  -4 -12  -1   12.04    0.57
   4  12   2   11.33    0.77
   4  12   2   10.08    0.96
  -4 -12  -2   11.44    0.70
   4  12   3    5.57    0.51
   4  12   3    7.59    0.57
   4  12   3    6.71    0.63
  -4 -12  -3    6.59    0.55
  -4 -12  -3    6.91    0.82
   4  12   4   -0.05    0.19
   4  12   4    0.07    0.26
   4  12   4    0.07    0.23
  -4 -12  -4    0.12    0.20
  -4 -12  -4   -0.29    0.45
   4  12   5    6.55    0.65
  -4 -12  -5    7.84    0.98
   4  12   6    0.10    0.28
  -4 -12  -6    0.41    0.58
   4  12   7   -0.08    0.26
   4  12   8    0.14    0.25
  -3 -12   9    0.13    0.22
  -3 -12   8    0.12    0.23
  -3 -12   7    1.62    0.32
  -3 -12   6    0.14    0.23
  -3 -12   5    1.16    0.30
   3  12  -4    0.78    0.30
   3  12  -4    1.00    0.17
  -3 -12   4    0.90    0.25
  -3 -12   4    0.54    0.22
  -3 -12   4    0.45    0.25
   3  12  -3   -0.30    0.24
   3  12  -3   -0.02    0.11
  -3 -12   3   -0.10    0.19
  -3 -12   3    0.05    0.21
  -3 -12   3   -0.13    0.17
   3  12  -2    2.82    0.31
   3  12  -2    2.75    0.40
  -3 -12   2    2.23    0.33
  -3 -12   2    3.32    0.31
   3  12  -1   24.17    1.20
   3  12  -1   20.22    1.46
  -3 -12   1   24.13    1.14
  -3 -12   1   23.04    0.97
   3  12   0    0.02    0.18
   3  12   0    0.12    0.24
  -3 -12   0    0.35    0.17
  -3 -12   0    0.08    0.19
   3  12   1    4.65    0.51
  -3 -12  -1    4.52    0.44
  -3 -12  -1    6.07    0.56
   3  12   2    0.41    0.20
   3  12   2    0.10    0.22
  -3 -12  -2    0.38    0.19
  -3 -12  -2    0.65    0.31
   3  12   3   46.32    1.97
   3  12   3   44.69    1.98
   3  12   3   41.70    2.02
  -3 -12  -3   46.59    2.91
  -3 -12  -3   44.61    1.97
   3  12   4   44.73    2.05
   3  12   4   44.53    1.98
  -3 -12  -4   43.90    1.97
  -3 -12  -4   46.16    2.97
   3  12   5    7.63    0.67
   3  12   5    6.94    0.55
   3  12   5    7.15    0.53
  -3 -12  -5    7.99    0.93
   3  12   6    2.32    0.38
  -3 -12  -6    2.49    0.69
   3  12   7    2.09    0.36
   3  12   8   -0.01    0.23
   3  12   9    0.31    0.22
  -2 -12   9    0.74    0.25
  -2 -12   8    0.30    0.22
  -2 -12   7    1.43    0.29
  -2 -12   6    0.29    0.23
   2  12  -5    5.96    0.57
  -2 -12   5    6.17    0.55
   2  12  -4    0.17    0.23
  -2 -12   4   -0.19    0.20
  -2 -12   4    0.04    0.19
   2  12  -3    4.30    0.50
  -2 -12   3    4.29    0.43
  -2 -12   3    4.30    0.32
  -2 -12   3    4.40    0.45
   2  12  -2    4.20    0.48
  -2 -12   2    4.57    0.32
  -2 -12   2    4.85    0.46
   2  12  -1   14.79    0.87
  -2 -12   1   14.82    0.81
  -2 -12   1   14.74    0.68
   2  12   0   12.67    0.83
  -2 -12   0   13.77    0.78
  -2 -12   0   15.81    0.99
   2  12   1    7.82    0.61
  -2 -12  -1    8.46    0.69
  -2 -12  -1    7.85    0.54
   2  12   2    2.37    0.30
   2  12   2    1.45    0.30
   2  12   2    2.00    0.29
  -2 -12  -2    1.22    0.23
  -2 -12  -2    2.13    0.41
   2  12   3   28.09    1.29
   2  12   3   27.11    1.35
   2  12   3   27.53    1.29
  -2 -12  -3   26.86    1.28
  -2 -12  -3   27.61    1.91
   2  12   4    0.15    0.20
   2  12   4    0.28    0.14
   2  12   4    0.37    0.24
  -2 -12  -4    0.28    0.37
  -2 -12  -4   -0.06    0.17
   2  12   5   13.51    0.77
   2  12   5   13.96    0.76
   2  12   5   13.67    0.86
  -2 -12  -5   13.06    1.24
   2  12   6   19.41    1.08
  -2 -12  -6   20.04    1.70
   2  12   7    7.56    0.63
  -2 -12  -7    7.97    1.11
   2  12   8    0.69    0.27
   2  12   9    0.36    0.21
  -1 -12   9    0.93    0.25
  -1 -12   8   -0.07    0.18
  -1 -12   7    3.14    0.36
  -1 -12   6    0.06    0.21
   1  12  -5    8.50    0.63
  -1 -12   5    8.26    0.60
   1  12  -4    2.68    0.35
  -1 -12   4    2.55    0.32
  -1 -12   4    2.31    0.32
   1  12  -3    9.94    0.68
  -1 -12   3    9.81    0.65
  -1 -12   3    9.36    0.50
  -1 -12   3    9.32    0.62
   1  12  -2   12.85    0.78
  -1 -12   2   11.79    0.71
  -1 -12   2   11.95    0.57
   1  12  -1   27.99    1.35
  -1 -12   1   26.77    1.12
  -1 -12   1   27.61    1.29
   1  12   0    6.81    0.56
  -1 -12   0    6.92    0.55
  -1 -12   0    6.47    0.49
   1  12   1   26.28    1.28
   1  12   1   27.63    1.25
  -1 -12  -1   25.34    1.21
  -1 -12  -1   24.24    1.68
   1  12   2   22.37    1.09
   1  12   2   22.52    1.14
   1  12   2   24.30    1.09
  -1 -12  -2   21.90    1.07
  -1 -12  -2   20.13    1.53
   1  12   3    0.27    0.18
   1  12   3    0.37    0.20
   1  12   3    0.18    0.22
  -1 -12  -3    0.19    0.14
  -1 -12  -3    0.24    0.32
   1  12   4    0.44    0.11
   1  12   4    0.51    0.24
   1  12   4    0.67    0.22
  -1 -12  -4    0.66    0.20
  -1 -12  -4    0.70    0.42
   1  12   5   14.31    0.77
   1  12   5   13.89    0.77
   1  12   5   12.82    0.83
  -1 -12  -5   13.82    0.75
  -1 -12  -5   12.63    1.27
   1  12   6    0.26    0.22
   1  12   6    0.06    0.22
   1  12   6    0.50    0.26
  -1 -12  -6    0.65    0.57
   1  12   7    0.10    0.24
  -1 -12  -7    0.20    0.51
   1  12   8    1.02    0.27
   1  12   9    1.44    0.25
   0 -12   9   -0.12    0.18
   0 -12   8    0.97    0.24
   0 -12   7    5.70    0.49
   0 -12   6    0.02    0.20
   0  12  -5    4.86    0.49
   0 -12   5    4.79    0.47
   0  12  -4    3.82    0.45
   0 -12   4    4.18    0.48
   0 -12   4    4.04    0.42
   0  12  -3   14.36    0.84
   0 -12   3   14.42    0.79
   0 -12   3   13.66    0.64
   0 -12   3   14.12    0.84
   0  12  -2   10.93    0.70
   0 -12   2    9.65    0.50
   0 -12   2   10.52    0.64
   0  12  -1   14.67    0.79
   0  12  -1   15.25    0.85
   0 -12   1   13.48    0.92
   0 -12   1   14.65    0.65
   0 -12   1   15.09    0.79
   0  12   0   53.85    2.24
   0  12   0   53.27    2.26
   0 -12   0   45.58    3.09
   0 -12   0   52.81    2.19
   0  12   1   14.02    0.83
   0  12   1   14.48    0.77
   0 -12  -1   14.20    0.76
   0  12   2    9.98    0.61
   0  12   2    9.40    0.66
   0  12   2   10.83    0.63
   0 -12  -2    9.28    0.58
   0  12   3   15.04    0.81
   0  12   3   13.92    0.84
   0 -12  -3   14.86    0.77
   0  12   4    3.88    0.38
   0  12   4    3.37    0.39
   0 -12  -4    3.23    0.61
   0 -12  -4    3.35    0.34
   0  12   5    5.13    0.45
   0  12   5    5.01    0.51
   0  12   5    5.00    0.44
   0 -12  -5    4.26    0.79
   0 -12  -5    4.92    0.39
   0  12   6   -0.07    0.21
   0  12   6    0.03    0.22
   0  12   6   -0.44    0.20
   0 -12  -6   -0.84    0.45
   0  12   7    4.46    0.48
   0 -12  -7    3.75    0.81
   0  12   8    0.59    0.25
   0  12   9   -0.17    0.17
   1 -12   9    2.01    0.28
   1 -12   8    1.35    0.25
   1 -12   7    0.16    0.20
  -1  12  -6    0.66    0.29
   1 -12   6    0.51    0.21
  -1  12  -5   13.77    0.83
  -1  12  -5   13.40    0.81
   1 -12   5   14.05    0.79
  -1  12  -4    0.32    0.25
  -1  12  -4    0.71    0.25
   1 -12   4    0.44    0.24
   1 -12   4    0.48    0.20
  -1  12  -3    0.46    0.22
  -1  12  -3    0.34    0.22
   1 -12   3    0.12    0.18
   1 -12   3    0.39    0.14
   1 -12   3    0.21    0.21
  -1  12  -2   22.80    1.14
  -1  12  -2   23.41    1.18
   1 -12   2   23.28    0.95
   1 -12   2   22.61    1.12
  -1  12  -1   26.92    1.32
  -1  12  -1   27.81    1.29
   1 -12   1   26.33    1.26
  -1  12   0    7.08    0.49
  -1  12   0    6.43    0.55
   1 -12   0    7.39    0.49
  -1  12   1   27.12    1.26
  -1  12   1   25.94    1.29
   1 -12  -1   26.10    1.23
  -1  12   2   12.71    0.73
  -1  12   2   13.15    0.72
  -1  12   2   12.54    0.77
   1 -12  -2   12.17    0.69
  -1  12   3    9.33    0.60
  -1  12   3    9.23    0.64
  -1  12   3    9.62    0.61
   1 -12  -3    9.27    0.62
   1 -12  -3    8.83    0.55
  -1  12   4    1.99    0.32
  -1  12   4    2.33    0.32
   1 -12  -4    2.79    0.31
   1 -12  -4    2.48    0.35
  -1  12   5    8.80    0.60
  -1  12   5    9.11    0.65
  -1  12   5    9.39    0.61
   1 -12  -5    9.22    0.64
   1 -12  -5    8.06    0.51
  -1  12   6    0.02    0.22
  -1  12   6    0.17    0.22
  -1  12   6    0.13    0.24
   1 -12  -6    0.25    0.26
  -1  12   7    2.78    0.37
   1 -12  -7    3.49    0.43
   1 -12  -7    2.28    0.69
  -1  12   8   -0.17    0.20
  -1  12   9    0.92    0.23
   2 -12   9    0.02    0.18
   2 -12   8    0.71    0.23
   2 -12   7    8.09    0.58
  -2  12  -6   20.76    1.10
   2 -12   6   20.99    1.06
  -2  12  -5   14.10    0.84
   2 -12   5   13.92    0.80
  -2  12  -4    0.03    0.20
  -2  12  -4   -0.15    0.23
   2 -12   4    0.39    0.21
   2 -12   4    0.02    0.21
  -2  12  -3   27.70    1.34
  -2  12  -3   28.14    1.33
   2 -12   3   27.96    1.38
   2 -12   3   29.30    1.31
   2 -12   3   26.49    1.68
   2 -12   3   26.66    1.11
  -2  12  -2    1.49    0.29
  -2  12  -2    2.37    0.31
   2 -12   2    2.01    0.20
   2 -12   2    1.93    0.27
  -2  12  -1    8.84    0.56
  -2  12  -1    8.43    0.62
   2 -12   1    8.72    0.57
  -2  12   0   13.50    0.77
  -2  12   0   13.22    0.82
   2 -12   0   14.42    0.76
  -2  12   1   15.06    0.81
  -2  12   1   14.84    0.87
   2 -12  -1   14.67    0.82
   2 -12  -1   15.35    0.80
  -2  12   2    4.80    0.44
  -2  12   2    5.41    0.45
  -2  12   2    5.00    0.49
   2 -12  -2    4.88    0.46
   2 -12  -2    4.48    0.39
  -2  12   3    4.74    0.43
  -2  12   3    4.64    0.48
  -2  12   3    4.73    0.42
   2 -12  -3    4.28    0.37
   2 -12  -3    4.77    0.47
  -2  12   4    0.12    0.21
  -2  12   4    0.12    0.16
  -2  12   4   -0.04    0.21
   2 -12  -4    0.09    0.15
   2 -12  -4    0.09    0.22
  -2  12   5    6.78    0.55
  -2  12   5    6.38    0.56
   2 -12  -5    6.75    0.58
  -2  12   6    0.10    0.23
  -2  12   6    0.26    0.25
   2 -12  -6   -0.11    0.25
  -2  12   7    1.33    0.28
   2 -12  -7    1.40    0.34
  -2  12   8   -0.06    0.22
  -2  12   9    0.25    0.21
   3 -12   9    0.33    0.21
   3 -12   8    0.09    0.20
   3 -12   7    2.02    0.30
   3 -12   6    2.22    0.32
  -3  12  -5    7.51    0.58
   3 -12   5    7.39    0.57
  -3  12  -4   46.08    2.01
  -3  12  -4   46.54    2.03
   3 -12   4   40.09    2.75
   3 -12   4   44.63    2.07
   3 -12   4   47.54    1.99
  -3  12  -3   45.97    2.09
  -3  12  -3   46.53    2.08
   3 -12   3   44.87    2.13
   3 -12   3   45.20    1.79
   3 -12   3   51.75    2.86
   3 -12   3   46.43    2.04
  -3  12  -2    0.63    0.24
  -3  12  -2    0.63    0.23
   3 -12   2    0.72    0.14
   3 -12   2    0.77    0.22
  -3  12  -1    5.24    0.51
  -3  12  -1    5.43    0.46
   3 -12   1    5.85    0.46
  -3  12   0    0.11    0.19
  -3  12   0    0.24    0.24
   3 -12   0    0.36    0.23
   3 -12   0   -0.18    0.15
  -3  12   1   23.39    1.20
  -3  12   1   23.57    1.17
   3 -12  -1   24.19    1.13
   3 -12  -1   22.74    1.19
  -3  12   2    3.17    0.39
  -3  12   2    3.21    0.41
   3 -12  -2    2.96    0.35
   3 -12  -2    3.08    0.39
  -3  12   3    0.04    0.17
  -3  12   3    0.04    0.22
  -3  12   3   -0.35    0.17
   3 -12  -3   -0.41    0.22
   3 -12  -3    0.01    0.14
  -3  12   4    0.91    0.27
  -3  12   4    0.77    0.24
  -3  12   4    0.49    0.26
   3 -12  -4    0.69    0.29
   3 -12  -4    0.80    0.19
  -3  12   5    1.55    0.30
  -3  12   5    1.50    0.35
   3 -12  -5    1.45    0.36
  -3  12   6    0.19    0.22
   3 -12  -6    0.10    0.29
  -3  12   7    1.16    0.29
   3 -12  -7    1.85    0.39
  -3  12   8   -0.13    0.23
   3 -12  -8    0.37    0.31
  -3  12   9   -0.19    0.21
   4 -12   8   -0.02    0.19
   4 -12   7   -0.07    0.19
   4 -12   6    0.41    0.23
  -4  12  -5    7.42    0.57
   4 -12   5    7.17    0.56
  -4  12  -4    0.10    0.27
  -4  12  -4    0.29    0.24
   4 -12   4   -0.18    0.21
   4 -12   4   -0.03    0.23
  -4  12  -3    6.65    0.55
  -4  12  -3    6.80    0.60
   4 -12   3    6.59    0.56
   4 -12   3    7.21    0.36
   4 -12   3    6.44    0.68
  -4  12  -2   12.24    0.74
  -4  12  -2   12.24    0.79
   4 -12   2   11.57    0.53
   4 -12   2   13.03    0.74
  -4  12  -1   12.33    0.74
  -4  12  -1   12.88    0.79
   4 -12   1   12.42    0.78
   4 -12   1   11.84    0.72
  -4  12   0    1.16    0.31
  -4  12   0    1.79    0.30
   4 -12   0    1.85    0.34
   4 -12   0    1.45    0.27
  -4  12   1    1.19    0.27
  -4  12   1    0.94    0.29
   4 -12  -1    1.87    0.35
   4 -12  -1    1.20    0.24
  -4  12   2    3.49    0.43
  -4  12   2    4.42    0.52
   4 -12  -2    3.99    0.41
   4 -12  -2    3.77    0.47
  -4  12   3   27.27    1.40
  -4  12   3   27.95    1.36
  -4  12   3   29.26    1.42
   4 -12  -3   29.36    1.30
   4 -12  -3   27.74    1.44
  -4  12   4    0.34    0.21
  -4  12   4    0.48    0.31
  -4  12   4    0.86    0.29
   4 -12  -4    0.46    0.30
  -4  12   5    0.32    0.25
   4 -12  -5    0.14    0.30
  -4  12   6    0.20    0.25
   4 -12  -6    0.23    0.31
  -4  12   7    0.30    0.26
   4 -12  -7    0.17    0.30
  -4  12   8    0.01    0.24
  -4  12   9   -0.37    0.22
   5 -12   8   -0.11    0.20
   5 -12   7    2.13    0.31
   5 -12   6    1.80    0.29
   5 -12   5    0.27    0.24
  -5  12  -4    1.10    0.29
   5 -12   4    0.51    0.31
   5 -12   4    0.82    0.26
  -5  12  -3    5.30    0.56
  -5  12  -3    6.73    0.54
   5 -12   3    5.04    0.52
  -5  12  -2    6.66    0.55
  -5  12  -2    5.96    0.61
   5 -12   2    6.61    0.32
   5 -12   2    6.31    0.57
   5 -12   2    5.43    0.53
  -5  12  -1    2.69    0.35
  -5  12  -1    2.51    0.42
   5 -12   1    2.80    0.42
   5 -12   1    2.38    0.33
  -5  12   0    0.37    0.23
  -5  12   0   -0.03    0.27
   5 -12   0    0.12    0.20
   5 -12   0    0.32    0.24
  -5  12   1    3.79    0.41
  -5  12   1    2.94    0.42
   5 -12  -1    3.76    0.46
   5 -12  -1    3.78    0.42
  -5  12   2    1.48    0.35
  -5  12   2    2.13    0.37
   5 -12  -2    1.54    0.27
   5 -12  -2    1.94    0.38
  -5  12   3    1.90    0.39
  -5  12   3    1.98    0.36
   5 -12  -3    2.48    0.43
   5 -12  -3    2.00    0.28
  -5  12   4    1.38    0.34
   5 -12  -4    0.82    0.23
   5 -12  -4    0.79    0.36
  -5  12   5    7.03    0.63
   5 -12  -5    6.33    0.64
  -5  12   6    0.98    0.32
   5 -12  -6    0.93    0.38
  -5  12   7    0.32    0.27
  -5  12   8    0.11    0.26
   6 -12   7   -0.12    0.21
   6 -12   6    0.34    0.24
   6 -12   5    6.45    0.53
  -6  12  -4    1.43    0.31
   6 -12   4    1.28    0.27
  -6  12  -3    4.92    0.49
  -6  12  -3    3.91    0.45
   6 -12   3    5.29    0.50
  -6  12  -2    6.58    0.56
  -6  12  -2    5.40    0.59
   6 -12   2    5.87    0.29
   6 -12   2    5.51    0.53
   6 -12   2    6.26    0.59
  -6  12  -1    7.45    0.68
  -6  12  -1    8.08    0.61
   6 -12   1    7.50    0.59
   6 -12   1    8.18    0.66
  -6  12   0    0.84    0.36
  -6  12   0    1.83    0.37
   6 -12   0    1.59    0.39
   6 -12   0    1.54    0.31
  -6  12   1    0.45    0.32
  -6  12   1    0.09    0.32
   6 -12  -1    0.41    0.29
   6 -12  -1   -0.06    0.22
  -6  12   2   -0.09    0.30
   6 -12  -2   -0.21    0.21
   6 -12  -2    0.20    0.28
  -6  12   3    1.03    0.36
   6 -12  -3    1.07    0.35
   6 -12  -3    0.74    0.23
  -6  12   4    0.46    0.32
   6 -12  -4    0.62    0.35
  -6  12   5    2.86    0.43
   6 -12  -5    3.33    0.55
  -6  12   6    0.49    0.31
  -6  12   7    0.84    0.33
  -6  12   8    0.45    0.30
   7 -12   7   -0.04    0.24
   7 -12   6   -0.01    0.23
   7 -12   5    4.22    0.49
   7 -12   4    0.64    0.26
  -7  12  -3    2.55    0.39
   7 -12   3    1.61    0.30
   7 -12   3    2.03    0.40
  -7  12  -2    0.07    0.27
  -7  12  -2   -0.09    0.29
   7 -12   2    0.11    0.23
   7 -12   2    0.03    0.27
  -7  12  -1   10.00    0.78
   7 -12   1    9.92    0.75
   7 -12   1   10.85    0.70
  -7  12   0    4.65    0.54
   7 -12   0    5.30    0.61
   7 -12   0    4.77    0.50
  -7  12   1    3.43    0.47
   7 -12  -1    2.98    0.48
   7 -12  -1    3.37    0.38
  -7  12   2    0.16    0.32
   7 -12  -2   -0.41    0.30
   7 -12  -2    0.01    0.23
  -7  12   3    0.54    0.35
   7 -12  -3    0.57    0.37
   7 -12  -3    0.26    0.24
  -7  12   4   -0.16    0.32
  -7  12   5   -0.12    0.31
  -7  12   6    0.26    0.32
  -7  12   7    0.18    0.31
   8 -12   6   -0.04    0.25
   8 -12   5    1.17    0.32
   8 -12   4    0.02    0.25
   8 -12   3    5.59    0.55
   8 -12   3    5.18    0.60
   8 -12   2   -0.07    0.24
   8 -12   2    0.01    0.27
  -8  12  -1   -0.44    0.31
   8 -12   1    0.21    0.26
   8 -12   1   -0.07    0.29
  -8  12   0   -0.16    0.32
   8 -12   0    0.10    0.31
   8 -12   0    0.12    0.25
  -8  12   1    8.08    0.76
   8 -12  -1    8.45    0.63
   8 -12  -1    8.11    0.78
  -8  12   2    0.18    0.36
   8 -12  -2    0.02    0.24
  -8  12   3    1.55    0.42
  -8  12   4    0.01    0.33
  -8  12   5    0.24    0.35
  -8  12   6    0.47    0.37
  -8  12   7    0.64    0.38
   9 -12   5    5.14    0.57
   9 -12   4    1.31    0.36
   9 -12   3    2.67    0.48
   9 -12   3    1.84    0.36
   9 -12   2    0.94    0.36
   9 -12   2   -0.19    0.26
  -9  12  -1    5.17    0.61
   9 -12   1    6.36    0.59
  -9  12   0    1.07    0.41
   9 -12   0    0.67    0.29
  -9  12   1    0.04    0.34
   9 -12  -1   -0.22    0.25
  -9  12   2   -0.47    0.34
  -9  12   3   -0.06    0.37
  -9  12   4   -0.46    0.37
  -9  12   5    0.24    0.37
  -9  12   6    0.01    0.38
  10 -12   4   -0.42    0.27
  10 -12   3    1.98    0.40
  10 -12   2    1.29    0.38
  10 -12   1    1.31    0.35
 -10  12   0   -0.11    0.37
  10 -12   0   -0.63    0.26
 -10  12   1    4.30    0.59
  10 -12  -1    3.79    0.48
 -10  12   2    0.48    0.42
 -10  12   3   -0.11    0.40
 -10  12   4   -0.43    0.36
 -10  12   5    0.14    0.40
  11 -12   2   -0.31    0.31
  11 -12   1   -0.10    0.32
  11 -12   0    0.00    0.30
 -11  12   1   -0.30    0.39
 -11  12   2    0.17    0.47
 -11  12   3    1.38    0.53
 -11 -13   2    3.70    0.62
  11  13   0    0.20    0.40
  11  13   1    1.23    0.49
 -10 -13   4    0.59    0.42
 -10 -13   3    3.46    0.63
 -10 -13   2    0.41    0.38
  10  13  -1    0.14    0.37
 -10 -13   1    0.09    0.33
  10  13   0    3.50    0.62
  10  13   1    0.62    0.45
  10  13   2    0.13    0.39
 -10 -13  -2    0.34    0.26
  10  13   3    0.14    0.37
 -10 -13  -3    0.94    0.29
  -9 -13   6    0.53    0.43
  -9 -13   5    0.63    0.43
  -9 -13   4    1.01    0.45
  -9 -13   3    0.42    0.35
  -9 -13   2    0.07    0.34
   9  13  -1    2.01    0.49
  -9 -13   1    2.80    0.51
   9  13   0    3.41    0.57
  -9 -13   0    2.89    0.50
   9  13   1    0.31    0.37
  -9 -13  -1    0.37    0.27
   9  13   2    2.59    0.53
  -9 -13  -2    2.38    0.34
   9  13   3    0.60    0.39
  -9 -13  -3    0.49    0.27
   9  13   4   -0.08    0.33
  -9 -13  -4    0.51    0.26
   9  13   5    0.40    0.40
  -8 -13   6    0.58    0.40
  -8 -13   5    1.27    0.44
  -8 -13   4    0.87    0.39
  -8 -13   3   -0.01    0.32
   8  13  -2    7.98    0.82
  -8 -13   2    8.50    0.80
   8  13  -1    2.01    0.47
  -8 -13   1    2.26    0.46
   8  13   0    0.08    0.32
  -8 -13   0    0.02    0.28
  -8 -13   0    0.07    0.24
   8  13   1    3.99    0.56
  -8 -13  -1    3.31    0.37
  -8 -13  -1    3.06    0.44
   8  13   2    6.00    0.70
  -8 -13  -2    5.41    0.44
   8  13   3    1.11    0.40
  -8 -13  -3    1.41    0.29
   8  13   4    0.05    0.31
  -8 -13  -4    0.17    0.24
   8  13   5   -0.36    0.30
  -8 -13  -5   -0.46    0.22
   8  13   6    1.99    0.47
  -7 -13   7    0.34    0.35
  -7 -13   6   -0.01    0.34
  -7 -13   5   -0.10    0.36
  -7 -13   4    0.55    0.35
   7  13  -3    0.25    0.34
  -7 -13   3   -0.15    0.31
   7  13  -2   -0.16    0.30
  -7 -13   2   -0.29    0.30
   7  13  -1   -0.33    0.29
   7  13  -1   -0.13    0.25
  -7 -13   1   -0.23    0.28
  -7 -13   1   -0.39    0.23
   7  13   0    7.11    0.75
  -7 -13   0    7.18    0.48
  -7 -13   0    7.86    0.71
   7  13   1    5.70    0.65
  -7 -13  -1    4.21    0.51
  -7 -13  -1    5.60    0.43
   7  13   2    0.34    0.33
  -7 -13  -2    0.33    0.27
  -7 -13  -2    0.35    0.23
   7  13   3    2.17    0.46
  -7 -13  -3    1.65    0.28
   7  13   4    3.50    0.54
  -7 -13  -4    3.81    0.38
   7  13   5   -0.17    0.30
   7  13   6   -0.07    0.31
   7  13   7    0.27    0.33
  -6 -13   8    1.09    0.35
  -6 -13   7    0.85    0.36
  -6 -13   6   -0.03    0.30
  -6 -13   5    0.09    0.32
  -6 -13   4    1.02    0.38
   6  13  -3    1.53    0.41
  -6 -13   3    1.59    0.39
   6  13  -2   -0.17    0.22
   6  13  -2    0.33    0.34
  -6 -13   2    0.02    0.29
  -6 -13   2   -0.47    0.23
   6  13  -1    0.97    0.35
   6  13  -1    1.12    0.34
  -6 -13   1    0.82    0.28
  -6 -13   1    1.15    0.36
   6  13   0    1.25    0.38
   6  13   0    1.18    0.38
  -6 -13   0    1.46    0.35
  -6 -13   0    1.67    0.28
   6  13   1    0.73    0.36
   6  13   1    1.05    0.38
  -6 -13  -1    0.79    0.31
  -6 -13  -1    1.22    0.26
   6  13   2    6.24    0.66
  -6 -13  -2    6.13    0.61
  -6 -13  -2    6.54    0.45
   6  13   3    3.94    0.54
  -6 -13  -3    4.44    0.39
   6  13   4    0.39    0.31
   6  13   5   -0.11    0.28
   6  13   6    0.89    0.36
   6  13   7   -0.02    0.29
  -5 -13   8    0.32    0.28
  -5 -13   7    0.34    0.29
  -5 -13   6    6.69    0.68
  -5 -13   5    6.47    0.66
   5  13  -4    0.61    0.36
  -5 -13   4    0.07    0.28
   5  13  -3    2.83    0.43
   5  13  -3    2.77    0.46
  -5 -13   3    3.07    0.45
   5  13  -2    2.42    0.42
   5  13  -2    2.37    0.43
  -5 -13   2    2.89    0.34
  -5 -13   2    2.68    0.40
   5  13  -1    1.42    0.37
   5  13  -1    0.86    0.32
  -5 -13   1    0.77    0.26
  -5 -13   1    1.02    0.31
   5  13   0    3.68    0.57
   5  13   0    5.00    0.60
  -5 -13   0    4.88    0.51
  -5 -13   0    4.40    0.41
   5  13   1    3.11    0.56
   5  13   1    3.56    0.48
  -5 -13  -1    4.45    0.48
  -5 -13  -1    4.80    0.38
   5  13   2    3.17    0.58
   5  13   2    3.47    0.47
  -5 -13  -2    4.01    0.48
   5  13   3   -0.10    0.27
  -5 -13  -3   -0.03    0.23
   5  13   4   -0.30    0.29
   5  13   4    0.35    0.20
  -5 -13  -4    0.60    0.45
   5  13   5    3.01    0.47
  -5 -13  -5    4.72    0.81
   5  13   6    0.91    0.34
   5  13   7    0.62    0.32
   5  13   8    1.00    0.33
  -4 -13   8    0.85    0.30
  -4 -13   7    0.54    0.29
  -4 -13   6   -0.04    0.25
  -4 -13   5    0.38    0.28
   4  13  -4   21.37    1.25
   4  13  -4   22.79    1.40
   4  13  -3   21.49    1.45
   4  13  -3   23.74    1.29
  -4 -13   3   23.87    1.22
   4  13  -2    2.69    0.40
   4  13  -2    3.05    0.43
  -4 -13   2    3.11    0.35
  -4 -13   2    3.78    0.44
   4  13  -1    6.64    0.63
   4  13  -1    4.86    0.55
  -4 -13   1    5.58    0.54
  -4 -13   1    5.66    0.40
   4  13   0   15.65    0.95
   4  13   0   13.63    1.11
  -4 -13   0   16.06    0.90
  -4 -13   0   15.91    0.73
   4  13   1   24.07    1.28
   4  13   1   20.17    1.64
  -4 -13  -1   26.01    1.05
  -4 -13  -1   26.14    1.23
   4  13   2   51.22    2.33
  -4 -13  -2   51.31    2.27
   4  13   3    6.16    0.54
   4  13   3    7.51    0.59
   4  13   3    6.33    0.67
  -4 -13  -3    7.35    0.60
  -4 -13  -3    8.15    0.86
   4  13   4    7.72    0.56
   4  13   4    7.57    0.69
  -4 -13  -4    8.92    0.96
   4  13   5    0.02    0.30
  -4 -13  -5    0.55    0.51
   4  13   6   -0.42    0.25
  -4 -13  -6   -0.16    0.52
   4  13   7    0.20    0.28
   4  13   8    0.58    0.30
  -3 -13   9    0.19    0.23
  -3 -13   8    0.57    0.26
  -3 -13   7    0.44    0.26
  -3 -13   6    0.80    0.30
  -3 -13   5    5.92    0.59
   3  13  -4   -0.17    0.26
  -3 -13   4   -0.26    0.25
  -3 -13   4   -0.03    0.21
  -3 -13   4   -0.03    0.23
   3  13  -3    4.13    0.50
  -3 -13   3    4.25    0.51
  -3 -13   3    4.32    0.39
   3  13  -2   24.86    1.28
   3  13  -2   20.67    1.47
  -3 -13   2   25.32    1.22
  -3 -13   2   25.05    1.03
   3  13  -1   11.49    0.81
  -3 -13   1   12.30    0.75
  -3 -13   1   11.43    0.61
   3  13   0   15.86    0.99
  -3 -13   0   16.92    0.78
  -3 -13   0   17.96    0.94
   3  13   1   26.95    1.42
  -3 -13  -1   26.63    1.36
  -3 -13  -1   31.62    1.89
   3  13   2   11.66    0.81
  -3 -13  -2   11.36    0.73
  -3 -13  -2   12.91    1.01
   3  13   3   28.02    1.45
   3  13   3   28.49    1.37
   3  13   3   27.64    1.36
  -3 -13  -3   29.79    2.03
  -3 -13  -3   28.32    1.37
   3  13   4   39.95    1.80
   3  13   4   38.72    1.81
   3  13   4   38.94    1.89
  -3 -13  -4   42.84    2.75
  -3 -13  -4   39.72    1.81
   3  13   5    0.70    0.25
   3  13   5    0.50    0.29
  -3 -13  -5    0.69    0.48
   3  13   6    2.28    0.40
  -3 -13  -6    2.46    0.67
   3  13   7   -0.10    0.24
   3  13   8    0.10    0.27
  -2 -13   9    0.28    0.23
  -2 -13   8   -0.04    0.22
  -2 -13   7    0.14    0.22
  -2 -13   6    0.73    0.27
  -2 -13   5   -0.03    0.24
   2  13  -4    4.09    0.48
  -2 -13   4    4.20    0.47
  -2 -13   4    3.70    0.44
   2  13  -3    6.18    0.59
  -2 -13   3    6.00    0.41
  -2 -13   3    6.33    0.55
   2  13  -2   -0.02    0.22
  -2 -13   2   -0.10    0.15
  -2 -13   2   -0.32    0.19
   2  13  -1    6.43    0.58
  -2 -13   1    6.31    0.39
  -2 -13   1    6.31    0.52
   2  13   0    5.75    0.59
  -2 -13   0    7.24    0.56
  -2 -13   0    6.15    0.51
   2  13   1    5.78    0.57
  -2 -13  -1    5.80    0.56
  -2 -13  -1    5.34    0.47
   2  13   2    8.05    0.65
   2  13   2    8.61    0.57
  -2 -13  -2    8.90    0.59
  -2 -13  -2    8.22    0.79
   2  13   3   17.14    1.02
   2  13   3   17.85    0.94
   2  13   3   18.64    0.94
  -2 -13  -3   17.60    1.38
  -2 -13  -3   17.64    0.93
   2  13   4    7.53    0.53
   2  13   4    6.12    0.64
   2  13   4    5.69    0.52
  -2 -13  -4    6.21    0.52
  -2 -13  -4    6.12    0.84
   2  13   5    2.66    0.41
   2  13   5    2.41    0.33
   2  13   5    3.54    0.39
  -2 -13  -5    3.05    0.70
   2  13   6    4.97    0.57
  -2 -13  -6    5.47    0.93
   2  13   7    0.38    0.26
   2  13   8    0.56    0.27
   2  13   9    0.21    0.24
  -1 -13   9    0.60    0.24
  -1 -13   8    0.27    0.21
  -1 -13   7    0.22    0.22
  -1 -13   6    2.49    0.35
  -1 -13   5    0.15    0.24
  -1 -13   5    0.04    0.16
   1  13  -4    4.37    0.50
  -1 -13   4    3.80    0.46
  -1 -13   4    4.09    0.48
   1  13  -3    0.74    0.29
  -1 -13   3    0.63    0.23
  -1 -13   3    0.58    0.19
  -1 -13   3    0.72    0.24
   1  13  -2   13.77    0.83
  -1 -13   2   12.05    0.76
  -1 -13   2   13.02    0.61
   1  13  -1    0.43    0.25
  -1 -13   1    0.42    0.20
   1  13   0    0.50    0.23
   1  13   0    0.34    0.21
  -1 -13   0    0.28    0.18
  -1 -13   0    0.58    0.19
   1  13   1    2.94    0.35
   1  13   1    2.32    0.34
  -1 -13  -1    2.65    0.40
  -1 -13  -1    2.70    0.33
   1  13   2    1.00    0.27
   1  13   2    1.60    0.27
   1  13   2    1.24    0.26
  -1 -13  -2    1.43    0.25
  -1 -13  -2    1.16    0.34
   1  13   3    0.90    0.28
   1  13   3    0.97    0.25
   1  13   3    0.96    0.24
  -1 -13  -3    0.99    0.40
  -1 -13  -3    0.87    0.22
   1  13   4    3.39    0.36
   1  13   4    2.46    0.32
   1  13   4    1.70    0.34
  -1 -13  -4    2.61    0.60
  -1 -13  -4    2.80    0.33
   1  13   5    5.01    0.47
   1  13   5    5.31    0.57
   1  13   5    6.07    0.48
  -1 -13  -5    4.69    0.83
   1  13   6    5.62    0.56
  -1 -13  -6    4.56    0.86
   1  13   7    0.02    0.24
  -1 -13  -7    0.42    0.59
   1  13   8    0.16    0.24
   1  13   9   -0.18    0.20
   0 -13   9    0.19    0.22
   0 -13   8    1.80    0.30
   0 -13   7    4.45    0.47
   0 -13   6    0.47    0.23
   0 -13   5    0.49    0.18
   0 -13   5    0.72    0.25
   0  13  -4    6.08    0.56
   0 -13   4    6.29    0.58
   0 -13   4    6.39    0.53
   0  13  -3    0.16    0.22
   0 -13   3    0.24    0.16
   0 -13   3   -0.03    0.21
   0 -13   3    0.35    0.21
   0  13  -2    7.64    0.62
   0 -13   2    7.24    0.42
   0 -13   2    7.91    0.56
   0  13  -1    1.39    0.26
   0  13  -1    1.34    0.30
   0 -13   1    1.63    0.27
   0 -13   1    1.74    0.21
   0 -13   1    1.45    0.21
   0  13   0    1.18    0.28
   0 -13   0    0.69    0.21
   0  13   1    1.84    0.33
   0  13   1    1.42    0.26
   0 -13  -1    1.16    0.30
   0 -13  -1    1.37    0.24
   0  13   2    7.79    0.55
   0  13   2    7.08    0.60
   0  13   2    7.67    0.54
   0 -13  -2    7.46    0.52
   0  13   3    0.31    0.20
   0  13   3    0.36    0.24
   0  13   3    0.14    0.21
   0 -13  -3    0.14    0.33
   0 -13  -3    0.11    0.17
   0  13   4    3.97    0.41
   0  13   4    6.68    0.49
   0  13   4    5.48    0.54
   0 -13  -4    4.37    0.73
   0 -13  -4    5.49    0.44
   0  13   5    0.35    0.22
   0  13   5    1.07    0.26
   0  13   5    0.16    0.24
   0 -13  -5    0.49    0.50
   0  13   6    0.34    0.23
   0  13   6    0.30    0.26
   0 -13  -6   -0.02    0.52
   0  13   7    4.23    0.51
   0 -13  -7    3.70    0.85
   0  13   8    1.62    0.32
   0  13   9    0.17    0.22
   1 -13   9   -0.01    0.19
   1 -13   8    0.04    0.21
   1 -13   7    0.29    0.21
  -1  13  -6    6.29    0.58
   1 -13   6    6.58    0.54
  -1  13  -5    6.37    0.55
   1 -13   5    5.60    0.51
  -1  13  -4    2.90    0.38
  -1  13  -4    3.28    0.41
   1 -13   4    2.67    0.35
   1 -13   4    2.63    0.38
  -1  13  -3    1.05    0.28
  -1  13  -3    1.16    0.29
   1 -13   3    0.65    0.23
   1 -13   3    0.99    0.18
   1 -13   3    0.53    0.24
  -1  13  -2    1.71    0.34
  -1  13  -2    1.67    0.29
   1 -13   2    1.48    0.19
   1 -13   2    1.35    0.28
  -1  13  -1    2.42    0.32
  -1  13  -1    2.98    0.39
   1 -13   1    2.73    0.33
  -1  13   0    0.42    0.23
  -1  13   0    0.17    0.18
   1 -13   0    0.38    0.19
  -1  13   1    0.46    0.24
  -1  13   1    0.42    0.21
   1 -13  -1    0.44    0.18
  -1  13   2   11.65    0.77
  -1  13   2   13.21    0.74
   1 -13  -2   11.99    0.70
  -1  13   3    0.78    0.24
  -1  13   3    0.56    0.22
  -1  13   3    0.96    0.27
   1 -13  -3    0.63    0.18
  -1  13   4    3.51    0.41
  -1  13   4    4.12    0.42
  -1  13   4    3.08    0.40
   1 -13  -4    3.64    0.42
   1 -13  -4    3.12    0.35
  -1  13   5   -0.01    0.24
  -1  13   5    0.02    0.18
  -1  13   5    0.29    0.23
   1 -13  -5    0.09    0.25
  -1  13   6    3.11    0.40
  -1  13   6    3.05    0.40
   1 -13  -6    3.46    0.44
  -1  13   7   -0.33    0.21
   1 -13  -7    0.10    0.27
   1 -13  -7   -0.50    0.45
  -1  13   8    0.13    0.23
  -1  13   9    0.34    0.22
   2 -13   9    0.23    0.20
   2 -13   8    0.64    0.24
   2 -13   7    0.33    0.22
  -2  13  -6    5.28    0.52
   2 -13   6    5.37    0.51
  -2  13  -5    3.49    0.44
   2 -13   5    4.16    0.47
  -2  13  -4    6.90    0.59
  -2  13  -4    6.71    0.58
   2 -13   4    7.49    0.65
   2 -13   4    7.58    0.57
  -2  13  -3   18.85    1.01
  -2  13  -3   18.31    0.98
   2 -13   3   17.90    0.78
   2 -13   3   18.56    1.05
   2 -13   3   17.21    1.13
   2 -13   3   18.60    0.97
  -2  13  -2    8.75    0.60
  -2  13  -2    8.71    0.65
   2 -13   2    8.82    0.59
   2 -13   2    8.51    0.44
  -2  13  -1    5.55    0.54
  -2  13  -1    6.07    0.47
   2 -13   1    5.59    0.47
  -2  13   0    6.41    0.57
  -2  13   0    6.28    0.48
   2 -13   0    6.47    0.49
  -2  13   1    6.61    0.58
  -2  13   1    6.70    0.53
   2 -13  -1    6.57    0.55
   2 -13  -1    6.83    0.50
  -2  13   2   -0.10    0.20
  -2  13   2    0.04    0.22
   2 -13  -2   -0.13    0.22
   2 -13  -2   -0.16    0.14
  -2  13   3    6.35    0.51
  -2  13   3    6.43    0.52
  -2  13   3    6.44    0.58
   2 -13  -3    7.00    0.56
   2 -13  -3    6.70    0.47
  -2  13   4    2.98    0.37
  -2  13   4    3.52    0.43
  -2  13   4    4.08    0.43
   2 -13  -4    3.27    0.35
   2 -13  -4    4.14    0.48
  -2  13   5    0.16    0.12
  -2  13   5   -0.31    0.23
  -2  13   5   -0.15    0.22
   2 -13  -5    0.16    0.26
  -2  13   6    0.60    0.28
  -2  13   6    0.82    0.27
   2 -13  -6    0.51    0.30
  -2  13   7   -0.02    0.23
   2 -13  -7    0.49    0.30
  -2  13   8    0.01    0.22
  -2  13   9   -0.11    0.21
   3 -13   8   -0.07    0.20
   3 -13   7    0.18    0.23
   3 -13   6    2.60    0.35
  -3  13  -5    1.13    0.29
   3 -13   5    0.80    0.25
  -3  13  -4   41.89    1.86
  -3  13  -4   42.47    1.87
   3 -13   4   34.37    2.48
   3 -13   4   43.72    1.84
   3 -13   4   40.92    1.96
  -3  13  -3   29.09    1.46
  -3  13  -3   29.76    1.44
   3 -13   3   28.02    1.18
   3 -13   3   28.64    1.55
   3 -13   3   30.10    1.42
   3 -13   3   31.23    1.86
  -3  13  -2   13.53    0.82
  -3  13  -2   12.08    0.76
   3 -13   2   12.34    0.75
   3 -13   2   12.05    0.57
  -3  13  -1   28.99    1.42
  -3  13  -1   28.75    1.38
   3 -13   1   27.40    1.34
  -3  13   0   16.25    0.96
  -3  13   0   16.67    0.91
   3 -13   0   16.76    0.95
   3 -13   0   16.73    0.89
  -3  13   1   12.07    0.74
  -3  13   1   11.64    0.78
   3 -13  -1   11.15    0.75
   3 -13  -1   11.13    0.68
  -3  13   2   25.59    1.29
  -3  13   2   25.63    1.32
   3 -13  -2   25.59    1.22
   3 -13  -2   26.58    1.33
  -3  13   3    4.69    0.52
  -3  13   3    4.68    0.48
  -3  13   3    5.03    0.48
   3 -13  -3    4.52    0.49
   3 -13  -3    4.79    0.41
  -3  13   4    0.21    0.27
  -3  13   4    0.10    0.19
  -3  13   4    0.21    0.25
   3 -13  -4    0.00    0.27
   3 -13  -4    0.07    0.17
  -3  13   5    5.92    0.55
  -3  13   5    5.67    0.58
   3 -13  -5    5.66    0.58
  -3  13   6    1.23    0.30
   3 -13  -6    1.05    0.34
  -3  13   7    0.26    0.24
   3 -13  -7   -0.06    0.29
  -3  13   8    0.10    0.25
   3 -13  -8    0.55    0.33
  -3  13   9   -0.53    0.21
   4 -13   8    0.54    0.23
   4 -13   7    0.22    0.23
   4 -13   6   -0.09    0.21
  -4  13  -5    1.01    0.27
   4 -13   5    0.38    0.24
  -4  13  -4    9.51    0.65
   4 -13   4    8.71    0.64
   4 -13   4    8.09    0.74
  -4  13  -3    8.26    0.60
  -4  13  -3    6.68    0.63
   4 -13   3    7.31    0.38
   4 -13   3    7.35    0.60
  -4  13  -2   51.97    2.34
  -4  13  -2   52.41    2.33
   4 -13   2   55.51    2.29
   4 -13   2   49.34    1.99
  -4  13  -1   27.06    1.35
  -4  13  -1   26.33    1.32
   4 -13   1   25.55    1.32
   4 -13   1   26.48    1.28
  -4  13   0   15.73    0.91
  -4  13   0   16.41    0.98
   4 -13   0   16.56    0.95
   4 -13   0   15.96    0.89
  -4  13   1    5.72    0.50
  -4  13   1    5.37    0.60
   4 -13  -1    5.34    0.57
   4 -13  -1    5.83    0.48
  -4  13   2    3.80    0.45
  -4  13   2    4.23    0.50
   4 -13  -2    3.29    0.44
   4 -13  -2    3.88    0.42
  -4  13   3   21.62    1.19
  -4  13   3   22.39    1.21
   4 -13  -3   23.37    1.10
   4 -13  -3   22.28    1.23
  -4  13   4   22.72    1.21
   4 -13  -4   21.77    1.24
   4 -13  -4   22.79    1.07
  -4  13   5    0.16    0.26
   4 -13  -5    0.40    0.32
  -4  13   6   -0.22    0.23
   4 -13  -6    0.30    0.31
  -4  13   7    0.14    0.26
   4 -13  -7    0.44    0.33
  -4  13   8    0.43    0.27
   5 -13   8    0.52    0.24
   5 -13   7    0.58    0.24
   5 -13   6    0.85    0.27
   5 -13   5    3.23    0.37
  -5  13  -4    0.39    0.26
   5 -13   4    0.35    0.25
  -5  13  -3    0.33    0.26
  -5  13  -3   -0.12    0.27
   5 -13   3   -0.13    0.23
  -5  13  -2    3.08    0.45
  -5  13  -2    4.45    0.47
   5 -13   2    4.30    0.26
   5 -13   2    3.37    0.43
  -5  13  -1    5.07    0.49
  -5  13  -1    3.78    0.51
   5 -13   1    4.26    0.49
   5 -13   1    3.53    0.41
  -5  13   0    4.12    0.49
  -5  13   0    4.69    0.49
   5 -13   0    4.26    0.48
   5 -13   0    4.51    0.51
  -5  13   1    1.01    0.29
  -5  13   1    0.67    0.33
   5 -13  -1    0.79    0.27
   5 -13  -1    1.16    0.34
  -5  13   2    2.42    0.41
  -5  13   2    4.07    0.50
   5 -13  -2    2.84    0.34
   5 -13  -2    3.02    0.45
  -5  13   3    2.15    0.40
   5 -13  -3    3.49    0.48
   5 -13  -3    4.04    0.41
  -5  13   4    0.77    0.32
   5 -13  -4    0.55    0.32
  -5  13   5    6.86    0.65
   5 -13  -5    5.40    0.65
  -5  13   6    6.73    0.65
  -5  13   7   -0.27    0.26
  -5  13   8   -0.34    0.26
   6 -13   7   -0.23    0.22
   6 -13   6    1.02    0.28
   6 -13   5    0.24    0.24
  -6  13  -4    0.10    0.24
   6 -13   4   -0.06    0.22
  -6  13  -3    4.61    0.48
   6 -13   3    4.30    0.50
  -6  13  -2    5.87    0.64
  -6  13  -2    7.10    0.58
   6 -13   2    6.96    0.64
   6 -13   2    7.05    0.34
   6 -13   2    6.71    0.57
  -6  13  -1    1.27    0.33
  -6  13  -1    0.10    0.31
   6 -13   1    0.94    0.34
   6 -13   1    0.81    0.29
  -6  13   0    1.19    0.40
   6 -13   0    0.80    0.29
   6 -13   0    0.62    0.35
  -6  13   1    0.47    0.34
   6 -13  -1    1.09    0.27
   6 -13  -1    1.81    0.42
  -6  13   2   -0.13    0.30
   6 -13  -2    0.07    0.30
   6 -13  -2    0.14    0.21
  -6  13   3    1.90    0.39
   6 -13  -3    2.11    0.32
   6 -13  -3    1.78    0.41
  -6  13   4    1.37    0.37
   6 -13  -4    1.25    0.41
  -6  13   5    0.32    0.33
  -6  13   6    0.04    0.31
  -6  13   7    0.25    0.31
  -6  13   8    0.63    0.32
   7 -13   7   -0.12    0.25
   7 -13   6   -0.14    0.23
   7 -13   5    0.06    0.24
   7 -13   4    4.72    0.52
   7 -13   3    1.74    0.32
  -7  13  -2   -0.35    0.30
   7 -13   2    0.43    0.31
   7 -13   2    0.63    0.28
  -7  13  -1    5.93    0.60
   7 -13   1    5.13    0.61
   7 -13   1    5.29    0.53
  -7  13   0    7.77    0.72
   7 -13   0    7.17    0.71
   7 -13   0    7.07    0.59
  -7  13   1    0.02    0.31
   7 -13  -1    0.23    0.33
   7 -13  -1   -0.32    0.24
  -7  13   2   -0.30    0.32
   7 -13  -2   -0.29    0.32
   7 -13  -2   -0.43    0.21
  -7  13   3    0.00    0.34
  -7  13   4    0.62    0.36
  -7  13   5   -0.13    0.30
  -7  13   6    0.28    0.34
  -7  13   7    0.14    0.33
   8 -13   6    1.93    0.37
   8 -13   5   -0.29    0.26
   8 -13   4   -0.06    0.25
   8 -13   3    1.68    0.42
   8 -13   3    1.35    0.33
   8 -13   2    5.92    0.64
   8 -13   2    5.93    0.58
  -8  13  -1    2.74    0.48
   8 -13   1    3.63    0.53
   8 -13   1    2.64    0.38
  -8  13   0   -0.34    0.31
   8 -13   0   -0.03    0.26
   8 -13   0    0.24    0.34
  -8  13   1    2.24    0.45
   8 -13  -1    2.00    0.35
  -8  13   2    7.31    0.77
   8 -13  -2    7.14    0.60
  -8  13   3   -0.07    0.34
  -8  13   4   -0.18    0.35
  -8  13   5    0.86    0.38
  -8  13   6    0.28    0.37
  -8  13   7   -0.12    0.36
   9 -13   5    0.47    0.33
   9 -13   4    0.17    0.30
   9 -13   3    0.09    0.28
   9 -13   2    2.15    0.39
   9 -13   1    0.03    0.30
  -9  13   0    2.55    0.51
   9 -13   0    3.18    0.42
  -9  13   1    1.18    0.42
   9 -13  -1    2.08    0.38
  -9  13   2   -0.52    0.38
  -9  13   3   -0.14    0.36
  -9  13   4    0.73    0.42
  -9  13   5   -0.30    0.39
  -9  13   6   -0.02    0.38
  10 -13   3    0.63    0.35
  10 -13   2   -0.19    0.32
  10 -13   1    0.23    0.31
  10 -13   0    2.73    0.46
 -10  13   1   -0.66    0.38
 -10  13   2   -0.39    0.39
 -10  13   3    1.62    0.52
 -10  13   4    0.08    0.43
  11 -13   1    1.97    0.46
 -11  13   1   -0.34    0.40
 -11  13   2    2.67    0.59
  11  14   0    1.61    0.56
 -10 -14   4    0.49    0.42
 -10 -14   3    1.00    0.42
 -10 -14   2    1.72    0.44
 -10 -14   1    1.63    0.42
  10  14   0   -0.10    0.37
  10  14   1    0.60    0.44
  10  14   2   -0.04    0.37
 -10 -14  -2    0.21    0.28
  10  14   3    0.26    0.41
 -10 -14  -3    0.27    0.28
  -9 -14   5    0.35    0.42
  -9 -14   4    4.27    0.66
  -9 -14   3    2.64    0.54
  -9 -14   2    0.66    0.39
   9  14  -1    1.67    0.50
  -9 -14   1    1.87    0.47
   9  14   0    5.14    0.69
  -9 -14   0    4.22    0.57
   9  14   1    5.13    0.70
  -9 -14  -1    4.13    0.45
   9  14   2    0.27    0.39
  -9 -14  -2    0.22    0.26
   9  14   3    1.08    0.44
  -9 -14  -3    1.26    0.31
   9  14   4    0.32    0.39
  -9 -14  -4    0.55    0.29
  -8 -14   6    0.06    0.38
  -8 -14   5    3.20    0.57
  -8 -14   4    1.25    0.43
  -8 -14   3    0.75    0.38
   8  14  -2    1.53    0.48
  -8 -14   2    2.19    0.45
   8  14  -1    2.71    0.54
  -8 -14   1    4.43    0.59
   8  14   0    1.05    0.43
  -8 -14   0    1.94    0.42
  -8 -14   0    1.90    0.34
   8  14   1    0.06    0.34
  -8 -14  -1    0.37    0.28
  -8 -14  -1    0.16    0.26
   8  14   2    0.88    0.43
  -8 -14  -2    1.78    0.31
   8  14   3    1.98    0.51
  -8 -14  -3    3.25    0.38
   8  14   4    0.01    0.33
  -8 -14  -4    0.32    0.26
   8  14   5    1.09    0.40
  -8 -14  -5    1.03    0.30
  -7 -14   7    0.72    0.40
  -7 -14   6    0.47    0.38
  -7 -14   5   -0.53    0.32
  -7 -14   4    0.23    0.36
  -7 -14   3    2.61    0.47
   7  14  -2    7.20    0.78
  -7 -14   2    6.99    0.73
   7  14  -1   -0.25    0.30
  -7 -14   1    0.25    0.26
  -7 -14   1    0.05    0.31
   7  14   0    1.08    0.39
  -7 -14   0    0.88    0.35
  -7 -14   0    1.11    0.27
   7  14   1    2.25    0.49
  -7 -14  -1    3.10    0.35
  -7 -14  -1    2.41    0.41
   7  14   2    0.10    0.33
  -7 -14  -2    0.15    0.23
   7  14   3   -0.02    0.32
  -7 -14  -3    0.13    0.22
   7  14   4    0.84    0.38
  -7 -14  -4    0.41    0.24
   7  14   5    0.02    0.35
   7  14   6    0.40    0.38
  -6 -14   7    0.11    0.32
  -6 -14   6    0.41    0.34
  -6 -14   5    5.16    0.62
  -6 -14   4    7.68    0.76
   6  14  -3    3.65    0.55
  -6 -14   3    3.89    0.52
   6  14  -2    5.98    0.67
   6  14  -2    4.64    0.63
  -6 -14   2    4.85    0.48
  -6 -14   2    4.25    0.52
   6  14  -1    0.96    0.35
   6  14  -1    1.22    0.38
  -6 -14   1    1.54    0.39
  -6 -14   1    1.18    0.31
   6  14   0    9.55    0.93
   6  14   0    9.35    0.84
  -6 -14   0   10.33    0.78
  -6 -14   0   10.58    0.61
   6  14   1    0.83    0.36
  -6 -14  -1    1.05    0.33
  -6 -14  -1    1.01    0.25
   6  14   2    0.01    0.30
  -6 -14  -2    0.27    0.21
  -6 -14  -2   -0.29    0.23
   6  14   3    0.45    0.36
  -6 -14  -3    0.78    0.25
   6  14   4   -0.29    0.28
   6  14   5    0.50    0.33
   6  14   6    0.28    0.34
   6  14   7    0.18    0.32
  -5 -14   8    0.10    0.29
  -5 -14   7    0.10    0.27
  -5 -14   6    0.08    0.28
  -5 -14   5    0.32    0.32
  -5 -14   4    4.07    0.53
   5  14  -3   32.68    1.71
  -5 -14   3   33.82    1.66
   5  14  -2   19.10    1.14
   5  14  -2   16.50    1.23
  -5 -14   2   17.63    1.06
  -5 -14   2   17.25    0.87
   5  14  -1   45.12    2.06
   5  14  -1   38.37    2.67
  -5 -14   1   45.08    1.98
  -5 -14   1   40.36    1.72
   5  14   0   22.33    1.77
   5  14   0   28.21    1.44
  -5 -14   0   27.92    1.36
  -5 -14   0   25.64    1.13
   5  14   1    0.64    0.32
   5  14   1    0.82    0.33
  -5 -14  -1    0.77    0.24
  -5 -14  -1    0.33    0.28
   5  14   2    5.13    0.59
  -5 -14  -2    6.00    0.58
  -5 -14  -2    6.23    0.44
   5  14   3    3.98    0.52
   5  14   4    0.66    0.36
   5  14   4    0.59    0.24
   5  14   5    0.28    0.31
  -5 -14  -5    0.00    0.52
   5  14   6    0.52    0.33
   5  14   7    1.16    0.36
  -4 -14   8    0.88    0.31
  -4 -14   7   -0.18    0.27
  -4 -14   6   -0.31    0.27
  -4 -14   5    3.89    0.50
   4  14  -4    1.99    0.44
  -4 -14   4    1.73    0.38
   4  14  -3   10.06    0.81
   4  14  -3    7.95    0.65
  -4 -14   3    9.65    0.75
  -4 -14   3    8.85    0.55
   4  14  -2   15.32    1.16
   4  14  -2   18.46    1.11
  -4 -14   2   18.90    1.04
  -4 -14   2   17.11    0.85
   4  14  -1   66.36    2.82
   4  14  -1   53.97    3.81
  -4 -14   1   68.05    2.75
  -4 -14   1   64.08    2.47
   4  14   0    5.97    0.64
   4  14   0    3.68    0.54
  -4 -14   0    5.09    0.39
  -4 -14   0    5.70    0.55
   4  14   1   60.96    2.70
  -4 -14  -1   58.33    2.34
  -4 -14  -1   60.96    2.63
   4  14   2   42.11    2.01
  -4 -14  -2   41.71    1.93
   4  14   3    8.58    0.77
   4  14   3    8.77    0.64
  -4 -14  -3    9.55    0.69
  -4 -14  -3   10.17    0.98
   4  14   4    0.45    0.21
   4  14   4    0.36    0.33
  -4 -14  -4    1.01    0.49
   4  14   5    1.33    0.39
  -4 -14  -5    2.03    0.63
   4  14   6    0.90    0.34
  -4 -14  -6    0.43    0.57
   4  14   7    2.35    0.43
   4  14   8    0.23    0.30
  -3 -14   8    0.16    0.24
  -3 -14   7    0.05    0.26
  -3 -14   6    1.43    0.34
  -3 -14   5   -0.23    0.26
   3  14  -4    1.69    0.39
  -3 -14   4    1.48    0.36
   3  14  -3    7.24    0.70
  -3 -14   3    7.85    0.65
  -3 -14   3    7.43    0.48
   3  14  -2    8.51    0.74
  -3 -14   2    7.99    0.50
  -3 -14   2    8.52    0.67
   3  14  -1   17.21    1.04
  -3 -14   1   16.11    0.95
  -3 -14   1   15.93    0.77
   3  14   0   18.06    1.08
  -3 -14   0   18.53    1.01
  -3 -14   0   18.02    0.85
   3  14   1   36.25    1.86
  -3 -14  -1   38.82    1.81
  -3 -14  -1   42.52    2.52
   3  14   2    0.45    0.24
   3  14   2    0.00    0.29
  -3 -14  -2    0.44    0.35
  -3 -14  -2    0.10    0.22
   3  14   3   15.51    0.88
   3  14   3   13.98    0.97
   3  14   3   14.14    0.85
  -3 -14  -3   14.68    0.88
  -3 -14  -3   15.04    1.25
   3  14   4   12.50    0.75
   3  14   4   12.46    0.89
  -3 -14  -4   11.75    1.13
   3  14   5    9.96    0.83
   3  14   5   11.98    0.73
  -3 -14  -5   12.07    1.20
   3  14   6    0.43    0.29
  -3 -14  -6    0.80    0.60
   3  14   7    0.21    0.28
   3  14   8    0.33    0.27
  -2 -14   9    0.03    0.22
  -2 -14   8    0.28    0.24
  -2 -14   7    0.47    0.25
  -2 -14   6    0.52    0.26
  -2 -14   5    1.61    0.35
   2  14  -4    0.35    0.30
  -2 -14   4    0.08    0.20
  -2 -14   4    0.01    0.26
   2  14  -3    0.17    0.28
  -2 -14   3   -0.02    0.25
  -2 -14   3    0.19    0.19
   2  14  -2    9.14    0.72
  -2 -14   2    8.55    0.65
  -2 -14   2    8.32    0.49
   2  14  -1    2.47    0.39
  -2 -14   1    3.37    0.30
  -2 -14   1    3.03    0.39
   2  14   0   16.33    1.03
  -2 -14   0   17.26    0.97
  -2 -14   0   18.86    1.21
   2  14   1    3.33    0.40
   2  14   1    3.49    0.47
  -2 -14  -1    2.40    0.34
  -2 -14  -1    3.37    0.47
   2  14   2   14.70    0.84
   2  14   2   15.29    0.94
  -2 -14  -2   15.24    0.86
  -2 -14  -2   14.46    1.16
   2  14   3    7.75    0.61
   2  14   3    7.76    0.70
   2  14   3    8.06    0.57
  -2 -14  -3    7.03    0.59
  -2 -14  -3    8.50    0.86
   2  14   4    5.39    0.62
   2  14   4    5.05    0.47
   2  14   4    5.57    0.52
  -2 -14  -4    5.14    0.81
  -2 -14  -4    4.92    0.48
   2  14   5    0.45    0.24
   2  14   5    0.79    0.31
  -2 -14  -5    0.64    0.48
   2  14   6    0.06    0.27
  -2 -14  -6    0.18    0.48
   2  14   7    4.92    0.57
   2  14   8    0.16    0.26
  -1 -14   9    0.15    0.21
  -1 -14   8    0.34    0.22
  -1 -14   7    0.18    0.23
  -1 -14   6   -0.06    0.22
  -1 -14   5    1.37    0.32
   1  14  -4    1.94    0.38
  -1 -14   4    1.29    0.32
  -1 -14   4    1.24    0.29
   1  14  -3   11.70    0.80
  -1 -14   3   10.74    0.73
  -1 -14   3   10.55    0.58
   1  14  -2    5.86    0.59
  -1 -14   2    5.54    0.37
  -1 -14   2    5.59    0.53
   1  14  -1    2.07    0.36
  -1 -14   1    1.98    0.32
  -1 -14   1    2.31    0.26
   1  14   0   35.06    1.68
   1  14   0   34.91    1.63
  -1 -14   0   33.76    2.16
  -1 -14   0   35.45    1.61
   1  14   1    6.40    0.48
   1  14   1    5.55    0.57
  -1 -14  -1    5.42    0.57
  -1 -14  -1    4.98    0.47
   1  14   2    5.03    0.44
   1  14   2    4.22    0.49
  -1 -14  -2    4.34    0.43
  -1 -14  -2    3.91    0.56
   1  14   3    0.48    0.27
   1  14   3    0.84    0.25
   1  14   3    0.63    0.28
  -1 -14  -3    0.83    0.40
  -1 -14  -3    0.65    0.23
   1  14   4    1.83    0.37
   1  14   4    2.82    0.37
   1  14   4    2.80    0.36
  -1 -14  -4    2.22    0.32
  -1 -14  -4    2.19    0.58
   1  14   5    3.67    0.47
   1  14   5    4.14    0.43
  -1 -14  -5    3.87    0.76
   1  14   6    0.58    0.27
  -1 -14  -6    0.42    0.50
   1  14   7    0.34    0.27
   1  14   8    0.14    0.25
   1  14   9    0.34    0.25
   0 -14   9    0.21    0.22
   0 -14   8    0.17    0.22
   0 -14   7    0.84    0.26
   0 -14   6    0.69    0.27
   0 -14   5    0.32    0.24
   0  14  -4    1.41    0.33
   0 -14   4    1.29    0.29
   0 -14   4    1.42    0.31
   0  14  -3    7.82    0.64
   0 -14   3    6.86    0.44
   0 -14   3    7.51    0.58
   0  14  -2    9.00    0.69
   0  14  -2    8.99    0.62
   0 -14   2    9.30    0.50
   0 -14   2    8.78    0.63
   0  14  -1   19.86    1.08
   0  14  -1   19.18    1.00
   0 -14   1   20.09    1.01
   0 -14   1   18.58    0.83
   0 -14   1   17.89    1.19
   0  14   0   13.91    0.84
   0  14   0   12.52    0.74
   0 -14   0   13.18    0.75
   0 -14   0   11.19    0.89
   0  14   1   19.89    1.06
   0  14   1   18.79    0.98
   0 -14  -1   19.28    0.97
   0 -14  -1   16.04    1.27
   0  14   2    8.67    0.59
   0  14   2    9.25    0.69
   0 -14  -2    7.49    0.80
   0 -14  -2    8.76    0.58
   0  14   3    6.08    0.60
   0  14   3    7.38    0.56
   0  14   3    7.57    0.54
   0 -14  -3    5.79    0.76
   0 -14  -3    6.70    0.52
   0  14   4    0.76    0.24
   0  14   4    1.69    0.30
   0  14   4    0.93    0.30
   0 -14  -4    0.57    0.44
   0 -14  -4    0.83    0.23
   0  14   5    0.28    0.26
   0  14   5    0.82    0.26
   0 -14  -5    0.37    0.45
[truncated: 121,114 more chars]
