# Supplementary material for: X-ray structural insights and computational analysis of the compound 5-ethyl-4-[(4-morpholino­benzylidene)amino]-2,4-di­hydro-3H-1,2,4-triazole-3-thione
Source: Acta Crystallogr E Crystallogr Commun. 2025 Jun 3;81(Pt 7):565–8. doi: 10.1107/S2056989025004852 (PMC12230614; doi:10.1107/S2056989025004852)
Supplement: Supplementary file 3 [file e-81-00565-Isup3.hkl]

data_I                                                                          
_shelx_title ' shelxt_a.res in P2(1)/c'                                         
_shelx_refln_list_code          4                                               
_shelx_F_calc_maximum      137.81                                               
_exptl_crystal_F_000       672.00                                               
_reflns_d_resolution_high  0.7466                                               
                                                                                
loop_                                                                           
 _space_group_symop_operation_xyz                                               
 'x, y, z'                                                                      
 '-x, y+1/2, -z+1/2'                                                            
 '-x, -y, -z'                                                                   
 'x, -y-1/2, z-1/2'                                                             
                                                                                
_cell_length_a     9.7280                                                       
_cell_length_b    19.9593                                                       
_cell_length_c     8.0087                                                       
_cell_angle_alpha  90.000                                                       
_cell_angle_beta   93.230                                                       
_cell_angle_gamma  90.000                                                       
                                                                                
_shelx_F_squared_multiplier     1.000                                           
                                                                                
loop_                                                                           
 _refln_index_h                                                                 
 _refln_index_k                                                                 
 _refln_index_l                                                                 
 _refln_F_squared_calc                                                          
 _refln_F_squared_meas                                                          
 _refln_F_squared_sigma                                                         
 _refln_observed_status                                                         
   3   0   0      13057.23      13437.46       229.70 o                         
   4   0   0         11.47         42.42         2.88 o                         
   5   0   0        920.25        828.31        19.24 o                         
   6   0   0        984.13       1077.10        24.86 o                         
   7   0   0        213.84        257.48         6.69 o                         
   8   0   0        182.12        223.32        11.61 o                         
   9   0   0        501.82        537.92        17.27 o                         
  10   0   0          0.49          1.06         3.35 o                         
  11   0   0          5.33          4.41         4.29 o                         
  12   0   0          6.83          4.15         6.23 o                         
  13   0   0         13.04         -0.21         6.86 o                         
   1   1   0        943.36        650.48        31.75 o                         
   2   1   0       4156.08       4236.54        78.73 o                         
   3   1   0        902.62        973.06        12.31 o                         
   4   1   0        834.01        889.25        14.71 o                         
   5   1   0          7.38          8.37         1.26 o                         
   6   1   0         26.52         22.05         1.27 o                         
   7   1   0          9.70         23.75         1.45 o                         
   8   1   0        987.55        934.71        15.27 o                         
   9   1   0        430.48        427.56         9.32 o                         
  10   1   0         97.19         95.34         4.91 o                         
  11   1   0          2.97          3.29         3.01 o                         
  12   1   0         29.13         13.72         6.34 o                         
  13   1   0          2.56          0.43         5.21 o                         
   1   2   0       3449.02       2899.09        50.69 o                         
   2   2   0       2232.90       2380.36        32.06 o                         
   3   2   0       1886.12       1940.12        22.77 o                         
   4   2   0        385.32        471.30         8.21 o                         
   5   2   0          3.00          3.91         3.20 o                         
   6   2   0       1070.92       1104.52        16.88 o                         
   7   2   0         47.83         36.61         2.28 o                         
   8   2   0         53.87         53.04         6.33 o                         
   9   2   0        208.22        232.44         6.43 o                         
  10   2   0         62.47         67.20         3.79 o                         
  11   2   0         36.60         34.14         3.95 o                         
  12   2   0         74.98         82.61         7.70 o                         
   2   3   0        878.68        893.46        10.93 o                         
   3   3   0         63.89         44.65         1.14 o                         
   4   3   0         64.27         85.14         2.10 o                         
   5   3   0        421.60        580.06        10.18 o                         
   6   3   0         40.45         25.13         2.24 o                         
   7   3   0        467.56        441.43         8.44 o                         
   8   3   0          0.14         -0.61         2.08 o                         
   9   3   0        208.17        216.84         6.79 o                         
  10   3   0        207.47        215.83         6.48 o                         
  11   3   0          1.53          3.30         3.15 o                         
  12   3   0        148.94        154.16        10.60 o                         
   0   4   0        850.62        709.06        37.31 o                         
   1   4   0         68.19         64.89         1.28 o                         
   2   4   0        429.56        449.28         5.71 o                         
   3   4   0        380.90        445.71         6.45 o                         
   4   4   0        838.35        876.18        13.65 o                         
   5   4   0        196.82        191.24         4.30 o                         
   6   4   0          0.78         -0.43         1.45 o                         
   7   4   0        211.46        184.97         5.49 o                         
   8   4   0         28.10         17.64         2.07 o                         
   9   4   0         12.32         14.38         2.82 o                         
  10   4   0          3.87          8.01         2.65 o                         
  11   4   0         19.49         23.06         3.71 o                         
  12   4   0         14.49         36.53         8.52 o                         
   1   5   0        572.31        596.68         7.55 o                         
   2   5   0       1276.47       1495.13        16.88 o                         
   3   5   0         76.17        100.46         3.77 o                         
   4   5   0       1072.01       1121.56        17.30 o                         
   5   5   0         20.32         22.30         1.81 o                         
   6   5   0         82.84         70.63         3.31 o                         
   7   5   0        925.59        882.58        17.40 o                         
   8   5   0        234.66        222.27         6.70 o                         
   9   5   0        262.30        280.19         7.99 o                         
  10   5   0        146.15        142.72         6.06 o                         
  11   5   0         15.84          7.35         3.35 o                         
  12   5   0        105.04        165.76        10.99 o                         
   0   6   0          9.25         26.45         1.90 o                         
   1   6   0       5337.85       4853.23        57.10 o                         
   2   6   0        526.04        504.58         6.77 o                         
   3   6   0        332.18        310.30         5.35 o                         
   5   6   0        150.26        170.26         3.89 o                         
   6   6   0        369.07        330.99         6.81 o                         
   7   6   0         69.71         77.64         3.88 o                         
   8   6   0         79.35         70.22         4.01 o                         
   9   6   0        201.62        182.13         6.52 o                         
  10   6   0          3.15          5.30         2.71 o                         
  11   6   0         21.97         34.62         6.00 o                         
  12   6   0        166.24        179.43        11.24 o                         
   1   7   0        138.25        126.69         2.57 o                         
   2   7   0         33.91         32.74         1.46 o                         
   3   7   0        332.72        336.70         5.83 o                         
   4   7   0       1638.29       1807.88        26.71 o                         
   5   7   0        752.76        859.91        12.71 o                         
   6   7   0         74.70         88.36         2.93 o                         
   7   7   0        252.89        228.06         6.54 o                         
   8   7   0         24.75         17.68         2.78 o                         
   9   7   0         25.41         18.15         3.00 o                         
  10   7   0          0.97          4.08         2.77 o                         
  11   7   0          0.26          0.27         5.11 o                         
  12   7   0         30.55         43.92         6.24 o                         
   0   8   0        841.25        716.57        17.91 o                         
   1   8   0         21.62          7.21         1.25 o                         
   2   8   0         80.72         72.86         2.51 o                         
   3   8   0        849.08        810.52        12.62 o                         
   4   8   0        280.45        316.05         5.80 o                         
   5   8   0        644.07        659.11        10.74 o                         
   6   8   0       1071.11       1064.78        15.66 o                         
   7   8   0        213.46        209.70         5.01 o                         
   8   8   0         43.57         54.37         3.28 o                         
   9   8   0        278.40        258.18         7.30 o                         
  10   8   0         61.36         74.53         4.63 o                         
  11   8   0         37.66         48.58         4.69 o                         
  12   8   0         15.82         12.96         4.59 o                         
   1   9   0       1659.35       1741.21        30.25 o                         
   2   9   0         59.00         83.07         3.04 o                         
   3   9   0       1119.68       1139.11        17.29 o                         
   4   9   0        154.09        136.21         3.38 o                         
   5   9   0        122.22        127.33         3.50 o                         
   6   9   0        145.52        160.09         4.14 o                         
   7   9   0        100.23         83.58         3.16 o                         
   8   9   0          0.02         -1.05         2.18 o                         
   9   9   0          0.34         -0.94         2.33 o                         
  10   9   0          7.16          8.18         3.02 o                         
  11   9   0         12.90         10.60         4.34 o                         
  12   9   0          9.11         10.29         4.62 o                         
   0  10   0       5826.47       6239.21       142.07 o                         
   1  10   0        177.70        197.78         5.51 o                         
   2  10   0        330.05        309.89         6.38 o                         
   3  10   0        207.76        204.86         4.39 o                         
   4  10   0        120.65        115.85         3.25 o                         
   5  10   0        133.84        129.40         3.60 o                         
   6  10   0        305.97        336.16         6.68 o                         
   7  10   0         65.43         54.13         2.86 o                         
   8  10   0         18.94         13.66         2.89 o                         
   9  10   0        163.54        161.56         6.57 o                         
  10  10   0         10.70          3.34         3.13 o                         
  11  10   0         47.95         44.07         6.26 o                         
  12  10   0          2.82          0.00         8.52 o                         
   1  11   0        551.00        491.71         9.99 o                         
   2  11   0         34.42         24.12         2.18 o                         
   3  11   0        648.52        708.82        11.47 o                         
   4  11   0        593.54        564.20         9.61 o                         
   5  11   0         32.34         29.37         2.15 o                         
   6  11   0        130.75        105.57         3.74 o                         
   7  11   0         94.59        100.37         4.21 o                         
   8  11   0         58.40         41.08         3.14 o                         
   9  11   0         93.80         91.15         9.01 o                         
  10  11   0         26.90         39.28         5.67 o                         
  11  11   0          0.95          0.30         8.00 o                         
   0  12   0        929.51       1086.69        29.19 o                         
   1  12   0        119.87        142.98         4.40 o                         
   2  12   0        282.96        288.06         7.44 o                         
   3  12   0          3.18          2.53         1.40 o                         
   4  12   0         36.28         31.39         2.13 o                         
   5  12   0          5.98          2.26         1.68 o                         
   6  12   0         31.53         31.81         2.52 o                         
   7  12   0        104.15        104.20         4.52 o                         
   8  12   0          0.26          1.38         2.38 o                         
   9  12   0         16.87         18.12         3.64 o                         
  10  12   0          0.47         -4.64         4.64 o                         
  11  12   0          4.51         -0.26         5.03 o                         
   1  13   0         14.35          7.81         1.56 o                         
   2  13   0        132.51        133.19         4.48 o                         
   3  13   0        357.19        348.60         7.14 o                         
   4  13   0        357.16        329.34         6.69 o                         
   5  13   0         89.87         92.77         3.66 o                         
   6  13   0         22.75         26.07         2.66 o                         
   7  13   0        181.59        152.25         5.38 o                         
   8  13   0          1.26          0.11         2.42 o                         
   9  13   0         60.81         63.10         5.10 o                         
  10  13   0         54.05         63.33         8.00 o                         
  11  13   0          0.02          4.15         8.31 o                         
   0  14   0        282.89        266.34        10.14 o                         
   1  14   0        719.34        725.81        13.29 o                         
   2  14   0        379.93        350.54         8.38 o                         
   3  14   0        377.27        377.23         8.38 o                         
   4  14   0         95.33        109.70         3.93 o                         
   5  14   0        578.66        560.57        11.16 o                         
   6  14   0        222.95        213.80         6.08 o                         
   7  14   0         41.26         19.24         2.78 o                         
   8  14   0         51.42         34.65         3.62 o                         
   9  14   0         76.06         91.18         5.95 o                         
  10  14   0          0.05         -3.13         4.74 o                         
  11  14   0          8.77         33.45        11.63 o                         
   1  15   0          3.61         10.89         2.17 o                         
   2  15   0        607.10        576.17        11.08 o                         
   3  15   0         17.12         25.48         2.69 o                         
   4  15   0          2.19          8.37         2.35 o                         
   5  15   0        159.79        173.75         5.69 o                         
   6  15   0         12.60          7.43         2.40 o                         
   7  15   0         49.29         47.09         3.59 o                         
   8  15   0         13.34          4.52         2.97 o                         
   9  15   0          0.33          1.78         3.57 o                         
  10  15   0         39.63         44.05         6.99 o                         
   0  16   0        347.33        314.30         9.89 o                         
   1  16   0         91.96         91.10         3.96 o                         
   2  16   0        251.31        247.36         7.02 o                         
   3  16   0        512.10        527.30        11.15 o                         
   4  16   0       1425.93       1331.89        25.85 o                         
   5  16   0        109.60         94.77         4.20 o                         
   6  16   0        187.54        210.02         6.64 o                         
   7  16   0         31.37         26.27         3.34 o                         
   8  16   0         30.71         47.55         4.12 o                         
   9  16   0         51.38         47.70         5.50 o                         
  10  16   0          1.41          1.45         9.35 o                         
   1  17   0         83.28         62.65         4.21 o                         
   2  17   0         92.95         94.37         4.95 o                         
   3  17   0         80.83         92.90         6.19 o                         
   4  17   0        494.75        493.92        11.99 o                         
   5  17   0         76.16         76.62         4.56 o                         
   6  17   0          0.21         -0.18         2.96 o                         
   7  17   0         13.03         14.62         3.43 o                         
   8  17   0         10.09         18.41         3.63 o                         
   9  17   0          0.86         -0.41         8.28 o                         
   0  18   0        444.48        408.23        14.60 o                         
   1  18   0        118.78        105.55         6.01 o                         
   2  18   0          5.69          7.59         2.79 o                         
   3  18   0          4.81          2.41         3.54 o                         
   4  18   0        122.20        145.87         6.38 o                         
   5  18   0        231.41        238.44         8.09 o                         
   6  18   0         83.01         70.47         5.24 o                         
   7  18   0          0.18          0.30         3.09 o                         
   8  18   0        116.61        147.78         8.68 o                         
   9  18   0         21.72         23.76         6.19 o                         
   1  19   0          4.48          2.50         2.08 o                         
   2  19   0         32.48         33.09         3.45 o                         
   3  19   0        158.80        161.44         6.58 o                         
   4  19   0         14.07         20.01         3.48 o                         
   5  19   0          2.05          8.56         3.28 o                         
   6  19   0          9.34         19.39         3.52 o                         
   7  19   0         16.35         20.19         4.25 o                         
   8  19   0          5.22         10.55         4.39 o                         
   9  19   0         72.98         76.68        18.91 o                         
   0  20   0        259.82        295.22        13.22 o                         
   1  20   0          3.68         -1.48         2.17 o                         
   2  20   0          0.87          1.82         3.05 o                         
   3  20   0        110.55        121.87         6.16 o                         
   4  20   0         10.33         12.13         3.35 o                         
   5  20   0          1.39          4.65         3.30 o                         
   6  20   0          0.12         -1.22         3.16 o                         
   7  20   0          0.00         -0.03         3.79 o                         
   8  20   0          0.14          3.01         5.57 o                         
   1  21   0        104.67        106.47         5.04 o                         
   2  21   0        132.96        126.08         6.50 o                         
   3  21   0         25.11         29.45         3.84 o                         
   4  21   0         67.57         81.47         5.24 o                         
   5  21   0         11.75         11.06         3.65 o                         
   6  21   0          4.11          0.96         3.74 o                         
   7  21   0         14.09         18.00         6.39 o                         
   8  21   0         10.39         13.09         7.69 o                         
   0  22   0        279.40        231.54        16.67 o                         
   1  22   0         10.81         27.99         3.82 o                         
   2  22   0          2.13          9.37         3.35 o                         
   3  22   0         68.18         58.32         6.04 o                         
   4  22   0          0.26          2.26         3.34 o                         
   5  22   0          0.23         -2.05         4.92 o                         
   6  22   0          7.60          6.09         5.42 o                         
   7  22   0          5.17          6.80         5.92 o                         
   1  23   0         40.96         46.98         3.86 o                         
   2  23   0         11.13          6.05         3.42 o                         
   3  23   0          6.85          8.07         3.55 o                         
   4  23   0         15.23         15.21         4.91 o                         
   5  23   0          6.69          0.85         4.94 o                         
   6  23   0          5.92         11.21         6.33 o                         
   0  24   0         26.69         32.67         5.46 o                         
   1  24   0          0.66          4.07         2.97 o                         
   2  24   0          6.60          1.55         4.01 o                         
   3  24   0         59.06         63.98         6.81 o                         
   4  24   0          0.44         -2.94         4.79 o                         
   5  24   0         20.04         14.89         6.29 o                         
   1  25   0          0.11          1.09         3.77 o                         
   2  25   0          1.01         -2.91         3.73 o                         
   3  25   0          0.01          5.72         5.57 o                         
   4  25   0          5.00          6.20        11.84 o                         
   0  26   0         23.77         40.10         8.93 o                         
   1  26   0          0.04          5.96         4.86 o                         
   2  26   0         11.99         23.13         5.84 o                         
 -12   1   1          7.21         13.92         4.65 o                         
 -11   1   1         56.51         59.77         4.72 o                         
 -10   1   1        119.87        105.43         4.72 o                         
  -9   1   1        305.97        308.36        12.26 o                         
  -8   1   1       1125.68       1131.30        21.84 o                         
  -7   1   1        556.52        548.95        11.48 o                         
  -6   1   1       1051.72       1137.55        19.05 o                         
  -5   1   1         27.62         12.27         1.89 o                         
  -4   1   1        977.11        963.32        15.98 o                         
  -3   1   1       1345.52       1558.58        25.11 o                         
  -2   1   1       1463.82       1346.09        18.72 o                         
  -1   1   1         26.51         11.98         1.57 o                         
   0   1   1        332.41        189.45         4.51 o                         
   1   1   1       2071.92       2056.55        34.33 o                         
   2   1   1       1044.04       1170.86        14.75 o                         
   3   1   1       3229.87       3552.85        48.61 o                         
   4   1   1        746.35        790.28        11.45 o                         
   5   1   1        650.85        717.42        12.49 o                         
   6   1   1       1412.66       1503.85        30.73 o                         
   7   1   1       3052.36       3145.29        51.45 o                         
   8   1   1         95.98        154.90         5.83 o                         
   9   1   1          0.10         -0.62         4.26 o                         
  10   1   1          9.08          6.22         2.21 o                         
  11   1   1         25.89         28.33         3.46 o                         
  12   1   1          6.58         -3.82         4.55 o                         
 -12   2   1          9.58          7.39         4.50 o                         
 -11   2   1          1.60          1.95         2.99 o                         
 -10   2   1        178.26        164.53         5.89 o                         
  -9   2   1        606.26        602.91        13.23 o                         
  -8   2   1       1539.15       1521.99        28.56 o                         
  -7   2   1         38.33         44.40         7.06 o                         
  -6   2   1         42.75         40.79         3.01 o                         
  -5   2   1        223.96        232.08         4.83 o                         
  -4   2   1         46.68         68.14         1.84 o                         
  -3   2   1       1690.78       1826.30        25.31 o                         
  -2   2   1          3.76          7.27         0.50 o                         
  -1   2   1          2.72          0.28         0.22 o                         
   0   2   1        498.31        362.50         6.24 o                         
   1   2   1          8.31          8.17         0.74 o                         
   2   2   1          7.98          9.48         0.78 o                         
   3   2   1          5.44         15.50         1.40 o                         
   4   2   1        632.00        708.12         9.62 o                         
   5   2   1         45.15         83.35         2.05 o                         
   6   2   1          0.29         -1.25         1.28 o                         
   7   2   1       1047.98       1076.53        20.46 o                         
   8   2   1       2189.62       2178.15        36.43 o                         
   9   2   1        324.34        296.69         7.33 o                         
  10   2   1         97.64        100.48         4.41 o                         
  11   2   1         21.14         24.74         3.50 o                         
  12   2   1         41.74         26.22         5.88 o                         
 -12   3   1         63.85         84.39         8.89 o                         
 -11   3   1         19.55         19.90         3.70 o                         
 -10   3   1         35.84         35.71         3.46 o                         
  -9   3   1          8.47          5.76         4.34 o                         
  -8   3   1        533.66        514.01        11.41 o                         
  -7   3   1        177.70        178.70         5.35 o                         
  -6   3   1         99.00        107.49         3.87 o                         
  -5   3   1        200.58        181.72         4.17 o                         
  -4   3   1        922.43       1025.98        14.70 o                         
  -3   3   1         10.74         17.76         0.99 o                         
  -1   3   1      10231.14      10139.66       165.90 o                         
   0   3   1       6833.21       6664.46        96.94 o                         
   1   3   1       2118.21       1961.07        64.29 o                         
   2   3   1       2102.85       2238.56        27.89 o                         
   3   3   1        186.50        210.52         3.55 o                         
   4   3   1       1641.51       1897.02        25.06 o                         
   5   3   1        533.52        623.68         9.19 o                         
   6   3   1          0.83          0.29         0.81 o                         
   7   3   1        315.19        295.80         6.12 o                         
   8   3   1        218.41        213.46         6.93 o                         
   9   3   1        103.66        120.56         4.79 o                         
  10   3   1         62.25         61.35         3.62 o                         
  11   3   1         75.99         71.63         4.82 o                         
  12   3   1         14.66         16.12         6.02 o                         
 -12   4   1          0.11         12.23         6.02 o                         
 -11   4   1         41.54         45.27         4.37 o                         
 -10   4   1        211.04        171.01         6.51 o                         
  -9   4   1          5.24         -2.32         2.32 o                         
  -8   4   1        325.33        340.57         8.63 o                         
  -7   4   1         37.08         38.95         2.68 o                         
  -6   4   1         73.04         68.22         3.17 o                         
  -5   4   1       2765.57       2876.89        51.16 o                         
  -4   4   1       4455.17       4923.41        67.53 o                         
  -3   4   1        170.84        207.31         3.18 o                         
  -2   4   1       1275.14       1407.87        17.53 o                         
  -1   4   1         77.44         65.30         1.22 o                         
   0   4   1       7573.91       7218.75        96.22 o                         
   1   4   1        894.27       1069.05        20.27 o                         
   2   4   1          1.64          2.29         0.67 o                         
   3   4   1       5726.72       6006.27        80.89 o                         
   5   4   1        306.33        350.34         6.45 o                         
   6   4   1        301.85        287.88         5.21 o                         
   7   4   1        174.25        177.35         6.07 o                         
   8   4   1         46.88         39.42         3.00 o                         
   9   4   1       1396.30       1353.05        26.09 o                         
  10   4   1         24.11         23.31         2.91 o                         
  11   4   1          3.18         -0.39         3.33 o                         
  12   4   1         23.76         41.08         6.27 o                         
 -12   5   1         26.70         26.56         6.90 o                         
 -11   5   1          0.14          0.12         3.02 o                         
 -10   5   1          2.52          2.10         2.77 o                         
  -9   5   1         62.79         65.34         4.71 o                         
  -8   5   1         16.80          4.82         5.41 o                         
  -7   5   1          2.48         -0.96         1.88 o                         
  -6   5   1        635.02        656.18        13.21 o                         
  -5   5   1         32.10         44.37         3.11 o                         
  -4   5   1        114.09        149.88         2.90 o                         
  -3   5   1       1305.60       1238.64        14.95 o                         
  -2   5   1       1039.54       1155.92        13.91 o                         
  -1   5   1       2439.85       2421.37        29.80 o                         
   0   5   1          0.28          1.09         0.76 o                         
   1   5   1        391.73        379.35         5.64 o                         
   2   5   1       2790.42       2692.63        35.73 o                         
   3   5   1       3966.83       4467.15        57.04 o                         
   4   5   1        366.75        433.76         6.36 o                         
   5   5   1       1265.64       1312.84        19.61 o                         
   6   5   1         67.02         74.11         2.23 o                         
   7   5   1         10.17          8.73         1.97 o                         
   8   5   1        142.46        123.95         5.33 o                         
   9   5   1         57.58         56.85         5.88 o                         
  10   5   1         26.21         22.55         3.10 o                         
  11   5   1         46.12         40.79         4.64 o                         
  12   5   1        183.75        186.26        14.23 o                         
 -12   6   1          0.46         -2.71        16.20 o                         
 -11   6   1        113.35         97.89         5.79 o                         
 -10   6   1        113.43        131.70         6.73 o                         
  -9   6   1          0.73         -2.48         2.48 o                         
  -8   6   1          5.72         -2.20         4.37 o                         
  -7   6   1          3.24         -1.88         1.88 o                         
  -6   6   1         56.02         71.78         3.49 o                         
  -5   6   1        195.50        207.70         4.64 o                         
  -4   6   1        121.23        159.60         3.38 o                         
  -3   6   1         59.00         59.62         1.61 o                         
  -2   6   1       1905.43       1920.52        22.80 o                         
  -1   6   1        171.80        202.44         3.27 o                         
   0   6   1        337.34        410.79         6.37 o                         
   1   6   1        952.20        940.36        14.12 o                         
   2   6   1        524.26        623.55         8.95 o                         
   3   6   1        219.08        249.14         4.40 o                         
   4   6   1          1.19          8.94         0.97 o                         
   5   6   1         12.76         13.93         1.29 o                         
   6   6   1        109.71         99.09         3.15 o                         
   7   6   1        387.49        353.42         6.60 o                         
   8   6   1         43.09         32.03         4.45 o                         
   9   6   1        643.09        634.15        13.97 o                         
  10   6   1         51.12         56.06         3.91 o                         
  11   6   1         23.63         28.60         5.29 o                         
  12   6   1        167.26        198.13        11.91 o                         
 -12   7   1        128.25        119.04        14.75 o                         
 -11   7   1          0.32         -3.54         3.54 o                         
 -10   7   1         43.81         60.09         5.19 o                         
  -9   7   1        277.14        226.26         7.35 o                         
  -8   7   1         22.41         13.47         2.71 o                         
  -7   7   1        277.09        279.79         7.43 o                         
  -6   7   1        415.36        381.94         8.03 o                         
  -5   7   1        286.36        298.25         5.50 o                         
  -4   7   1          0.90          1.01         1.43 o                         
  -3   7   1         31.53         22.57         2.19 o                         
  -2   7   1        122.92        159.88         2.93 o                         
  -1   7   1       1022.20       1063.08        14.48 o                         
   0   7   1       2440.36       2654.85        36.84 o                         
   1   7   1        345.84        376.56         7.94 o                         
   2   7   1        561.22        541.39         8.01 o                         
   3   7   1        531.59        460.73         7.28 o                         
   4   7   1       1240.76       1487.31        20.71 o                         
   5   7   1        105.45         98.38         2.71 o                         
   6   7   1        238.01        226.96         4.52 o                         
   7   7   1         38.75         46.47         2.72 o                         
   8   7   1        226.25        216.99         6.72 o                         
   9   7   1        156.10        140.49         5.83 o                         
  10   7   1         20.68          9.80         3.20 o                         
  11   7   1        272.72        343.22        15.10 o                         
  12   7   1          4.93         15.63         5.35 o                         
 -12   8   1         26.66         40.72        12.05 o                         
 -11   8   1         14.35         14.51         3.47 o                         
 -10   8   1         33.93         30.28         3.67 o                         
  -9   8   1        125.47        122.77         5.32 o                         
  -8   8   1        335.43        289.24         7.43 o                         
  -7   8   1          6.42         -0.05         1.99 o                         
  -6   8   1         63.05         90.20         3.52 o                         
  -5   8   1         26.51         17.00         1.66 o                         
  -4   8   1        149.37        144.85         3.62 o                         
  -3   8   1         14.51         11.78         1.91 o                         
  -2   8   1        325.24        312.30         4.92 o                         
  -1   8   1        286.68        258.80         4.37 o                         
   0   8   1        177.86        207.69         3.98 o                         
   1   8   1        522.54        564.81         9.16 o                         
   2   8   1         57.68         50.12         1.93 o                         
   3   8   1          1.26          0.62         1.08 o                         
   4   8   1        369.89        384.58         6.72 o                         
   5   8   1          4.07          3.34         1.28 o                         
   6   8   1         75.96         67.14         2.49 o                         
   7   8   1         48.13         50.51         3.21 o                         
   8   8   1        245.07        192.70         5.26 o                         
   9   8   1         67.79         51.38         3.43 o                         
  10   8   1         17.59         24.41         3.36 o                         
  11   8   1          9.35         26.49         6.24 o                         
  12   8   1         32.91         33.72         5.45 o                         
 -11   9   1         11.80         12.92         5.33 o                         
 -10   9   1         70.40         59.56         4.23 o                         
  -9   9   1        181.99        184.84         6.37 o                         
  -8   9   1        140.15        113.16         4.85 o                         
  -7   9   1        232.87        212.72         6.71 o                         
  -6   9   1        342.17        354.97         7.09 o                         
  -5   9   1         91.10        102.91         3.22 o                         
  -4   9   1       2144.13       2217.45        32.77 o                         
  -3   9   1       1161.48       1196.70        18.23 o                         
  -2   9   1        353.30        324.21         5.45 o                         
  -1   9   1        602.75        665.37         9.67 o                         
   0   9   1        436.25        330.03         5.42 o                         
   1   9   1        204.64        130.79         3.04 o                         
   2   9   1         39.89         39.98         2.13 o                         
   3   9   1        898.48        909.51        18.96 o                         
   4   9   1          0.14          1.58         1.23 o                         
   5   9   1        527.67        507.86         8.65 o                         
   6   9   1        123.74        138.51         3.85 o                         
   7   9   1        131.83        123.06         3.82 o                         
   8   9   1        105.90        138.50         4.70 o                         
   9   9   1          7.89          6.28         2.47 o                         
  10   9   1         20.37         17.82         4.03 o                         
  11   9   1        175.28        177.45        11.55 o                         
  12   9   1          1.79         -0.96         4.17 o                         
 -11  10   1         11.31         24.24         5.38 o                         
 -10  10   1         51.64         80.57         5.44 o                         
  -9  10   1         20.23         13.44         3.63 o                         
  -8  10   1         15.37          7.28         2.83 o                         
  -7  10   1        515.56        567.77        12.21 o                         
  -6  10   1          0.09         -1.56         1.56 o                         
  -5  10   1         93.77         85.12         3.01 o                         
  -4  10   1        102.62        105.91         3.20 o                         
  -3  10   1         14.77         19.55         1.60 o                         
  -2  10   1        338.24        259.54         4.98 o                         
  -1  10   1         41.81         54.59         2.13 o                         
   0  10   1       1092.27       1199.29        17.90 o                         
   1  10   1       1191.14       1108.17        17.07 o                         
   2  10   1        109.44        120.51         3.56 o                         
   3  10   1        992.27        941.46        15.96 o                         
   4  10   1        101.35         90.15         2.91 o                         
   5  10   1        360.05        382.29         7.08 o                         
   6  10   1        637.02        590.19        10.13 o                         
   7  10   1          2.66          6.79         2.04 o                         
   8  10   1        472.59        418.08         9.22 o                         
   9  10   1         58.97         59.19         4.14 o                         
  10  10   1          3.91         -1.41         4.29 o                         
  11  10   1         12.49         10.12         5.29 o                         
 -11  11   1          5.14          6.59         6.02 o                         
 -10  11   1          1.73         -1.27         3.22 o                         
  -9  11   1         67.61         55.62         4.92 o                         
  -8  11   1        100.50         99.22         5.20 o                         
  -7  11   1         11.86          8.52         2.23 o                         
  -6  11   1         76.82         71.09         3.16 o                         
  -5  11   1          0.88          0.97         1.55 o                         
  -4  11   1         20.38         26.48         1.87 o                         
  -3  11   1         31.17         24.78         1.95 o                         
  -2  11   1        182.23        153.26         3.87 o                         
  -1  11   1         45.94         23.82         1.83 o                         
   0  11   1         50.27         54.77         3.92 o                         
   1  11   1          3.26          3.50         1.35 o                         
   2  11   1        376.74        336.43         7.52 o                         
   3  11   1         29.28         32.30         2.01 o                         
   4  11   1         94.39         92.81         3.11 o                         
   5  11   1        144.75        139.55         3.98 o                         
   6  11   1          6.63          5.40         1.83 o                         
   7  11   1        450.14        421.54         8.48 o                         
   8  11   1          0.08         -0.18         2.25 o                         
   9  11   1          7.15          3.22         2.37 o                         
  10  11   1          9.19         17.43         5.32 o                         
  11  11   1         39.74         43.22         8.52 o                         
 -11  12   1          0.29         -6.23         8.10 o                         
 -10  12   1         91.96         90.16         6.07 o                         
  -9  12   1          8.63          2.37         3.21 o                         
  -8  12   1        133.11        171.13         6.86 o                         
  -7  12   1        121.74         73.09         3.55 o                         
  -6  12   1          6.78          5.47         1.98 o                         
  -5  12   1         68.35         72.02         3.03 o                         
  -4  12   1         26.82         27.23         2.02 o                         
  -3  12   1        588.01        485.32         8.55 o                         
  -2  12   1        285.01        309.44         6.29 o                         
  -1  12   1        551.66        558.99        10.60 o                         
   0  12   1        346.20        301.83         5.76 o                         
   1  12   1        541.45        551.02        10.27 o                         
   2  12   1        203.65        173.89         5.03 o                         
   3  12   1        112.53        110.48         4.55 o                         
   4  12   1        260.24        250.05         5.39 o                         
   5  12   1         63.26         51.69         2.68 o                         
   6  12   1        188.30        163.77         4.61 o                         
   7  12   1        235.98        216.48         6.19 o                         
   8  12   1         12.74          2.24         2.66 o                         
   9  12   1        119.04        124.68         6.03 o                         
  10  12   1         30.15         28.54         5.88 o                         
  11  12   1          3.42         -0.55         5.29 o                         
 -11  13   1          0.99         -7.06         8.31 o                         
 -10  13   1          0.10         -2.70         4.99 o                         
  -9  13   1         47.56         43.59         5.18 o                         
  -8  13   1         50.16         43.98         4.39 o                         
  -7  13   1          0.09         -2.11         2.11 o                         
  -6  13   1         37.70         22.30         2.57 o                         
  -5  13   1         17.88         20.03         2.24 o                         
  -4  13   1         94.32        117.35         3.81 o                         
  -3  13   1        280.33        240.86         5.68 o                         
  -2  13   1        139.44        135.49         3.99 o                         
  -1  13   1          9.49          9.01         1.96 o                         
   0  13   1         15.88         31.43         1.77 o                         
   1  13   1         57.77         55.68         2.73 o                         
   2  13   1        161.03        118.27         4.31 o                         
   3  13   1        524.19        585.45        12.98 o                         
   4  13   1        538.07        532.17        10.79 o                         
   5  13   1         96.04         87.71         4.51 o                         
   6  13   1         16.77         18.81         2.32 o                         
   7  13   1        121.01        111.00         4.57 o                         
   8  13   1         86.73         66.55         3.86 o                         
   9  13   1          2.03          4.92         3.66 o                         
  10  13   1          9.80          8.08         5.30 o                         
  11  13   1         43.23         34.83         7.69 o                         
 -10  14   1         35.66         29.50         6.57 o                         
  -9  14   1         26.46         30.29         4.42 o                         
  -8  14   1         71.51         67.16         6.97 o                         
  -7  14   1          0.26         -2.44         2.44 o                         
  -6  14   1         37.99         23.81         2.75 o                         
  -5  14   1        886.76        912.08        19.76 o                         
  -4  14   1       1429.22       1373.72        21.91 o                         
  -3  14   1        327.72        332.02         7.14 o                         
  -2  14   1         83.95         64.36         3.14 o                         
  -1  14   1         39.96         43.48         2.64 o                         
   0  14   1        417.71        395.00         7.08 o                         
   1  14   1        123.20        118.55         4.06 o                         
   2  14   1         73.50         65.08         3.18 o                         
   3  14   1        854.06        809.81        16.15 o                         
   4  14   1       1187.24       1281.10        22.46 o                         
   5  14   1          9.30         12.16         2.16 o                         
   6  14   1         28.41         20.84         2.67 o                         
   7  14   1         59.09         61.55         4.20 o                         
   8  14   1          1.92          1.70         2.69 o                         
   9  14   1        110.24         95.93         6.48 o                         
  10  14   1         10.23          4.87         6.65 o                         
 -10  15   1          0.98          4.48         7.79 o                         
  -9  15   1         80.59         76.28         7.17 o                         
  -8  15   1          4.09          7.16         3.69 o                         
  -7  15   1          1.84         -3.05         3.05 o                         
  -6  15   1        158.32        186.38         6.20 o                         
  -5  15   1         10.62          7.42         2.42 o                         
  -4  15   1         66.18         89.18         5.23 o                         
  -3  15   1        637.53        662.64        12.12 o                         
  -2  15   1          5.04          1.87         2.01 o                         
  -1  15   1        598.33        508.16        10.38 o                         
   0  15   1        380.29        372.67         6.97 o                         
   1  15   1         37.03         44.91         2.87 o                         
   2  15   1        633.73        608.48        11.84 o                         
   3  15   1         89.32         90.97         4.62 o                         
   4  15   1        177.83        191.06         6.08 o                         
   5  15   1        354.63        308.71         9.41 o                         
   6  15   1         32.00         28.46         2.96 o                         
   7  15   1         31.37         45.49         3.46 o                         
   8  15   1        145.47        128.62         6.57 o                         
   9  15   1          4.81          3.10         3.89 o                         
  10  15   1         12.26         15.18         6.24 o                         
 -10  16   1          0.75         -8.73         8.73 o                         
  -9  16   1         13.97         18.53         5.14 o                         
  -8  16   1          1.67         -1.34         2.93 o                         
  -7  16   1          0.20         -2.64         2.80 o                         
  -6  16   1         21.27         20.13         3.04 o                         
  -5  16   1         29.90         45.81         3.79 o                         
  -4  16   1        154.55        151.35         6.61 o                         
  -3  16   1         75.20         71.73         5.66 o                         
  -2  16   1        219.16        185.87         6.03 o                         
  -1  16   1          0.49          7.18         2.47 o                         
   0  16   1         10.79         15.76         2.42 o                         
   1  16   1         72.92         69.21         3.11 o                         
   2  16   1         62.91         71.62         3.75 o                         
   3  16   1        106.42        128.55         5.57 o                         
   4  16   1          0.36         11.78         3.23 o                         
   5  16   1         50.99         51.59         3.80 o                         
   6  16   1          0.21         -2.38         2.38 o                         
   7  16   1          0.09         -0.81         2.75 o                         
   8  16   1         17.55         14.38         4.20 o                         
   9  16   1          0.02          0.85         3.85 o                         
  10  16   1         11.26          6.62         6.80 o                         
  -9  17   1         22.40         25.06         7.05 o                         
  -8  17   1          7.54         14.32         4.10 o                         
  -7  17   1         20.19         25.74         3.51 o                         
  -6  17   1        161.27        142.69         6.45 o                         
  -5  17   1         28.91         32.13         3.35 o                         
  -4  17   1         11.79         13.21         2.81 o                         
  -3  17   1        102.54         95.53         4.71 o                         
  -2  17   1         22.38         24.08         3.01 o                         
  -1  17   1        176.13        162.79         5.57 o                         
   0  17   1        176.33        183.07         5.02 o                         
   1  17   1         99.35         83.24         3.40 o                         
   2  17   1        209.49        214.35         6.85 o                         
   3  17   1         27.32         30.34         3.98 o                         
   4  17   1          3.81          6.16         3.37 o                         
   5  17   1         65.06         60.32         4.21 o                         
   6  17   1         33.01         33.47         3.70 o                         
   7  17   1         17.94         12.89         4.35 o                         
   8  17   1         77.19         89.46         7.51 o                         
   9  17   1          7.73         15.89         4.77 o                         
  -9  18   1          1.35         -2.08         9.14 o                         
  -8  18   1         15.40          8.38         4.09 o                         
  -7  18   1          6.44         12.41         4.64 o                         
  -6  18   1          4.49          4.45         3.21 o                         
  -5  18   1        263.72        250.02         8.35 o                         
  -4  18   1          7.72         16.75         3.22 o                         
  -3  18   1         45.28         43.44         4.26 o                         
  -2  18   1          7.89          5.15         2.58 o                         
  -1  18   1          9.79          8.14         2.64 o                         
   0  18   1         17.65         25.89         2.47 o                         
   1  18   1         22.73         18.72         2.34 o                         
   2  18   1          1.42          0.06         2.60 o                         
   3  18   1          0.64          4.04         3.27 o                         
   4  18   1        293.75        314.95         9.39 o                         
   5  18   1         10.61          5.89         3.04 o                         
   6  18   1         29.16         22.18         4.34 o                         
   7  18   1          5.40          4.30         4.09 o                         
   8  18   1          0.19         -1.66         4.28 o                         
   9  18   1         16.23         17.33         4.85 o                         
  -8  19   1         23.28         32.67         6.43 o                         
  -7  19   1         19.74         15.86         4.23 o                         
  -6  19   1         49.18         50.24         4.50 o                         
  -5  19   1         85.18         82.74         5.12 o                         
  -4  19   1         41.66         40.17         3.88 o                         
  -3  19   1          7.00          6.20         2.89 o                         
  -2  19   1          5.67          4.67         2.72 o                         
  -1  19   1          8.91          0.85         2.36 o                         
   0  19   1         43.53         40.03         2.86 o                         
   1  19   1         45.58         27.40         2.61 o                         
   2  19   1          3.07          5.14         2.42 o                         
   3  19   1          2.37         -0.52         2.90 o                         
   4  19   1        147.72        180.53         7.21 o                         
   5  19   1         40.80         50.54         4.23 o                         
   6  19   1         25.68         16.62         4.59 o                         
   7  19   1          0.42         -0.83         4.09 o                         
   8  19   1         51.71         66.32         7.16 o                         
  -8  20   1        129.21        129.51        10.28 o                         
  -7  20   1         11.29         24.09         4.64 o                         
  -6  20   1          0.38          4.90         3.94 o                         
  -5  20   1         97.60        103.20         6.39 o                         
  -4  20   1          0.11          0.93         3.12 o                         
  -3  20   1         33.26         31.44         4.04 o                         
  -2  20   1         71.47         72.61         5.04 o                         
  -1  20   1          9.76         10.21         2.78 o                         
   0  20   1          2.25          5.07         2.57 o                         
   1  20   1         47.23         45.94         3.53 o                         
   2  20   1          6.19          9.69         2.71 o                         
   3  20   1         46.16         64.55         3.86 o                         
   4  20   1        200.42        201.99         8.59 o                         
   5  20   1         16.20          7.19         3.72 o                         
   6  20   1        141.03        169.28         7.02 o                         
   7  20   1        137.01        129.93        15.45 o                         
   8  20   1         44.22         52.14         6.06 o                         
  -8  21   1          2.70          7.69         7.69 o                         
  -7  21   1         28.64         46.47         6.30 o                         
  -6  21   1          0.57         -1.55         3.97 o                         
  -5  21   1         17.56         28.30         4.44 o                         
  -4  21   1          2.15          9.35         4.07 o                         
  -3  21   1         16.52         12.35         3.44 o                         
  -2  21   1         40.71         49.11         4.37 o                         
  -1  21   1         47.40         30.98         3.44 o                         
   0  21   1         14.94         14.39         3.03 o                         
   1  21   1          8.08          9.59         2.83 o                         
   2  21   1         10.08          8.12         2.91 o                         
   3  21   1         19.12         23.03         3.13 o                         
   4  21   1         11.41         11.68         3.14 o                         
   5  21   1          7.06          2.28         3.03 o                         
   6  21   1         27.66         22.39         4.97 o                         
   7  21   1          4.15          5.04         4.65 o                         
  -7  22   1         10.31          2.96         9.45 o                         
  -6  22   1          6.24         -0.42         7.73 o                         
  -5  22   1         51.31         42.92         5.23 o                         
  -4  22   1          1.64          1.61         3.94 o                         
  -3  22   1         33.56         41.76         4.97 o                         
  -2  22   1         29.02         26.67         4.20 o                         
  -1  22   1          2.31         10.90         3.17 o                         
   0  22   1         56.51         81.64         4.96 o                         
   1  22   1        139.40        141.91         6.97 o                         
   2  22   1         29.56         28.39         3.61 o                         
   3  22   1         36.28         32.02         4.41 o                         
   4  22   1         79.60         92.63         6.36 o                         
   5  22   1          5.13          6.56         3.30 o                         
   6  22   1         10.48         17.72         5.03 o                         
   7  22   1          5.07         14.10         5.10 o                         
  -6  23   1          8.80         -3.83         6.48 o                         
  -5  23   1          3.16          0.12         6.39 o                         
  -4  23   1         40.71         52.34         6.42 o                         
  -3  23   1         77.08         84.29         7.86 o                         
  -2  23   1          7.46          5.55         4.02 o                         
  -1  23   1         81.77         93.73         6.51 o                         
   0  23   1         39.69         37.98         4.79 o                         
   1  23   1          1.23          6.71         3.85 o                         
   2  23   1         38.62         57.82         4.51 o                         
   3  23   1         19.13         14.45         3.81 o                         
   4  23   1          3.18          2.43         3.29 o                         
   5  23   1          2.69          1.57         3.39 o                         
   6  23   1         13.76         11.98         5.26 o                         
  -5  24   1         11.93          9.98         8.41 o                         
  -4  24   1          0.98          5.39         5.58 o                         
  -3  24   1         19.97         36.48         9.14 o                         
  -2  24   1          1.09          5.67         4.69 o                         
  -1  24   1          1.22          6.41         4.40 o                         
   0  24   1         12.48         17.54         4.75 o                         
   1  24   1          1.49          0.67         3.87 o                         
   2  24   1          7.47         11.79         3.97 o                         
   3  24   1          0.57          0.83         3.64 o                         
   4  24   1         10.00          9.09         3.79 o                         
   5  24   1          7.82          8.16         4.03 o                         
  -4  25   1          0.70         -9.29        12.15 o                         
  -3  25   1         39.08         56.87         9.26 o                         
  -2  25   1          0.00          3.07         5.94 o                         
  -1  25   1         44.55         33.51         5.52 o                         
   0  25   1         37.57         57.19         6.54 o                         
   1  25   1          0.40         -1.20         3.78 o                         
   2  25   1         41.36         35.01         4.70 o                         
   3  25   1          6.04          7.14         4.00 o                         
   4  25   1         22.69         34.75         4.68 o                         
  -2  26   1          4.06         -0.08         6.34 o                         
  -1  26   1         17.95         12.94         6.83 o                         
   0  26   1          5.13          9.37         4.14 o                         
   1  26   1          0.91         -1.92         3.94 o                         
   2  26   1         11.79         14.28         5.03 o                         
 -12   0   2          6.68          7.89         8.52 o                         
 -11   0   2        107.41        111.56        13.92 o                         
 -10   0   2        152.88        133.21         9.43 o                         
  -9   0   2        188.05        223.15         9.22 o                         
  -8   0   2         22.40         24.95         3.59 o                         
  -7   0   2        366.24        402.19        14.13 o                         
  -6   0   2        265.89        249.28         9.49 o                         
  -5   0   2        441.88        526.26        13.30 o                         
  -4   0   2       5764.37       6219.32       139.21 o                         
  -2   0   2        402.98        518.45        14.98 o                         
   1   0   2      18990.83      19597.44       569.37 o                         
   2   0   2       3445.78       3759.48        84.90 o                         
   3   0   2        118.48        128.18         4.29 o                         
   4   0   2       2838.03       2906.89        48.56 o                         
   5   0   2       1970.11       2265.39        43.33 o                         
   6   0   2        176.17        197.34         5.74 o                         
   7   0   2          5.10         15.61         2.99 o                         
   8   0   2          2.54          1.16         5.65 o                         
   9   0   2         63.48         54.06         4.64 o                         
  10   0   2        130.66        136.70         8.22 o                         
  11   0   2          0.21         -3.67         3.67 o                         
  12   0   2          2.40          1.66         6.65 o                         
 -12   1   2          3.26         -4.42         5.41 o                         
 -11   1   2         56.85         73.38         7.93 o                         
 -10   1   2         75.58         61.85         4.42 o                         
  -9   1   2         33.38         34.96         2.97 o                         
  -8   1   2          4.25         -1.46         2.29 o                         
  -7   1   2         65.48         47.97         2.78 o                         
  -6   1   2         23.96         10.46         1.73 o                         
  -5   1   2          0.83          0.19         0.98 o                         
  -4   1   2        283.77        281.62         5.44 o                         
  -3   1   2        735.52        749.71        12.44 o                         
  -2   1   2        620.23        617.14        12.48 o                         
  -1   1   2      15086.03      16276.47       237.75 o                         
   0   1   2        116.01        121.14         3.37 o                         
   1   1   2       2125.81       1988.08        33.24 o                         
   2   1   2        475.47        463.47         6.61 o                         
   3   1   2          2.40          1.22         0.57 o                         
   4   1   2        259.72        301.10         4.38 o                         
   5   1   2         18.77         11.14         1.79 o                         
   6   1   2        146.85        170.37         3.63 o                         
   7   1   2        744.07        713.61        12.95 o                         
   8   1   2        805.15        813.88        14.85 o                         
   9   1   2         38.97         30.55         2.68 o                         
  10   1   2          8.21         14.02         2.65 o                         
  11   1   2         10.93          6.71         3.03 o                         
  12   1   2          0.01         -4.78         4.78 o                         
 -12   2   2          1.85          2.47         5.95 o                         
 -11   2   2         54.55         55.72         7.71 o                         
 -10   2   2         25.10         32.02         3.78 o                         
  -9   2   2        175.83        186.79         6.40 o                         
  -8   2   2         30.99         30.32         2.91 o                         
  -7   2   2        260.05        271.23         8.51 o                         
  -6   2   2         45.12         56.21         2.85 o                         
  -5   2   2         55.77         54.27         2.19 o                         
  -4   2   2       1594.20       1711.46        25.86 o                         
  -3   2   2         29.00         23.43         1.89 o                         
  -2   2   2        908.50       1113.76        19.93 o                         
  -1   2   2      12546.97      12869.05       232.88 o                         
   0   2   2       2703.68       2850.97        35.10 o                         
   1   2   2        208.30        206.18         4.72 o                         
   2   2   2       2265.93       2498.60        36.20 o                         
   3   2   2        102.07        116.00         2.42 o                         
   4   2   2        468.88        570.83         8.97 o                         
   5   2   2       1846.46       1945.29        26.56 o                         
   6   2   2         93.11         92.90         2.62 o                         
   7   2   2        226.91        258.09         6.60 o                         
   8   2   2        675.10        661.82        12.51 o                         
   9   2   2         18.95         13.37         2.45 o                         
  10   2   2         95.19        113.32         5.53 o                         
  11   2   2         29.37         27.27         3.56 o                         
  12   2   2         10.13          4.85         4.99 o                         
 -12   3   2          2.92          4.70         5.79 o                         
 -11   3   2        149.23        162.89        12.41 o                         
 -10   3   2         82.98         62.36         4.59 o                         
  -9   3   2         13.21         15.16         2.91 o                         
  -8   3   2         79.84         75.17         4.07 o                         
  -7   3   2          4.72          3.66         1.89 o                         
  -6   3   2          9.63         10.59         2.39 o                         
  -5   3   2         11.32         25.88         1.47 o                         
  -4   3   2         76.06         94.95         2.90 o                         
  -3   3   2         66.33         99.73         2.30 o                         
  -2   3   2         10.14         12.58         2.36 o                         
  -1   3   2        430.79        510.90         8.69 o                         
   0   3   2      11602.86      11455.75       195.25 o                         
   1   3   2         48.96         45.76         2.03 o                         
   2   3   2        146.97        181.76         4.15 o                         
   3   3   2        950.36        874.74        13.07 o                         
   4   3   2        475.18        615.12         9.05 o                         
   5   3   2        227.50        242.57         4.25 o                         
   6   3   2        316.85        253.60         4.60 o                         
   7   3   2         19.26         20.08         2.07 o                         
   8   3   2        719.88        749.84        13.93 o                         
   9   3   2        264.80        264.62         6.80 o                         
  10   3   2          0.35          1.41         2.40 o                         
  11   3   2        328.85        322.04        10.01 o                         
  12   3   2        182.34        196.80        11.56 o                         
 -12   4   2         22.18         25.04         6.90 o                         
 -11   4   2          0.00         -5.67         6.13 o                         
 -10   4   2          1.66          0.21         2.90 o                         
  -9   4   2         93.43        101.16         4.84 o                         
  -8   4   2         48.51         73.70         4.12 o                         
  -7   4   2          3.98         -0.39         1.79 o                         
  -6   4   2         56.86         83.98         4.30 o                         
  -5   4   2         14.63         37.23         1.79 o                         
  -4   4   2        397.27        438.21         7.43 o                         
  -3   4   2          0.01         -0.50         0.60 o                         
  -2   4   2        245.15        253.37         4.57 o                         
  -1   4   2        101.57         84.30         2.46 o                         
   0   4   2      12556.26      12576.00       176.79 o                         
   1   4   2        295.73        230.00         3.91 o                         
   2   4   2          2.68          0.99         0.62 o                         
   3   4   2       2202.13       2332.36        33.56 o                         
   4   4   2        178.46        198.35         3.63 o                         
   5   4   2         48.63         42.18         1.78 o                         
   6   4   2         12.48         17.74         1.39 o                         
   7   4   2         37.73         29.30         2.34 o                         
   8   4   2         47.32         47.38         4.80 o                         
   9   4   2         13.98         20.71         2.50 o                         
  10   4   2          0.08         -0.97         2.48 o                         
  11   4   2          7.82         24.39         3.51 o                         
  12   4   2          6.67         17.33         5.20 o                         
 -12   5   2          0.59          1.64         7.06 o                         
 -11   5   2         51.17         48.13         7.49 o                         
 -10   5   2         64.19         70.84         4.81 o                         
  -9   5   2        119.41        104.44         5.28 o                         
  -8   5   2       1337.75       1284.25        24.80 o                         
  -7   5   2          1.59          2.21         1.93 o                         
  -6   5   2         46.42         52.68         2.91 o                         
  -5   5   2        141.13        141.32         3.91 o                         
  -4   5   2        298.17        341.40         5.76 o                         
  -3   5   2        526.55        506.66         7.32 o                         
  -2   5   2         80.86         85.88         1.92 o                         
  -1   5   2         23.14         32.85         1.38 o                         
   0   5   2         96.45         76.77         2.89 o                         
   1   5   2       3015.48       3229.12        47.21 o                         
   2   5   2        247.42        213.13         5.17 o                         
   3   5   2       1457.31       1579.47        20.24 o                         
   4   5   2        118.75        160.71         3.22 o                         
   5   5   2        617.83        603.10         8.59 o                         
   6   5   2        390.83        400.00         6.99 o                         
   7   5   2         55.84         36.40         2.65 o                         
   8   5   2        123.18        120.30         5.00 o                         
   9   5   2         73.33         94.61         4.65 o                         
  10   5   2         11.16         11.88         2.82 o                         
  11   5   2        179.28        197.58         7.90 o                         
  12   5   2         92.68        149.58        10.74 o                         
 -12   6   2         29.01         28.83         7.27 o                         
 -11   6   2         13.24          6.38         5.77 o                         
 -10   6   2        124.89        150.42         8.19 o                         
  -9   6   2         12.98          6.24         2.69 o                         
  -8   6   2        182.38        205.53         6.66 o                         
  -7   6   2        141.78        160.39         5.28 o                         
  -6   6   2         16.83         15.94         1.83 o                         
  -5   6   2       2314.40       2482.14        37.69 o                         
  -4   6   2        704.95        712.61        10.93 o                         
  -3   6   2          0.06          0.09         0.80 o                         
  -2   6   2       1627.48       1591.70        20.11 o                         
  -1   6   2        429.75        374.45         5.52 o                         
   0   6   2         87.48         94.60         1.97 o                         
   1   6   2       1035.88       1143.28        15.38 o                         
   2   6   2        594.39        483.07        11.02 o                         
   3   6   2       2175.24       2578.53        32.29 o                         
   4   6   2        147.61        198.00         3.62 o                         
   5   6   2        776.37        758.17        10.58 o                         
   6   6   2         16.01         15.84         1.46 o                         
   7   6   2         33.54         26.35         2.92 o                         
   8   6   2        158.22        145.68         7.01 o                         
   9   6   2          8.43          4.16         2.31 o                         
  10   6   2         60.80         61.11         6.75 o                         
  11   6   2         86.92         80.35         5.22 o                         
  12   6   2          4.78         14.79         5.29 o                         
 -12   7   2          7.14          5.51         8.73 o                         
 -11   7   2          0.37         -5.06         6.65 o                         
 -10   7   2         17.37         25.82         3.54 o                         
  -9   7   2         12.54         22.26         2.92 o                         
  -8   7   2         67.96         50.62         3.84 o                         
  -7   7   2         36.23         29.29         2.53 o                         
  -6   7   2        331.11        362.36         7.78 o                         
  -5   7   2        838.53        827.77        14.90 o                         
  -4   7   2        197.82        196.97         4.07 o                         
  -3   7   2          2.52          2.93         0.98 o                         
  -2   7   2        133.47         87.90         2.02 o                         
  -1   7   2        119.41        154.92         2.72 o                         
   0   7   2       1591.98       1518.95        19.27 o                         
   1   7   2        854.51        833.95        14.50 o                         
   2   7   2       1100.43       1136.16        15.89 o                         
   3   7   2        177.23        212.51         3.55 o                         
   4   7   2        919.17        960.38        13.00 o                         
   5   7   2        299.45        318.67         5.03 o                         
   6   7   2        392.41        401.11         6.76 o                         
   7   7   2         34.05         26.34         2.55 o                         
   8   7   2         83.44         84.23         3.61 o                         
   9   7   2         34.04         34.27         3.63 o                         
  10   7   2          3.41         -1.66         5.68 o                         
  11   7   2         18.29         28.98         9.24 o                         
  12   7   2          0.16          4.15         4.97 o                         
 -12   8   2          2.34         -1.81         5.95 o                         
 -11   8   2         16.05         25.32         6.51 o                         
 -10   8   2        110.39         97.78         6.12 o                         
  -9   8   2          2.94          0.80         2.48 o                         
  -8   8   2        275.60        272.20         7.32 o                         
  -7   8   2        376.71        347.91         9.46 o                         
  -6   8   2        215.18        207.75         6.11 o                         
  -5   8   2       1104.41       1083.61        19.05 o                         
  -4   8   2        266.81        301.85         6.06 o                         
  -3   8   2        122.06         99.71         2.50 o                         
  -2   8   2        538.41        530.03         7.88 o                         
  -1   8   2        408.09        447.39         6.36 o                         
   0   8   2        157.15        245.54         4.46 o                         
   1   8   2        501.73        438.41         6.81 o                         
   2   8   2         10.23         14.51         1.22 o                         
   3   8   2        133.64        126.20         2.75 o                         
   4   8   2       1942.62       1873.53        24.46 o                         
   5   8   2        410.35        422.78         6.83 o                         
   6   8   2         82.53         68.67         2.53 o                         
   7   8   2        267.86        243.98         5.21 o                         
   8   8   2        439.78        414.34         8.26 o                         
   9   8   2         19.30         21.31         2.68 o                         
  10   8   2         53.40         51.47         4.52 o                         
  11   8   2         77.27         92.32         6.94 o                         
  12   8   2         57.03         72.87        12.25 o                         
 -12   9   2          0.04         -1.76         6.96 o                         
 -11   9   2          1.30          4.11         5.71 o                         
 -10   9   2          0.81          6.82         3.55 o                         
  -9   9   2          0.53         -1.23         3.02 o                         
  -8   9   2         19.65         19.14         2.94 o                         
  -7   9   2        173.55        230.07         6.99 o                         
  -6   9   2          1.12         -0.86         1.84 o                         
  -5   9   2         70.42         58.81         3.04 o                         
  -4   9   2        832.81        855.12        13.14 o                         
  -3   9   2         39.54         24.42         1.38 o                         
  -2   9   2        261.21        286.14         4.76 o                         
  -1   9   2        944.15       1172.38        16.18 o                         
   0   9   2        909.02        983.34        14.52 o                         
   1   9   2        115.82        171.23         3.26 o                         
   2   9   2        284.42        252.84         4.28 o                         
   3   9   2         99.81        100.26         2.55 o                         
   4   9   2        204.52        256.45         4.56 o                         
   5   9   2        105.02        105.09         2.76 o                         
   6   9   2        225.45        194.63         4.72 o                         
   7   9   2         10.85         14.32         2.01 o                         
   8   9   2          1.20          3.25         2.00 o                         
   9   9   2          7.38         13.38         3.52 o                         
  10   9   2          1.54          4.99         3.12 o                         
  11   9   2         30.27         26.64         5.50 o                         
 -11  10   2         14.15         20.73         6.24 o                         
 -10  10   2         63.52         33.13         7.06 o                         
  -9  10   2          0.18         -0.35         3.20 o                         
  -8  10   2         15.69         13.02         2.93 o                         
  -7  10   2        127.50        122.11         5.51 o                         
  -6  10   2         19.02         26.13         2.57 o                         
  -5  10   2        111.00        115.60         4.21 o                         
  -4  10   2         49.66         39.98         2.23 o                         
  -3  10   2          6.70          3.95         1.15 o                         
  -2  10   2         27.34         17.06         1.57 o                         
  -1  10   2       3688.47       4100.90        53.81 o                         
   0  10   2        249.69        278.55         5.17 o                         
   1  10   2        294.86        271.75         4.62 o                         
   2  10   2        461.02        444.39         6.81 o                         
   3  10   2         38.59         43.40         2.12 o                         
   4  10   2        593.96        602.11         9.33 o                         
   5  10   2        504.15        496.28         8.54 o                         
   6  10   2          4.52          3.29         2.03 o                         
   7  10   2         51.02         58.88         2.98 o                         
   8  10   2        133.97        133.21         5.00 o                         
   9  10   2          0.95          0.55         2.59 o                         
  10  10   2         89.34        109.16         9.08 o                         
  11  10   2         10.43         -0.35         4.99 o                         
 -11  11   2         15.23         27.77        16.20 o                         
 -10  11   2          7.29         -3.12        11.43 o                         
  -9  11   2         35.21         29.57         4.38 o                         
  -8  11   2          0.03         -0.25         2.72 o                         
  -7  11   2         50.05         44.22         7.28 o                         
  -6  11   2          0.10         -1.93         1.93 o                         
  -5  11   2        308.58        286.78         6.06 o                         
  -4  11   2       1069.35       1045.66        16.51 o                         
  -3  11   2         88.30         78.93         2.65 o                         
  -2  11   2        228.09        198.81         4.32 o                         
  -1  11   2         26.94         42.15         2.44 o                         
   0  11   2        601.47        617.89         9.88 o                         
   1  11   2         56.79         60.09         2.10 o                         
   2  11   2        735.17        733.17        10.55 o                         
   3  11   2        582.44        573.36         9.62 o                         
   4  11   2        111.19        116.28         3.30 o                         
   5  11   2          6.05          7.44         1.58 o                         
   6  11   2        556.82        521.80         8.71 o                         
   7  11   2         96.32         71.88         3.44 o                         
   8  11   2        266.64        269.96         7.54 o                         
   9  11   2         80.42         76.61         4.73 o                         
  10  11   2         39.91         37.48         9.56 o                         
  11  11   2         29.22         28.44         6.39 o                         
 -11  12   2         14.26         15.06        11.53 o                         
 -10  12   2          2.86          6.28         5.68 o                         
  -9  12   2          0.26         -3.53         3.98 o                         
  -8  12   2          2.58          3.37         3.13 o                         
  -7  12   2          0.35         -2.08         2.34 o                         
  -6  12   2          9.59         -0.27         2.24 o                         
  -5  12   2         36.07         34.55         2.41 o                         
  -4  12   2         99.41         74.57         3.62 o                         
  -3  12   2         45.63         61.64         2.61 o                         
  -2  12   2        104.02         99.01         3.12 o                         
  -1  12   2        260.88        257.86         5.49 o                         
   0  12   2        243.32        208.83         4.87 o                         
   1  12   2        393.21        473.25         7.77 o                         
   2  12   2         43.07         39.98         2.35 o                         
   3  12   2          7.60         11.71         1.50 o                         
   4  12   2        267.31        245.41         5.94 o                         
   5  12   2        115.59        128.09         3.97 o                         
   6  12   2        116.53        117.54         3.71 o                         
   7  12   2          0.42          0.09         2.02 o                         
   8  12   2          0.05          2.82         2.70 o                         
   9  12   2          8.80          5.36         3.87 o                         
  10  12   2         19.33         25.02         4.33 o                         
  11  12   2          3.63          0.00         7.58 o                         
 -11  13   2         43.57         67.38        10.70 o                         
 -10  13   2          0.19          0.32         8.31 o                         
  -9  13   2          1.65         -4.33         6.13 o                         
  -8  13   2        135.56        159.25         7.58 o                         
  -7  13   2          1.94         -2.59         2.59 o                         
  -6  13   2          1.62         -1.02         2.03 o                         
  -5  13   2         38.12         59.52         2.95 o                         
  -4  13   2         92.77         72.34         3.48 o                         
  -3  13   2        573.28        521.86         9.20 o                         
  -2  13   2          0.57         -1.43         1.43 o                         
  -1  13   2        221.16        262.88         6.67 o                         
   0  13   2        191.69        156.37         4.18 o                         
   1  13   2         38.32         29.85         1.84 o                         
   2  13   2        175.14        178.66         4.32 o                         
   3  13   2        260.96        253.90         5.89 o                         
   4  13   2       1078.90       1078.08        19.06 o                         
   5  13   2         83.14         81.37         4.35 o                         
   6  13   2        136.64        139.34         3.82 o                         
   7  13   2         13.16          6.12         2.38 o                         
   8  13   2        126.04        119.22         5.85 o                         
   9  13   2         42.31         48.82         4.79 o                         
  10  13   2          0.01          2.28         3.72 o                         
 -10  14   2         32.90         40.40         7.03 o                         
  -9  14   2         27.99         12.54         6.06 o                         
  -8  14   2         54.18         37.84         5.55 o                         
  -7  14   2        138.82        133.63         7.11 o                         
  -6  14   2         87.37        104.09         4.46 o                         
  -5  14   2        381.93        387.37        10.84 o                         
  -4  14   2        412.37        377.06         7.58 o                         
  -3  14   2        167.24        166.17         4.89 o                         
  -2  14   2        178.13        182.56         4.88 o                         
  -1  14   2        124.48        117.06         4.09 o                         
   0  14   2        177.74        184.57         4.56 o                         
   1  14   2         93.05         92.97         3.27 o                         
   2  14   2        337.21        314.75         6.41 o                         
   3  14   2          0.11          4.84         1.77 o                         
   4  14   2        909.95        876.59        16.11 o                         
   5  14   2        134.53        123.88         3.90 o                         
   6  14   2          2.88         -0.62         1.55 o                         
   7  14   2          2.76          0.62         2.60 o                         
   8  14   2         28.09         30.88         5.73 o                         
   9  14   2          3.63          2.81         3.60 o                         
  10  14   2          0.07         -0.43         3.76 o                         
 -10  15   2          4.92          1.36        20.36 o                         
  -9  15   2          0.49          6.20        11.43 o                         
  -8  15   2          2.39         -3.50         4.42 o                         
  -7  15   2          0.93          3.60         3.42 o                         
  -6  15   2         10.29          6.23         2.71 o                         
  -5  15   2         97.42        108.81         9.36 o                         
  -4  15   2          5.00          2.92         2.08 o                         
  -3  15   2        371.29        374.59         7.99 o                         
  -2  15   2         13.42          9.01         2.17 o                         
  -1  15   2          2.38          1.55         1.90 o                         
   0  15   2          1.75          5.96         1.79 o                         
   1  15   2        232.38        219.72         5.29 o                         
   2  15   2          4.47          5.14         1.86 o                         
   3  15   2        561.19        500.66         9.36 o                         
   4  15   2         72.99         69.90         3.48 o                         
   5  15   2          0.01         -0.59         1.87 o                         
   6  15   2          5.03          0.25         1.87 o                         
   7  15   2          9.63         10.51         3.19 o                         
   8  15   2          1.23         -0.74         3.49 o                         
   9  15   2         18.11         16.53         4.22 o                         
  10  15   2          8.45          4.23         4.23 o                         
 -10  16   2         17.15         14.75         9.76 o                         
  -9  16   2         16.60         25.48         6.59 o                         
  -8  16   2         93.62         67.73        12.78 o                         
  -7  16   2         54.32         89.07         7.40 o                         
  -6  16   2        101.63         98.15         5.29 o                         
  -5  16   2        360.95        368.90        10.96 o                         
  -4  16   2        107.03         99.77         4.49 o                         
  -3  16   2         20.37         27.60         2.82 o                         
  -2  16   2        132.92        141.55         5.06 o                         
  -1  16   2        352.06        306.74         7.51 o                         
   0  16   2        254.13        265.38         6.09 o                         
   1  16   2        535.96        493.52         9.27 o                         
   2  16   2        457.75        446.61         8.68 o                         
   3  16   2       1425.96       1444.30        22.83 o                         
   4  16   2         34.18         34.92         2.81 o                         
   5  16   2        256.96        249.30         6.48 o                         
   6  16   2          0.04         -1.85         1.99 o                         
   7  16   2        163.01        167.80         8.15 o                         
   8  16   2        111.57        108.93         8.73 o                         
   9  16   2          1.74         -2.60         3.97 o                         
  -9  17   2          2.54          0.55         9.87 o                         
  -8  17   2          3.34          5.61         6.54 o                         
  -7  17   2         11.02          4.00         4.67 o                         
  -6  17   2         17.65         16.73         3.32 o                         
  -5  17   2        225.45        232.33         8.91 o                         
  -4  17   2         72.51         62.96         3.86 o                         
  -3  17   2         17.42         15.40         2.97 o                         
  -2  17   2         21.37         16.10         2.80 o                         
  -1  17   2         20.78         21.88         2.93 o                         
   0  17   2        109.57         83.14         3.85 o                         
   1  17   2        143.36        151.05         5.04 o                         
   2  17   2          0.43          5.01         2.09 o                         
   3  17   2        156.11        190.48         5.67 o                         
   4  17   2          0.66          1.68         2.35 o                         
   5  17   2          7.28          3.88         2.37 o                         
   6  17   2          4.52          5.59         3.50 o                         
   7  17   2         37.11         51.87         5.09 o                         
   8  17   2          0.54         -0.58         3.90 o                         
   9  17   2          0.01         -4.04         4.04 o                         
  -9  18   2         41.16         50.59         8.14 o                         
  -8  18   2          2.20          6.03         6.12 o                         
  -7  18   2         50.75         64.27        10.89 o                         
  -6  18   2          5.58         -1.01         3.71 o                         
  -5  18   2        245.37        243.98         8.20 o                         
  -4  18   2         24.60         30.62         3.26 o                         
  -3  18   2         11.27         10.09         2.86 o                         
  -2  18   2         55.17         41.07         3.45 o                         
  -1  18   2        138.95        136.60         5.77 o                         
   0  18   2         35.27         27.63         3.00 o                         
   1  18   2        158.52        152.83         5.62 o                         
   2  18   2         50.34         44.26         3.30 o                         
   3  18   2          0.14          5.13         2.36 o                         
   4  18   2        285.83        324.77         9.03 o                         
   5  18   2         92.03         83.40         5.58 o                         
   6  18   2          8.40          3.11         3.97 o                         
   7  18   2         60.77         57.58         5.79 o                         
   8  18   2          0.06          1.91         4.05 o                         
   9  18   2         10.02         21.05         4.80 o                         
  -8  19   2          8.62          5.48         6.75 o                         
  -7  19   2         27.88         45.91         5.93 o                         
  -6  19   2         14.28         17.08         4.79 o                         
  -5  19   2          4.34         10.94         3.85 o                         
  -4  19   2         31.67         35.35         4.70 o                         
  -3  19   2         13.75         17.93         3.27 o                         
  -2  19   2          0.27          2.75         2.69 o                         
  -1  19   2        131.90        118.51         5.81 o                         
   0  19   2          4.84          7.71         2.55 o                         
   1  19   2         45.86         49.15         3.47 o                         
   2  19   2         32.53         27.50         3.00 o                         
   3  19   2          2.31          0.12         2.71 o                         
   4  19   2         20.88         18.91         3.38 o                         
   5  19   2         39.85         41.23         3.79 o                         
   6  19   2         14.18         24.46         4.83 o                         
   7  19   2         13.44         30.38         5.18 o                         
   8  19   2        125.81        114.99        12.22 o                         
  -8  20   2          0.07         -4.55        11.84 o                         
  -7  20   2          4.16          1.38         4.91 o                         
  -6  20   2          1.84         -0.47         4.17 o                         
  -5  20   2         22.76         24.11         4.79 o                         
  -4  20   2        138.45        146.62         7.74 o                         
  -3  20   2         33.65         17.59         4.08 o                         
  -2  20   2          4.85          5.47         3.06 o                         
  -1  20   2        127.52        125.80         6.66 o                         
   0  20   2         11.27         11.60         2.80 o                         
   1  20   2          1.36         -1.71         2.34 o                         
   2  20   2         31.99         24.06         3.47 o                         
   3  20   2          0.16         -0.38         2.86 o                         
   4  20   2          2.75          4.02         2.94 o                         
   5  20   2          3.07          1.24         2.84 o                         
   6  20   2         12.20         14.10         4.67 o                         
   7  20   2          3.36          3.72         8.08 o                         
   8  20   2          0.43          3.20         4.60 o                         
  -7  21   2          0.04         -5.15         7.45 o                         
  -6  21   2          1.55          2.90         4.63 o                         
  -5  21   2         48.11         72.17         7.66 o                         
  -4  21   2         40.59         51.99         8.88 o                         
  -3  21   2         91.76         86.36         6.84 o                         
  -2  21   2        101.92        105.86         6.50 o                         
  -1  21   2          5.49          7.52         3.31 o                         
   0  21   2         56.24         66.34         4.81 o                         
   1  21   2         26.56         17.48         3.45 o                         
   2  21   2         22.82         17.36         3.90 o                         
   3  21   2         96.36        113.02         9.18 o                         
   4  21   2         43.02         37.85         3.97 o                         
   5  21   2          1.11         -0.67         3.41 o                         
   6  21   2         41.03         53.83         5.98 o                         
   7  21   2         13.56         12.14         4.90 o                         
  -7  22   2          9.16          9.61         5.81 o                         
  -6  22   2          0.01         -3.13         4.43 o                         
  -5  22   2          1.27          0.47         4.65 o                         
  -4  22   2         28.76         35.24         5.69 o                         
  -3  22   2          8.93          7.92         4.42 o                         
  -2  22   2         20.14         26.09         5.79 o                         
  -1  22   2        216.27        234.38        13.25 o                         
   0  22   2         28.07         32.68         4.57 o                         
   1  22   2         15.00          7.03         3.60 o                         
   2  22   2         74.49         84.14         6.01 o                         
   3  22   2          0.08          3.79         3.55 o                         
   4  22   2          3.66          9.42         3.50 o                         
   5  22   2          6.35         -3.28         4.22 o                         
   6  22   2          2.52          5.56         4.59 o                         
  -6  23   2          8.68          4.69         5.19 o                         
  -5  23   2          2.79          3.32         4.99 o                         
  -4  23   2          2.45          8.15         5.15 o                         
  -3  23   2         33.63         23.10         9.61 o                         
  -2  23   2          7.54         11.33         4.17 o                         
  -1  23   2          0.13         17.82         4.30 o                         
   0  23   2         40.46         36.02         5.01 o                         
   1  23   2          1.87          1.38         4.14 o                         
   2  23   2          8.29         13.00         4.37 o                         
   3  23   2          1.54         -1.52         3.90 o                         
   4  23   2          0.50         -3.04         3.20 o                         
   5  23   2          0.48         -4.19         4.19 o                         
   6  23   2         27.90         22.93         8.31 o                         
  -5  24   2         13.30          8.55         6.01 o                         
  -4  24   2         44.27         49.01         6.75 o                         
  -3  24   2          1.16         13.63         5.20 o                         
  -2  24   2          4.52         16.82         5.05 o                         
  -1  24   2         14.58         16.29         5.06 o                         
   0  24   2          4.60          4.26         4.45 o                         
   1  24   2         22.23         26.66         6.23 o                         
   2  24   2         55.77         62.35         8.17 o                         
   3  24   2          4.95          6.56         3.81 o                         
   4  24   2         63.02         55.26         5.19 o                         
   5  24   2         11.64         18.46         7.48 o                         
  -4  25   2          4.17          8.75         6.39 o                         
  -3  25   2          9.74         13.36         5.53 o                         
  -2  25   2          2.15          6.67         6.08 o                         
  -1  25   2          5.27          3.22         4.79 o                         
   0  25   2          0.03          2.61         4.75 o                         
   1  25   2          2.25          0.75         4.67 o                         
   2  25   2          4.25         10.74         5.00 o                         
   3  25   2          0.38         -4.15         4.15 o                         
  -1  26   2         22.77         35.91         6.23 o                         
   0  26   2          2.31          2.93         4.94 o                         
   1  26   2         19.88         36.76         6.19 o                         
 -12   1   3         47.31         37.91         7.56 o                         
 -11   1   3         70.97         58.07         7.60 o                         
 -10   1   3         63.48         52.50         6.97 o                         
  -9   1   3         88.83        108.42         7.33 o                         
  -8   1   3        126.28        120.87         5.11 o                         
  -7   1   3        316.33        327.61         9.74 o                         
  -6   1   3          1.58         -1.15         1.15 o                         
  -5   1   3        276.87        265.28         5.43 o                         
  -4   1   3         39.63         36.55         2.70 o                         
  -3   1   3       1373.66       1414.03        28.12 o                         
  -2   1   3        425.03        403.82         6.85 o                         
  -1   1   3       1149.48       1102.61        17.58 o                         
   0   1   3        372.43        369.53        12.23 o                         
   1   1   3       1519.36       1610.14        25.02 o                         
   2   1   3        570.71        581.95         8.57 o                         
   3   1   3        845.81        848.68        20.13 o                         
   4   1   3        183.00        149.02         3.03 o                         
   5   1   3        440.57        455.16         6.36 o                         
   6   1   3       1737.44       1919.56        24.42 o                         
   7   1   3         79.43         75.46         3.58 o                         
   8   1   3         59.56         42.63         2.70 o                         
   9   1   3          6.93          7.60         2.88 o                         
  10   1   3          3.81          4.73         2.39 o                         
  11   1   3          2.58         -3.66         3.66 o                         
  12   1   3        219.72        261.77        13.21 o                         
 -12   2   3          5.90         14.66         6.68 o                         
 -11   2   3          0.37          2.49         6.02 o                         
 -10   2   3          8.90         21.19         5.79 o                         
  -9   2   3        570.61        515.52        11.95 o                         
  -8   2   3         11.71          4.95         2.40 o                         
  -7   2   3         15.92         20.79         2.74 o                         
  -6   2   3        201.33        174.00         4.14 o                         
  -5   2   3          1.15          0.09         1.13 o                         
  -4   2   3        721.72        777.54        18.93 o                         
  -3   2   3        631.56        624.32        11.76 o                         
  -2   2   3        939.33        785.19        12.02 o                         
  -1   2   3        334.22        257.65         4.21 o                         
   0   2   3        232.15        304.95         6.16 o                         
   1   2   3          1.70         -0.04         0.44 o                         
   2   2   3        826.98        847.62        11.81 o                         
   3   2   3        197.82        230.72         4.03 o                         
   4   2   3          0.46         -0.52         0.58 o                         
   5   2   3        696.57        675.35         9.77 o                         
   6   2   3         23.90         22.15         2.09 o                         
   7   2   3       1001.07       1019.29        14.35 o                         
   8   2   3         70.75         57.89         2.98 o                         
   9   2   3        179.50        173.51         6.72 o                         
  10   2   3         58.84         59.00         3.99 o                         
  11   2   3         57.31         43.68         6.13 o                         
  12   2   3         62.86         71.42         7.41 o                         
 -12   3   3          0.18         -0.58         5.95 o                         
 -11   3   3         14.65         17.43         6.39 o                         
 -10   3   3          1.47         -1.78         5.14 o                         
  -9   3   3        291.21        256.50         7.80 o                         
  -8   3   3         42.77         36.04         3.12 o                         
  -7   3   3         82.03         75.86         5.02 o                         
  -6   3   3          7.64          4.77         1.66 o                         
  -5   3   3        308.47        311.07         5.85 o                         
  -4   3   3         69.33         78.99         2.32 o                         
  -3   3   3        175.13        200.92         4.19 o                         
  -2   3   3        449.16        453.50        10.17 o                         
  -1   3   3       1664.27       1750.89        24.33 o                         
   0   3   3        315.83        247.38         4.47 o                         
   1   3   3        242.48        215.41         3.38 o                         
   2   3   3         57.82         57.78         1.52 o                         
   3   3   3       1703.37       1823.06        28.63 o                         
   4   3   3         38.54         51.13         1.83 o                         
   5   3   3          2.82          1.80         1.03 o                         
   6   3   3        476.12        476.65         7.54 o                         
   7   3   3       1328.50       1254.92        17.37 o                         
   8   3   3          6.28          2.50         2.31 o                         
   9   3   3          1.07         -2.70         2.70 o                         
  10   3   3          8.21          6.23         2.76 o                         
  11   3   3         13.87          3.42         4.38 o                         
  12   3   3          6.14          6.32         4.76 o                         
 -12   4   3          9.37         24.58        12.46 o                         
 -11   4   3         10.22          5.68         5.95 o                         
 -10   4   3          7.00          7.04         5.51 o                         
  -9   4   3        125.94        138.11         6.03 o                         
  -8   4   3        110.58         92.58         4.63 o                         
  -7   4   3         30.08         26.04         2.57 o                         
  -6   4   3        121.79        120.40         5.30 o                         
  -5   4   3        543.95        583.53         9.79 o                         
  -4   4   3        509.73        551.35         8.54 o                         
  -3   4   3        351.30        346.15         7.15 o                         
  -2   4   3        430.74        455.73         8.84 o                         
  -1   4   3       4069.25       4025.25        55.67 o                         
   0   4   3        425.84        376.64         5.57 o                         
   1   4   3        713.61        710.89        12.69 o                         
   2   4   3        901.16        941.64        12.61 o                         
   3   4   3        541.67        507.18         7.92 o                         
   4   4   3        742.83        728.76        11.72 o                         
   5   4   3        600.63        607.52         9.61 o                         
   6   4   3        186.51        168.89         4.05 o                         
   7   4   3          8.97          5.99         1.51 o                         
   8   4   3       1917.72       1871.14        28.77 o                         
   9   4   3         29.99         38.76         3.22 o                         
  10   4   3         71.13         74.20         8.43 o                         
  11   4   3         31.36         32.74         5.71 o                         
  12   4   3          0.62         -0.02        10.49 o                         
 -12   5   3          0.56          8.85         7.06 o                         
 -11   5   3          1.00         -1.31         5.62 o                         
 -10   5   3         30.34         32.61         6.30 o                         
  -9   5   3         26.94         24.32         3.22 o                         
  -8   5   3          3.52          9.04         2.44 o                         
  -7   5   3        214.18        235.90         6.66 o                         
  -6   5   3        197.74        208.31         5.42 o                         
  -5   5   3         62.03         64.83         2.39 o                         
  -4   5   3        163.35        148.48         3.44 o                         
  -3   5   3         12.74         14.75         1.25 o                         
  -2   5   3         19.67         16.08         1.32 o                         
  -1   5   3         15.99         14.71         1.09 o                         
   0   5   3         53.83         60.72         1.53 o                         
   1   5   3         14.79          9.57         0.91 o                         
   2   5   3        356.17        342.15         5.06 o                         
   3   5   3        233.71        254.28         4.96 o                         
   4   5   3         98.74         82.58         2.45 o                         
   5   5   3        175.53        165.38         3.45 o                         
   6   5   3          1.45         -0.29         1.14 o                         
   7   5   3        138.01        139.97         3.68 o                         
   8   5   3         79.54        130.01         6.71 o                         
   9   5   3          0.61          2.21         2.24 o                         
  10   5   3         17.67         30.23         4.14 o                         
  11   5   3         31.49         46.34         6.33 o                         
  12   5   3         22.15         26.09         5.94 o                         
 -12   6   3         18.86         27.54         7.39 o                         
 -11   6   3         10.00          8.46         5.95 o                         
 -10   6   3          0.03         -2.86         5.21 o                         
  -9   6   3          2.56          8.89         3.48 o                         
  -8   6   3        231.25        220.37         6.94 o                         
  -7   6   3         81.60        101.21         4.24 o                         
  -6   6   3          0.90          3.18         1.52 o                         
  -5   6   3         36.33         45.24         2.18 o                         
  -4   6   3         58.54         59.93         2.30 o                         
  -3   6   3        151.63        153.55         3.53 o                         
  -2   6   3          0.33          0.75         0.57 o                         
  -1   6   3        841.46        818.28        12.77 o                         
   0   6   3        381.08        419.48         6.33 o                         
   1   6   3         31.43         18.75         1.10 o                         
   2   6   3       1453.77       1445.85        20.43 o                         
   3   6   3        718.14        815.02        15.22 o                         
   4   6   3        129.98         97.53         2.91 o                         
   5   6   3        207.73        177.24         3.51 o                         
   6   6   3        287.88        287.14         5.08 o                         
   7   6   3         79.51         82.73         3.03 o                         
   8   6   3       2342.06       2177.49        46.37 o                         
   9   6   3          1.85         -1.07         2.70 o                         
  10   6   3        127.28        134.72         7.48 o                         
  11   6   3        309.53        321.12        14.57 o                         
 -12   7   3          5.73          9.58         6.30 o                         
 -11   7   3         52.72         72.82         8.93 o                         
 -10   7   3         78.21         76.66         8.01 o                         
  -9   7   3         50.29         33.56         4.23 o                         
  -8   7   3         91.72         89.68         4.31 o                         
  -7   7   3        300.78        309.55         7.38 o                         
  -6   7   3          1.68         -1.65         1.65 o                         
  -5   7   3         33.84         30.99         1.89 o                         
  -4   7   3         36.51         45.53         1.92 o                         
  -3   7   3         39.55         44.90         1.83 o                         
  -2   7   3       1093.57       1107.93        24.70 o                         
  -1   7   3       1307.27       1380.63        21.06 o                         
   0   7   3       1704.67       1924.03        28.89 o                         
   1   7   3        386.09        377.72         6.81 o                         
   2   7   3        277.61        239.73         4.66 o                         
   3   7   3        266.77        315.11         7.91 o                         
   4   7   3        352.29        348.46         7.23 o                         
   5   7   3        176.39        194.81         3.91 o                         
   6   7   3         28.82         20.87         1.73 o                         
   7   7   3         42.28         49.91         3.27 o                         
   8   7   3         22.02         29.19         2.88 o                         
   9   7   3          0.24          1.00         2.20 o                         
  10   7   3        172.11        168.14         8.40 o                         
  11   7   3         53.29         66.44         7.05 o                         
 -12   8   3         19.35         10.29         9.56 o                         
 -11   8   3          2.16         12.99         6.38 o                         
 -10   8   3         11.66         22.96         6.17 o                         
  -9   8   3        299.42        263.95        13.75 o                         
  -8   8   3          7.26          9.25         2.96 o                         
  -7   8   3         11.27          4.30         2.35 o                         
  -6   8   3         86.20         67.99         4.51 o                         
  -5   8   3        440.32        439.85         8.20 o                         
  -4   8   3        353.72        357.59         6.39 o                         
  -3   8   3        159.04        149.75         3.96 o                         
  -2   8   3        394.66        395.21         7.16 o                         
  -1   8   3         20.77         13.23         1.15 o                         
   0   8   3        159.17        138.22         4.37 o                         
   1   8   3         16.75         11.36         1.14 o                         
   2   8   3         34.59         36.53         1.63 o                         
   3   8   3       1295.82       1350.72        26.65 o                         
   4   8   3          2.53          3.39         1.26 o                         
   5   8   3          0.47         -0.94         1.21 o                         
   6   8   3          6.64          1.17         1.77 o                         
   7   8   3        492.38        414.01         7.98 o                         
   8   8   3          2.62          2.39         2.13 o                         
   9   8   3         15.12         12.89         2.48 o                         
  10   8   3         10.53         15.04         3.78 o                         
  11   8   3         26.58         31.94         4.98 o                         
 -11   9   3         74.98         96.08        13.50 o                         
 -10   9   3         34.39         20.65         6.16 o                         
  -9   9   3         25.93         28.94         5.97 o                         
  -8   9   3        270.54        271.48         8.20 o                         
  -7   9   3         98.08         79.70         4.26 o                         
  -6   9   3        193.29        155.32         5.47 o                         
  -5   9   3        570.08        632.44        11.25 o                         
  -4   9   3        612.45        582.70         9.57 o                         
  -3   9   3         99.08         86.33         2.80 o                         
  -2   9   3        348.87        311.42         5.70 o                         
  -1   9   3        112.62        132.44         3.54 o                         
   0   9   3        485.43        452.79         8.07 o                         
   1   9   3        326.90        295.56         5.61 o                         
   2   9   3          1.05          1.77         0.98 o                         
   3   9   3        221.80        277.98         5.01 o                         
   4   9   3          2.02          6.89         1.48 o                         
   5   9   3          0.89         -0.93         1.77 o                         
   6   9   3         35.07         33.58         2.33 o                         
   7   9   3          0.45          2.69         1.84 o                         
   8   9   3          9.05          5.39         2.41 o                         
   9   9   3          8.68         17.10         2.88 o                         
  10   9   3        194.37        205.01         8.39 o                         
  11   9   3          1.62          2.02         3.99 o                         
 -11  10   3         22.52         29.50         6.98 o                         
 -10  10   3          6.50         -0.03         5.41 o                         
  -9  10   3          2.76         -0.11         4.91 o                         
  -8  10   3         67.20         63.13         7.54 o                         
  -7  10   3          2.42          0.62         2.87 o                         
  -6  10   3          1.43          9.78         2.37 o                         
  -5  10   3        281.40        316.41         6.85 o                         
  -4  10   3        220.35        178.93         4.34 o                         
  -3  10   3          2.56          1.53         1.36 o                         
  -2  10   3         22.30          8.71         1.35 o                         
  -1  10   3        831.40        767.82        11.18 o                         
   0  10   3        373.51        393.48         7.06 o                         
   1  10   3         45.45         74.23         3.05 o                         
   2  10   3        629.96        548.72         7.91 o                         
   3  10   3          0.20          1.99         1.18 o                         
   4  10   3       1084.00       1139.17        21.13 o                         
   5  10   3        650.90        611.53        10.95 o                         
   6  10   3         48.41         49.08         2.94 o                         
   7  10   3        344.40        304.92         7.68 o                         
   8  10   3         59.45         58.71         4.74 o                         
   9  10   3          5.56          4.82         2.66 o                         
  10  10   3         27.40         30.97         3.72 o                         
  11  10   3         20.05         21.89         6.38 o                         
 -11  11   3          8.06         14.31        13.61 o                         
 -10  11   3         13.64          5.40         5.58 o                         
  -9  11   3          6.11          2.75         5.35 o                         
  -8  11   3          0.03          2.66         5.67 o                         
  -7  11   3         47.17         63.34         4.16 o                         
  -6  11   3         26.89         27.72         3.08 o                         
  -5  11   3         70.25         86.96         5.95 o                         
  -4  11   3        137.07        139.16         4.35 o                         
  -3  11   3         44.74         45.11         1.92 o                         
  -2  11   3         41.21         41.15         1.92 o                         
  -1  11   3        104.31         98.04         2.81 o                         
   0  11   3          1.23          1.71         1.20 o                         
   1  11   3        108.71         98.30         2.68 o                         
   2  11   3         67.65         62.44         2.11 o                         
   3  11   3         66.51         62.56         2.15 o                         
   4  11   3        122.37        146.77         4.31 o                         
   5  11   3         73.07         70.71         3.72 o                         
   6  11   3        636.53        623.07        12.32 o                         
   7  11   3         90.89         88.44         4.20 o                         
   8  11   3          5.21          9.47         2.80 o                         
   9  11   3         32.34         38.68         3.80 o                         
  10  11   3         30.07         38.82         4.51 o                         
  11  11   3          8.02          4.07         5.58 o                         
 -11  12   3         28.52         47.58        15.68 o                         
 -10  12   3          2.74          7.83        10.49 o                         
  -9  12   3          8.02          5.09         6.34 o                         
  -8  12   3         32.27         39.90         7.06 o                         
  -7  12   3          2.79          7.39         2.93 o                         
  -6  12   3         44.20         21.49         2.94 o                         
  -5  12   3         15.84         41.54         3.02 o                         
  -4  12   3        573.03        595.52        10.57 o                         
  -3  12   3          1.08         -1.12         1.12 o                         
  -2  12   3         62.41         93.05         2.90 o                         
  -1  12   3        197.74        195.10         4.16 o                         
   0  12   3        332.22        297.40         6.12 o                         
   1  12   3          5.25          5.75         1.23 o                         
   2  12   3        538.44        573.57         8.46 o                         
   3  12   3        964.43        947.63        13.17 o                         
   4  12   3        141.28        141.01         3.60 o                         
   5  12   3        126.77        114.00         5.86 o                         
   6  12   3         87.13         96.30         4.57 o                         
   7  12   3         50.67         42.62         3.18 o                         
   8  12   3        105.94        103.20         5.31 o                         
   9  12   3         46.61         43.81         3.97 o                         
  10  12   3         52.70         49.91         6.38 o                         
 -10  13   3         38.79         56.31        19.11 o                         
  -9  13   3          1.49          2.99         5.82 o                         
  -8  13   3          5.50         -0.81         4.84 o                         
  -7  13   3          3.64          0.57         3.95 o                         
  -6  13   3         39.25         38.31         3.52 o                         
  -5  13   3         76.84         65.88         4.73 o                         
  -4  13   3        480.67        472.92         9.66 o                         
  -3  13   3        109.85         94.95         3.42 o                         
  -2  13   3        131.96        133.29         3.77 o                         
  -1  13   3         18.21         14.37         1.65 o                         
   0  13   3          3.49          4.11         1.42 o                         
   1  13   3         33.92         19.06         1.62 o                         
   2  13   3        393.35        375.43         6.17 o                         
   3  13   3        572.70        599.56         9.11 o                         
   4  13   3        152.50        150.64         4.09 o                         
   5  13   3          7.53         -0.25         2.32 o                         
   6  13   3         80.25         90.74         4.85 o                         
   7  13   3         48.61         37.23         3.98 o                         
   8  13   3         33.69         29.10         3.62 o                         
   9  13   3          9.46          7.76         3.61 o                         
  10  13   3         19.19         12.71         4.01 o                         
 -10  14   3         15.48         18.23         6.51 o                         
  -9  14   3         26.67         42.53        14.33 o                         
  -8  14   3          3.14          6.63         8.83 o                         
  -7  14   3         82.47         57.32         7.11 o                         
  -6  14   3         76.68         88.93         4.91 o                         
  -5  14   3        695.25        671.31        14.89 o                         
  -4  14   3        179.21        187.09         5.64 o                         
  -3  14   3        185.06        163.49         4.79 o                         
  -2  14   3         10.54          4.63         1.66 o                         
  -1  14   3        230.25        223.35         5.42 o                         
   0  14   3        168.93        146.67         4.76 o                         
   1  14   3         16.81         12.47         1.71 o                         
   2  14   3        181.88        164.89         3.93 o                         
   3  14   3        275.38        300.11         5.81 o                         
   4  14   3        219.06        198.11         4.96 o                         
   5  14   3         83.53         95.54         3.92 o                         
   6  14   3         21.41         14.82         3.52 o                         
   7  14   3          5.05          2.55         3.09 o                         
   8  14   3         53.14         57.43         7.81 o                         
   9  14   3         30.07         24.78         4.31 o                         
  10  14   3          7.10          5.06         3.89 o                         
 -10  15   3          7.72          8.25        17.35 o                         
  -9  15   3          0.15         -0.95         9.35 o                         
  -8  15   3          0.04         -3.37         5.35 o                         
  -7  15   3         53.29         84.89         8.37 o                         
  -6  15   3         13.38         35.78         5.15 o                         
  -5  15   3          0.70          6.19         2.66 o                         
  -4  15   3        213.86        223.91         6.48 o                         
  -3  15   3         51.59         51.86         3.25 o                         
  -2  15   3        249.56        234.12         5.49 o                         
  -1  15   3         73.56         74.84         3.36 o                         
   0  15   3         31.62         32.87         2.18 o                         
   1  15   3        174.80        171.15         4.37 o                         
   2  15   3          3.78          1.09         1.70 o                         
   3  15   3        206.43        240.65         5.43 o                         
   4  15   3        257.50        237.73         5.60 o                         
   5  15   3         59.72         58.10         4.54 o                         
   6  15   3         51.16         59.55         4.84 o                         
   7  15   3        135.91        134.11         7.25 o                         
   8  15   3         35.30         35.22         4.54 o                         
   9  15   3         46.40         45.85         5.15 o                         
  -9  16   3          3.04         -0.94         8.73 o                         
  -8  16   3          0.13         -2.80        12.57 o                         
  -7  16   3          2.86          2.45         5.36 o                         
  -6  16   3         20.21         16.71         5.65 o                         
  -5  16   3         58.96         29.93         4.34 o                         
  -4  16   3          2.29         -1.77         2.25 o                         
  -3  16   3        114.59        106.21         4.63 o                         
  -2  16   3          0.04         -0.13         2.30 o                         
  -1  16   3         19.85         12.36         2.35 o                         
   0  16   3          0.04         -0.51         1.88 o                         
   1  16   3         36.64         31.64         2.50 o                         
   2  16   3        135.53        130.83         4.37 o                         
   3  16   3          0.96          2.91         1.97 o                         
   4  16   3          8.26         16.83         2.39 o                         
   5  16   3          0.57          0.09         2.15 o                         
   6  16   3          1.58          3.97         3.36 o                         
   7  16   3          8.67          8.97         3.84 o                         
   8  16   3          2.59         13.86         5.67 o                         
   9  16   3          2.44          5.55         3.99 o                         
  -9  17   3          0.55          7.81         6.15 o                         
  -8  17   3          0.29         -1.98         5.64 o                         
  -7  17   3        105.70        107.19         9.77 o                         
  -6  17   3          9.91          8.98         5.51 o                         
  -5  17   3         16.12         20.51         5.85 o                         
  -4  17   3          4.58          0.61         2.77 o                         
  -3  17   3          1.34         -1.22         2.23 o                         
  -2  17   3         80.15         73.44         4.20 o                         
  -1  17   3         10.24         18.48         2.80 o                         
   0  17   3         75.22         56.26         3.27 o                         
   1  17   3         90.41         91.64         4.03 o                         
   2  17   3         19.76         18.12         2.38 o                         
   3  17   3         13.25         10.60         2.42 o                         
   4  17   3         65.28         67.51         4.41 o                         
   5  17   3         14.56         11.72         3.01 o                         
   6  17   3         16.82          7.69         3.81 o                         
   7  17   3        111.42        124.92         7.77 o                         
   8  17   3         39.80         41.29         5.29 o                         
   9  17   3          0.90         -2.79         6.30 o                         
  -9  18   3         31.77         50.41        12.15 o                         
  -8  18   3          1.34          2.92         6.15 o                         
  -7  18   3          8.72         -0.38         5.94 o                         
  -6  18   3         73.40         89.29        11.22 o                         
  -5  18   3          4.74          6.06         4.16 o                         
  -4  18   3          3.39         -3.14         3.66 o                         
  -3  18   3          3.16         10.17         3.51 o                         
  -2  18   3         19.03         15.71         3.39 o                         
  -1  18   3         35.39         31.14         3.83 o                         
   0  18   3         40.01         28.06         3.33 o                         
   1  18   3         32.18         27.91         3.33 o                         
   2  18   3          7.05         11.68         2.88 o                         
   3  18   3         52.68         60.81         5.37 o                         
   4  18   3         15.35         28.15         3.54 o                         
   5  18   3         29.90         38.51        11.63 o                         
   6  18   3          1.22         -3.74         3.74 o                         
   7  18   3          5.30         11.29         4.57 o                         
   8  18   3         10.21          5.95         4.31 o                         
  -8  19   3          3.58          0.03        14.65 o                         
  -7  19   3         12.31         11.10         6.14 o                         
  -6  19   3         26.19         30.51        13.09 o                         
  -5  19   3         15.44          7.17         5.51 o                         
  -4  19   3         13.51         10.97         4.49 o                         
  -3  19   3          4.25          1.50         3.82 o                         
  -2  19   3          1.88          2.16         3.75 o                         
  -1  19   3          4.73          3.30         3.28 o                         
   0  19   3         72.78         70.82         5.13 o                         
   1  19   3          0.21         -1.11         2.86 o                         
   2  19   3         35.13         30.12         3.78 o                         
   3  19   3         50.60         58.90         5.61 o                         
   4  19   3          0.01          1.82         2.92 o                         
   5  19   3          2.92         17.10         5.88 o                         
   6  19   3         13.05         14.34         4.50 o                         
   7  19   3         70.74         78.41         6.68 o                         
   8  19   3          0.53         -0.54         4.32 o                         
  -8  20   3          0.00          1.10        12.05 o                         
  -7  20   3         21.61          8.01        16.41 o                         
  -6  20   3         21.13         25.05         6.95 o                         
  -5  20   3         11.63          0.87         5.39 o                         
  -4  20   3         37.23         26.79         5.25 o                         
  -3  20   3         28.84         34.74         5.03 o                         
  -2  20   3         14.78         12.19         4.32 o                         
  -1  20   3          1.68         -1.93         3.36 o                         
   0  20   3         17.68         25.18         3.95 o                         
   1  20   3          0.13         -3.03         3.03 o                         
   2  20   3        110.19        108.41         6.36 o                         
   3  20   3        147.64        177.88         8.26 o                         
   4  20   3         39.78         52.89         5.61 o                         
   5  20   3        225.25        252.44        15.03 o                         
   6  20   3         55.74         71.22         6.44 o                         
   7  20   3          4.59          3.59         4.32 o                         
  -7  21   3          6.23         -2.24         6.36 o                         
  -6  21   3         14.92         10.24         6.65 o                         
  -5  21   3          1.96         12.75         5.00 o                         
  -4  21   3         29.05         34.96         5.55 o                         
  -3  21   3         15.61         14.83         4.82 o                         
  -2  21   3          9.12          6.97         4.25 o                         
  -1  21   3          8.83         18.40         4.22 o                         
   0  21   3          4.15          5.19         3.39 o                         
   1  21   3          0.09          0.67         3.32 o                         
   2  21   3         26.05         27.71         4.22 o                         
   3  21   3         10.50         18.84         3.97 o                         
   4  21   3          1.36          2.87         6.26 o                         
   5  21   3          5.35         12.39         5.27 o                         
   6  21   3          3.98          4.77         4.65 o                         
  -6  22   3          8.83          6.96        11.53 o                         
  -5  22   3         10.68          6.35         4.86 o                         
  -4  22   3         46.13         61.19         6.47 o                         
  -3  22   3          0.02         -4.24         4.24 o                         
  -2  22   3         12.62          4.77         3.88 o                         
  -1  22   3         42.04         56.29         5.45 o                         
   0  22   3         79.58         79.00         5.90 o                         
   1  22   3          5.16          4.09         3.75 o                         
   2  22   3         20.50         23.61         4.31 o                         
   3  22   3         65.39         78.97         5.86 o                         
   4  22   3         34.73         32.16         4.80 o                         
   5  22   3         19.24         18.63         6.30 o                         
   6  22   3          2.58          7.63         4.89 o                         
  -5  23   3         16.55         21.79         6.07 o                         
  -4  23   3         70.87         89.22         9.13 o                         
  -3  23   3          0.01         -1.67         4.60 o                         
  -2  23   3         28.58         33.42         5.16 o                         
  -1  23   3          3.33          9.96         4.15 o                         
   0  23   3         10.75          5.46         4.04 o                         
   1  23   3         39.23         45.57         5.13 o                         
   2  23   3         10.74         19.11         4.34 o                         
   3  23   3          0.84         -2.43         3.64 o                         
   4  23   3          5.84          0.09         6.44 o                         
   5  23   3         10.46          5.42         4.89 o                         
  -4  24   3          3.52         17.29         6.18 o                         
  -3  24   3          0.45          0.94         4.70 o                         
  -2  24   3          0.03          6.46         4.35 o                         
  -1  24   3          2.93          3.25         4.07 o                         
   0  24   3          0.40         -3.95         3.95 o                         
   1  24   3          0.34          5.59         4.58 o                         
   2  24   3          1.43          2.65         4.46 o                         
   3  24   3          2.87          4.77         4.53 o                         
   4  24   3          1.97          6.71         5.02 o                         
  -2  25   3         55.31         64.49         7.22 o                         
  -1  25   3         35.52         47.12         6.56 o                         
   0  25   3          4.05          9.83         6.63 o                         
   1  25   3          6.93         18.96         5.43 o                         
   2  25   3          1.94          1.37         4.61 o                         
 -12   0   4        107.16        106.78        14.33 o                         
 -11   0   4         10.62          0.21         7.89 o                         
 -10   0   4          0.03         -1.04         7.27 o                         
  -9   0   4         21.35         14.13         8.31 o                         
  -8   0   4         73.33         71.94         6.89 o                         
  -7   0   4         44.55         47.81         3.73 o                         
  -6   0   4         12.36         14.53         2.23 o                         
  -5   0   4       1478.21       1592.58        45.53 o                         
  -4   0   4        229.73        241.54         8.57 o                         
  -3   0   4         12.05         17.32         1.54 o                         
  -2   0   4       4168.96       4349.59       119.14 o                         
  -1   0   4         97.16        140.30         4.40 o                         
   2   0   4         13.51          8.95         1.12 o                         
   3   0   4         32.89         21.50         1.98 o                         
   4   0   4       2287.70       2422.97        51.14 o                         
   5   0   4         60.49         58.41         2.71 o                         
   6   0   4         43.81         49.38         2.61 o                         
   7   0   4        118.24        117.69         4.83 o                         
   8   0   4        223.01        173.09        11.01 o                         
   9   0   4         46.12         41.55         6.44 o                         
  10   0   4          0.01         -4.57         4.57 o                         
  11   0   4          1.23         -5.19         5.19 o                         
 -12   1   4         10.36         25.40         7.19 o                         
 -11   1   4          9.05          8.57         9.97 o                         
 -10   1   4          1.03          1.74         5.51 o                         
  -9   1   4          2.34         -7.89         7.89 o                         
  -8   1   4          9.44          4.06         2.27 o                         
  -7   1   4          7.52          1.44         1.54 o                         
  -6   1   4         11.79         13.06         1.54 o                         
  -5   1   4         51.41         53.24         3.07 o                         
  -4   1   4         40.19         43.46         2.35 o                         
  -3   1   4         12.86         19.19         1.10 o                         
  -2   1   4       2656.65       2920.55        56.80 o                         
  -1   1   4         65.18         87.90         2.47 o                         
   0   1   4         48.47         86.50         4.70 o                         
   1   1   4        156.85        135.67         4.40 o                         
   2   1   4         44.48         48.27         1.61 o                         
   3   1   4        724.72        786.85        16.56 o                         
   4   1   4          2.18          5.70         2.97 o                         
   5   1   4         91.70        109.59         2.61 o                         
   6   1   4         76.20         72.75         2.21 o                         
   7   1   4         23.01         19.34         1.66 o                         
   8   1   4         36.11         32.29         4.83 o                         
   9   1   4         29.35         33.35         4.33 o                         
  10   1   4         17.86         13.28         4.11 o                         
  11   1   4          2.66         -4.15         4.15 o                         
 -12   2   4         17.34         17.97         7.03 o                         
 -11   2   4          0.12         -2.93         5.36 o                         
 -10   2   4         27.21         28.17         6.39 o                         
  -9   2   4          3.79         -4.05         4.92 o                         
  -8   2   4          1.41         -1.93         2.22 o                         
  -7   2   4         37.16         28.11         3.02 o                         
  -6   2   4         11.26          4.70         1.30 o                         
  -5   2   4        417.00        413.59         8.85 o                         
  -4   2   4         44.92         33.80         2.01 o                         
  -3   2   4         27.84         23.43         1.19 o                         
  -2   2   4       2890.82       3056.58        48.88 o                         
  -1   2   4         81.85         76.87         2.26 o                         
   0   2   4        622.80        626.82        10.69 o                         
   1   2   4        142.76        114.24         2.54 o                         
   2   2   4         29.91         33.53         1.88 o                         
   3   2   4         17.21         18.96         0.97 o                         
   4   2   4        670.35        633.42        10.27 o                         
   5   2   4        165.70        162.23         3.77 o                         
   6   2   4        590.02        605.21        10.85 o                         
   7   2   4        148.35        153.80         3.69 o                         
   8   2   4          5.76         -3.63         3.63 o                         
   9   2   4        112.90        105.28         7.34 o                         
  10   2   4          5.77         -2.91         4.15 o                         
  11   2   4          7.62          3.94         4.53 o                         
 -12   3   4         20.31         31.27         7.34 o                         
 -11   3   4         40.93         35.11         7.19 o                         
 -10   3   4          0.20          1.97         5.29 o                         
  -9   3   4         16.98          6.95         5.41 o                         
  -8   3   4         24.39         18.07         2.68 o                         
  -7   3   4          6.71          5.57         1.85 o                         
  -6   3   4          1.76         -1.15         1.15 o                         
  -5   3   4          9.58          7.79         1.53 o                         
  -4   3   4          3.56          3.97         1.02 o                         
  -3   3   4         90.82         88.76         2.29 o                         
  -2   3   4        565.88        607.67         9.58 o                         
  -1   3   4        257.50        260.92         5.32 o                         
   0   3   4         98.68        111.12         2.69 o                         
   1   3   4        123.82        125.87         3.04 o                         
   2   3   4        922.56        933.26        15.66 o                         
   3   3   4        131.29        141.50         2.78 o                         
   4   3   4        842.64        838.98        13.31 o                         
   5   3   4          0.12         -0.94         0.94 o                         
   6   3   4         33.76         37.44         2.90 o                         
   7   3   4        930.51        915.49        17.02 o                         
   8   3   4        399.32        384.66         9.77 o                         
   9   3   4          9.17         15.51         3.95 o                         
  10   3   4        249.91        261.61        12.00 o                         
  11   3   4        156.26        173.25        10.63 o                         
 -12   4   4          6.54         12.23         8.41 o                         
 -11   4   4          3.40          8.11         6.02 o                         
 -10   4   4         47.59         53.81        10.91 o                         
  -9   4   4         12.81         13.63         5.51 o                         
  -8   4   4          2.81          0.83         2.92 o                         
  -7   4   4          0.70          0.32         1.98 o                         
  -6   4   4          0.33         -2.05         2.05 o                         
  -5   4   4         12.68          9.34         1.19 o                         
  -4   4   4         35.15         36.69         2.14 o                         
  -3   4   4          5.67          8.42         0.99 o                         
  -2   4   4         24.06         22.47         1.83 o                         
  -1   4   4       5052.34       5040.43        80.24 o                         
   0   4   4        421.59        475.52         8.64 o                         
   1   4   4        139.29        135.14         3.05 o                         
   2   4   4        284.60        315.02         5.89 o                         
   3   4   4         12.17         11.62         0.81 o                         
   4   4   4        290.82        298.71         6.38 o                         
   5   4   4         33.97         43.91         1.95 o                         
   6   4   4         97.49         75.98         2.87 o                         
   7   4   4          0.01          3.78         2.97 o                         
   8   4   4          1.27         -1.32         2.51 o                         
   9   4   4          0.35         -3.07         3.07 o                         
  10   4   4          4.23         18.11         4.49 o                         
  11   4   4          4.92          8.51         4.63 o                         
 -12   5   4         23.74         39.62         8.41 o                         
 -11   5   4          1.74          3.99         7.79 o                         
 -10   5   4         33.43         38.15         6.90 o                         
  -9   5   4        383.99        457.49        18.68 o                         
  -8   5   4          0.00          5.22         5.18 o                         
  -7   5   4         30.56         21.03         2.06 o                         
  -6   5   4          4.21          1.44         1.31 o                         
  -5   5   4        136.05        133.90         3.50 o                         
  -4   5   4        267.56        217.81         5.38 o                         
  -3   5   4         12.10         15.11         1.16 o                         
  -2   5   4        144.51        137.16         3.38 o                         
  -1   5   4       1175.37       1288.17        21.28 o                         
   0   5   4        816.08        840.32        12.68 o                         
   1   5   4        319.79        321.88         7.06 o                         
   2   5   4        157.28        142.99         2.60 o                         
   3   5   4          0.80          0.99         0.65 o                         
   4   5   4        635.49        632.88        11.60 o                         
   5   5   4        108.73         88.65         3.09 o                         
   6   5   4        129.11         97.21         3.82 o                         
   7   5   4         61.66         89.37         5.09 o                         
   8   5   4         25.20         20.60         2.15 o                         
   9   5   4         13.62         14.98         3.87 o                         
  10   5   4        132.33        150.86         9.52 o                         
  11   5   4         87.16         97.28         7.77 o                         
 -11   6   4         29.61         48.35         7.89 o                         
 -10   6   4          0.25          3.52         8.00 o                         
  -9   6   4        166.36        209.96        12.63 o                         
  -8   6   4         58.18         72.71         5.75 o                         
  -7   6   4          2.17          2.34         1.91 o                         
  -6   6   4        438.47        479.38         8.80 o                         
  -5   6   4          5.98          4.50         1.31 o                         
  -4   6   4          4.51          6.69         1.26 o                         
  -3   6   4        152.72        164.26         4.41 o                         
  -2   6   4          0.04         -0.06         1.10 o                         
  -1   6   4        218.23        295.06         5.05 o                         
   1   6   4        185.36        196.94         4.13 o                         
   2   6   4        193.74        210.67         3.37 o                         
   3   6   4        127.86        147.71         2.68 o                         
   4   6   4         30.44         31.74         1.94 o                         
   5   6   4         36.12         34.36         2.51 o                         
   6   6   4         10.54          4.13         1.54 o                         
   7   6   4         77.72         87.89         7.08 o                         
   8   6   4          3.36          0.65         2.47 o                         
   9   6   4         86.91         73.29        12.05 o                         
  10   6   4         23.32         32.15         5.14 o                         
  11   6   4          0.07          4.37         4.63 o                         
 -11   7   4          0.13         -3.64         5.65 o                         
 -10   7   4          0.09          0.70         6.02 o                         
  -9   7   4         48.34         56.36         7.01 o                         
  -8   7   4        125.23        136.49         8.22 o                         
  -7   7   4         69.65         67.24         3.79 o                         
  -6   7   4        174.72        180.38         4.76 o                         
  -5   7   4         13.64         11.23         1.50 o                         
  -4   7   4         86.98         88.38         3.15 o                         
  -3   7   4        208.79        237.37         5.79 o                         
  -2   7   4         24.57         31.92         1.70 o                         
  -1   7   4        788.50        840.53        12.52 o                         
   0   7   4       1198.35       1249.35        17.63 o                         
   1   7   4        275.94        268.06         4.50 o                         
   2   7   4         35.89         30.16         1.33 o                         
   3   7   4          0.65          2.57         0.96 o                         
   4   7   4          4.37          4.08         0.95 o                         
   5   7   4        192.39        177.69         4.44 o                         
   6   7   4          2.99         -1.36         1.36 o                         
   7   7   4        139.78        134.38         7.32 o                         
   8   7   4         98.60        107.17         4.35 o                         
   9   7   4          0.60          2.76         2.99 o                         
  10   7   4          0.32         -2.40         3.29 o                         
  11   7   4          2.90          1.67         4.90 o                         
 -11   8   4          9.51         10.10         6.67 o                         
 -10   8   4          5.77          6.97         5.72 o                         
  -9   8   4        124.29        134.03        11.00 o                         
  -8   8   4         38.19         48.29        12.26 o                         
  -7   8   4          0.47          2.48         2.88 o                         
  -6   8   4        450.59        389.80         8.42 o                         
  -5   8   4        334.04        363.66         7.13 o                         
  -4   8   4         88.75         94.98         3.39 o                         
  -3   8   4         68.89         71.72         3.14 o                         
  -2   8   4        698.31        708.45        13.59 o                         
  -1   8   4        196.00        198.63         4.08 o                         
   0   8   4        278.35        283.32         6.68 o                         
   1   8   4        118.95        131.53         3.35 o                         
   2   8   4          7.67          8.66         0.96 o                         
   3   8   4        879.69        832.55        17.62 o                         
   4   8   4        244.12        247.51         5.14 o                         
   5   8   4        171.27        149.26         4.25 o                         
   6   8   4         79.61         79.36         3.97 o                         
   7   8   4        397.99        374.62         9.56 o                         
   8   8   4          4.30          3.88         2.12 o                         
   9   8   4         71.97         77.92         5.59 o                         
  10   8   4         50.16         54.34         5.27 o                         
  11   8   4         42.23         42.61         5.40 o                         
 -11   9   4          5.30         12.13         6.61 o                         
 -10   9   4          4.80          6.82         5.92 o                         
  -9   9   4          1.41          3.74         5.29 o                         
  -8   9   4         74.04         72.48         7.37 o                         
  -7   9   4          2.99          1.57         4.38 o                         
  -6   9   4         38.96         67.29         3.74 o                         
  -5   9   4        246.20        200.67         5.05 o                         
  -4   9   4        166.87        129.66         3.75 o                         
  -3   9   4         29.29         50.71         2.32 o                         
  -2   9   4        373.47        391.86         7.91 o                         
  -1   9   4         22.37         19.44         1.40 o                         
   0   9   4         76.98         70.82         2.64 o                         
   1   9   4          2.49          2.49         0.98 o                         
   2   9   4         17.69         16.62         1.40 o                         
   3   9   4         65.17         91.33         3.03 o                         
   4   9   4          4.34          3.33         1.54 o                         
   5   9   4        449.68        385.76         9.10 o                         
   6   9   4         23.92         17.99         2.78 o                         
   7   9   4          8.90          8.60         2.72 o                         
   8   9   4          1.23          2.32         2.39 o                         
   9   9   4          0.13          0.59         2.83 o                         
  10   9   4         19.85         17.85         5.18 o                         
 -11  10   4          1.89          3.87         6.54 o                         
 -10  10   4          0.05          0.43         6.96 o                         
  -9  10   4          4.49          2.48         5.21 o                         
  -8  10   4          0.29         -1.88         4.76 o                         
  -7  10   4         26.56         40.45         4.95 o                         
  -6  10   4         40.97         45.03         4.12 o                         
  -5  10   4         42.38         43.28         2.49 o                         
  -4  10   4         46.44         44.46         2.32 o                         
  -3  10   4         51.98         31.28         2.03 o                         
  -2  10   4        409.88        422.08         7.92 o                         
  -1  10   4         34.52         44.58         2.47 o                         
   0  10   4        325.19        330.92         6.97 o                         
   1  10   4         15.72         11.43         1.49 o                         
   2  10   4         19.04         21.69         1.44 o                         
   3  10   4        606.67        589.95        10.15 o                         
   4  10   4        777.04        777.29        12.48 o                         
   5  10   4         83.08         89.36         3.13 o                         
   6  10   4         74.80         75.79         4.84 o                         
   7  10   4          2.91          6.61         2.68 o                         
   8  10   4         47.44         39.34         3.83 o                         
   9  10   4         37.91         44.72         4.23 o                         
  10  10   4          0.06          3.21         4.69 o                         
 -11  11   4          1.23          3.77         8.41 o                         
 -10  11   4         12.97          3.87         5.79 o                         
  -9  11   4          0.58         -3.25         4.92 o                         
  -8  11   4         16.93         20.90         5.80 o                         
  -7  11   4         10.18         21.24         4.45 o                         
  -6  11   4         51.68         47.55         4.28 o                         
  -5  11   4        758.87        741.20        13.12 o                         
  -4  11   4         23.21         32.63         2.97 o                         
  -3  11   4         39.43         34.93         2.32 o                         
  -2  11   4          1.43          2.17         1.18 o                         
  -1  11   4        535.91        530.24         9.56 o                         
   0  11   4         51.19         61.43         4.66 o                         
   1  11   4        216.30        205.33         4.73 o                         
   2  11   4        736.64        733.20        12.19 o                         
   3  11   4         97.84        103.22         3.41 o                         
   4  11   4         74.98         78.72         2.89 o                         
   5  11   4        578.89        574.69        13.77 o                         
   6  11   4         76.15         80.10         4.90 o                         
   7  11   4        330.72        323.58        12.80 o                         
   8  11   4         69.26         82.04         5.31 o                         
   9  11   4         38.50         37.89         4.16 o                         
  10  11   4         48.10         48.51         6.59 o                         
 -10  12   4          2.33          0.04         9.97 o                         
  -9  12   4          1.18         -2.07         7.58 o                         
  -8  12   4          3.02         -1.80         4.77 o                         
  -7  12   4          0.01         -2.91         4.70 o                         
  -6  12   4          4.20          7.23         3.86 o                         
  -5  12   4         13.18         18.62         2.75 o                         
  -4  12   4          1.40          7.71         2.06 o                         
  -3  12   4         15.90         16.17         1.53 o                         
  -2  12   4          2.15          1.07         1.40 o                         
  -1  12   4         63.09         51.31         2.56 o                         
   0  12   4         83.87         77.16         3.29 o                         
   1  12   4          7.71         10.94         1.38 o                         
   2  12   4          2.84          2.92         1.39 o                         
   3  12   4        961.17        938.54        14.79 o                         
   4  12   4          1.23          0.47         1.62 o                         
   5  12   4          7.92         14.37         2.94 o                         
   6  12   4         27.45         26.50         3.68 o                         
   7  12   4          4.82          6.25         3.86 o                         
   8  12   4          4.35          2.28         3.03 o                         
   9  12   4         21.57         30.86         4.20 o                         
  10  12   4          3.72         -4.34         4.34 o                         
 -10  13   4          3.45          7.02         6.24 o                         
  -9  13   4          8.09         17.97         6.38 o                         
  -8  13   4          8.92          6.58        10.91 o                         
  -7  13   4         19.61         12.14         5.21 o                         
  -6  13   4         24.50         25.46         4.62 o                         
  -5  13   4          0.44         10.01         3.28 o                         
  -4  13   4        407.75        463.76        11.34 o                         
  -3  13   4          0.26          0.31         1.56 o                         
  -2  13   4         87.25         77.14         3.11 o                         
  -1  13   4         70.23         76.65         3.11 o                         
   0  13   4        120.34        118.36         6.02 o                         
   1  13   4         73.00         57.60         2.56 o                         
   2  13   4        131.12        140.94         4.43 o                         
   3  13   4        857.14        843.63        13.95 o                         
   4  13   4        180.49        174.91         5.82 o                         
   5  13   4          5.98          5.55         2.47 o                         
   6  13   4          1.49          2.44         2.99 o                         
   7  13   4         71.92         83.68         7.04 o                         
   8  13   4          4.08          1.15         3.14 o                         
   9  13   4          6.15          4.65         3.51 o                         
 -10  14   4          2.73         -0.16         9.97 o                         
  -9  14   4         60.62         71.12        19.84 o                         
  -8  14   4         20.48         22.54         6.32 o                         
  -7  14   4          3.50          5.61         5.29 o                         
  -6  14   4        125.83        167.49        11.24 o                         
  -5  14   4         99.32         84.77         6.27 o                         
  -4  14   4         22.82         35.16         4.13 o                         
  -3  14   4         34.77         40.83         3.03 o                         
  -2  14   4          5.77          3.70         1.70 o                         
  -1  14   4         25.78         32.53         2.62 o                         
   0  14   4         27.37         24.52         2.67 o                         
   1  14   4         46.70         56.32         2.80 o                         
   2  14   4         97.78        111.21         4.02 o                         
   3  14   4        249.54        249.94         6.46 o                         
   4  14   4         15.59         14.22         3.42 o                         
   5  14   4         21.37         16.30         3.57 o                         
   6  14   4          1.59         -3.69         3.69 o                         
   7  14   4          8.69         10.46         3.37 o                         
   8  14   4          6.26          3.71         3.43 o                         
   9  14   4         13.62          7.95         3.91 o                         
  -9  15   4          0.13          6.75         9.04 o                         
  -8  15   4          1.73          5.45         5.87 o                         
  -7  15   4          8.60         18.91         5.95 o                         
  -6  15   4          2.55          0.24         4.77 o                         
  -5  15   4          1.14         -0.12         3.79 o                         
  -4  15   4        106.07         65.88         5.59 o                         
  -3  15   4          0.07         -0.69         2.91 o                         
  -2  15   4         88.43         87.35         4.69 o                         
  -1  15   4         38.05         22.24         2.75 o                         
   0  15   4          4.65         10.49         2.33 o                         
   1  15   4          4.45          4.71         2.30 o                         
   2  15   4        596.65        571.32        13.78 o                         
   3  15   4          1.56          4.08         2.51 o                         
   4  15   4         31.70         26.20         3.13 o                         
   5  15   4          0.16         -3.74         3.74 o                         
   6  15   4         35.58         34.60         5.64 o                         
   7  15   4         16.71         18.30         4.01 o                         
   8  15   4         11.96         10.47         3.86 o                         
   9  15   4         29.16         32.84         4.84 o                         
  -9  16   4         26.19         13.96         6.74 o                         
  -8  16   4         33.26         46.94         8.41 o                         
  -7  16   4          0.70         -1.34         5.35 o                         
  -6  16   4         38.34         44.04         6.89 o                         
  -5  16   4         13.51         16.76         5.28 o                         
  -4  16   4          3.54         -0.45         3.66 o                         
  -3  16   4         22.70         24.47         4.41 o                         
  -2  16   4        208.21        210.37         9.42 o                         
  -1  16   4        140.11        135.56         7.45 o                         
   0  16   4        282.41        276.09         9.69 o                         
   1  16   4        225.85        218.88         8.52 o                         
   2  16   4        132.52        155.04         7.34 o                         
   3  16   4         17.66         19.45         3.57 o                         
   4  16   4        171.08        194.43         8.12 o                         
   5  16   4          1.40         -1.06         4.04 o                         
   6  16   4        104.93        105.73         9.08 o                         
   7  16   4         62.53         62.48         5.29 o                         
   8  16   4          1.59          0.52         3.89 o                         
  -9  17   4          0.21          1.33         6.36 o                         
  -8  17   4         21.56         19.41        10.60 o                         
  -7  17   4          1.24          4.92         6.02 o                         
  -6  17   4          6.37          7.73         5.40 o                         
  -5  17   4         31.68         34.04         6.44 o                         
  -4  17   4          2.54         -4.42         4.48 o                         
  -3  17   4         13.03          8.07         3.88 o                         
  -2  17   4          6.91          7.39         4.63 o                         
  -1  17   4         20.64         12.00         4.53 o                         
   0  17   4         19.60         17.87         4.47 o                         
   1  17   4         30.10         21.68         3.71 o                         
   2  17   4          4.91         -0.45         2.87 o                         
   3  17   4         25.71         23.35         3.69 o                         
   4  17   4          0.02          3.59         3.95 o                         
   5  17   4          1.25         -2.10         5.09 o                         
   6  17   4          7.84         10.54         5.18 o                         
   7  17   4         12.91         11.67         5.13 o                         
   8  17   4          0.06         -3.84         3.84 o                         
  -8  18   4         20.60         23.92        13.30 o                         
  -7  18   4          1.08         -7.06         7.06 o                         
  -6  18   4        138.79        136.54        26.28 o                         
  -5  18   4          1.80         -4.99         4.99 o                         
  -4  18   4         37.34         43.22         6.83 o                         
  -3  18   4         13.67          1.80         4.91 o                         
  -2  18   4          0.14         -2.60         4.41 o                         
  -1  18   4          4.51         -2.92         3.70 o                         
   0  18   4        175.92        151.47         7.05 o                         
   1  18   4          3.66          5.19         3.01 o                         
   2  18   4          6.24          4.02         4.01 o                         
   3  18   4         63.35         79.93         9.27 o                         
   4  18   4          2.41          2.70         4.40 o                         
   5  18   4         24.84         23.08         5.89 o                         
   6  18   4         20.49         27.56         6.53 o                         
   7  18   4          8.70          9.75         4.39 o                         
   8  18   4         22.47         21.73         5.41 o                         
  -8  19   4          9.69          7.81         8.83 o                         
  -7  19   4          0.00         -4.33         5.87 o                         
  -6  19   4          1.16          9.69         6.65 o                         
  -5  19   4          2.18         -2.13         5.41 o                         
  -4  19   4         22.13         22.74         6.86 o                         
  -3  19   4          3.73         12.78         5.50 o                         
  -2  19   4         89.93         77.69         8.13 o                         
  -1  19   4          0.45          1.26         3.16 o                         
   0  19   4          2.03          4.87         3.24 o                         
   1  19   4          1.15          4.68         3.14 o                         
   2  19   4          0.05          0.57         3.51 o                         
   3  19   4          8.90         18.04         4.83 o                         
   4  19   4         29.56         28.83         5.57 o                         
   5  19   4         33.41         50.72         7.48 o                         
   6  19   4          6.18         -0.48         5.47 o                         
   7  19   4         60.02         71.36         6.48 o                         
  -7  20   4          1.17         -5.97         5.97 o                         
  -6  20   4         22.84         15.33         6.54 o                         
  -5  20   4         22.76         45.26         7.70 o                         
  -4  20   4         39.50         33.73         9.66 o                         
  -3  20   4         12.62         10.95         5.85 o                         
  -2  20   4         19.03         16.88         5.47 o                         
  -1  20   4         14.61         10.96         3.90 o                         
   0  20   4          0.12          0.20         3.29 o                         
   1  20   4         43.48         52.56         4.80 o                         
   2  20   4         20.55         23.67         3.95 o                         
   3  20   4         46.53         60.43         7.04 o                         
   4  20   4          7.86          8.50         5.01 o                         
   5  20   4         23.92         20.74         8.83 o                         
   6  20   4          8.15          3.73         4.20 o                         
  -6  21   4         12.56         19.82        11.53 o                         
  -5  21   4         42.79         62.05        13.30 o                         
  -4  21   4          8.48         25.25         7.69 o                         
  -3  21   4          9.10         10.20        10.08 o                         
  -2  21   4         10.10          8.17         5.58 o                         
  -1  21   4         35.81         45.40         6.03 o                         
   0  21   4          6.92          4.53         3.75 o                         
   1  21   4          7.73          9.07         3.70 o                         
   2  21   4         40.27         37.59         4.64 o                         
   3  21   4         25.33         42.04         8.54 o                         
   4  21   4          5.43          3.81        11.11 o                         
   5  21   4         18.40         12.48        10.49 o                         
   6  21   4          4.48          9.16         4.98 o                         
  -5  22   4          8.92         18.80         7.49 o                         
  -4  22   4          2.78          3.99         6.15 o                         
  -3  22   4         34.74         32.42         7.56 o                         
  -2  22   4         65.61         79.66         8.25 o                         
  -1  22   4         26.22         25.46         4.75 o                         
   0  22   4          6.29          1.72         3.86 o                         
   1  22   4         25.74         27.90         4.61 o                         
   2  22   4          6.49          5.31         3.97 o                         
   3  22   4         40.51         51.69         7.22 o                         
   4  22   4          8.46         -2.41         5.64 o                         
   5  22   4          3.99          6.30         6.18 o                         
  -4  23   4         36.39         33.24         8.23 o                         
  -3  23   4          1.57          8.54         6.36 o                         
  -2  23   4          0.18         10.84         7.69 o                         
  -1  23   4          0.00          2.27         4.16 o                         
   0  23   4          0.43          3.86         4.16 o                         
   1  23   4          4.68         -4.30         4.34 o                         
   2  23   4          0.00         -3.58         5.62 o                         
   3  23   4         15.29         25.07         7.13 o                         
   4  23   4          0.00         -2.98         7.79 o                         
  -3  24   4          5.42         19.75         7.63 o                         
  -2  24   4         10.83         17.24         7.11 o                         
  -1  24   4         21.28         18.80         5.19 o                         
   0  24   4         35.65         35.42         5.86 o                         
   1  24   4         23.23         30.16         5.52 o                         
   2  24   4          4.18          9.17         4.68 o                         
 -11   1   5          3.61         -1.14         5.88 o                         
 -10   1   5          0.01         -0.05         5.51 o                         
  -9   1   5         22.33         22.54         6.02 o                         
  -8   1   5         74.22         65.27         5.47 o                         
  -7   1   5         14.95          1.66         3.87 o                         
  -6   1   5         64.78         71.04         3.43 o                         
  -5   1   5          3.09          2.20         1.16 o                         
  -4   1   5         84.52         95.45         2.51 o                         
  -3   1   5          2.01          1.15         1.32 o                         
  -2   1   5        696.30        656.99        12.14 o                         
  -1   1   5        115.72         97.91         2.26 o                         
   0   1   5        721.61        701.23        44.43 o                         
   1   1   5         24.47         15.27         1.84 o                         
   2   1   5        353.40        349.45         6.85 o                         
   3   1   5         31.49         32.25         1.61 o                         
   4   1   5          1.69         -1.00         1.10 o                         
   5   1   5        363.67        390.94         9.25 o                         
   6   1   5         70.28         58.64         3.44 o                         
   7   1   5         33.93         29.60         3.81 o                         
   8   1   5          3.25         -2.71         2.71 o                         
   9   1   5          0.25         -0.83         3.07 o                         
  10   1   5          0.24         -3.58         3.58 o                         
  11   1   5        158.63        176.91        10.80 o                         
 -11   2   5          0.34          2.68         5.87 o                         
 -10   2   5         47.39         48.45         7.34 o                         
  -9   2   5          0.27         -6.75         6.75 o                         
  -8   2   5          6.38          1.52         3.74 o                         
  -7   2   5         19.03         16.64         3.84 o                         
  -6   2   5         26.97         15.47         2.13 o                         
  -5   2   5        153.27        148.39         3.74 o                         
  -4   2   5        296.21        280.19         5.27 o                         
  -3   2   5        138.66        130.05         3.94 o                         
  -2   2   5         70.30         63.24         2.81 o                         
  -1   2   5        457.18        467.72         8.65 o                         
   0   2   5         50.16         61.61         2.34 o                         
   1   2   5        198.71        153.70         3.82 o                         
   2   2   5         23.62         32.74         1.31 o                         
   3   2   5         47.29         66.27         2.40 o                         
   4   2   5        401.43        378.26         8.36 o                         
   5   2   5          3.97          0.71         1.65 o                         
   6   2   5          1.85         -1.61         1.73 o                         
   7   2   5          1.05         -3.74         3.74 o                         
   8   2   5         19.14          8.30         3.54 o                         
   9   2   5         32.02         33.20         4.46 o                         
  10   2   5         15.94          4.99         4.11 o                         
  11   2   5          1.07          0.37         4.18 o                         
 -11   3   5          0.29          1.46         5.94 o                         
 -10   3   5         43.30         14.33         5.97 o                         
  -9   3   5          0.64          0.21         5.14 o                         
  -8   3   5         10.69          7.83         4.03 o                         
  -7   3   5          4.53         -3.19         3.19 o                         
  -6   3   5         13.49          6.12         1.69 o                         
  -5   3   5          4.72          5.84         1.08 o                         
  -4   3   5         11.45         10.24         1.18 o                         
  -3   3   5        323.65        305.36         6.52 o                         
  -2   3   5         33.28         27.48         2.42 o                         
  -1   3   5         88.38         81.53         4.12 o                         
   0   3   5         30.90         23.86         1.10 o                         
   1   3   5          1.00          4.20         0.73 o                         
   2   3   5        129.60        131.32         3.65 o                         
   3   3   5          8.00          7.17         0.94 o                         
   4   3   5          5.59          6.91         1.89 o                         
   5   3   5        168.45        159.65         3.92 o                         
   6   3   5        442.83        435.63        13.74 o                         
   7   3   5        122.89        118.97         5.21 o                         
   8   3   5         43.27         17.06         3.87 o                         
   9   3   5          0.00         -2.24         4.05 o                         
  10   3   5          0.27         -0.83         3.97 o                         
  11   3   5          0.05         -4.11         4.11 o                         
 -11   4   5          3.37         19.88         6.75 o                         
 -10   4   5         37.29         32.91         6.82 o                         
  -9   4   5        120.61        113.77        15.79 o                         
  -8   4   5          3.46         -3.11         4.33 o                         
  -7   4   5          8.13          4.86         3.39 o                         
  -6   4   5          5.40          0.91         1.37 o                         
  -5   4   5         53.56         63.31         2.83 o                         
  -4   4   5         34.66         34.78         1.71 o                         
  -3   4   5        404.08        378.97         7.85 o                         
  -2   4   5        312.57        319.68         6.62 o                         
  -1   4   5         27.81         22.13         1.35 o                         
   0   4   5        282.93        271.46         5.28 o                         
   1   4   5        226.76        220.73         5.24 o                         
   2   4   5         44.38         32.97         1.65 o                         
   3   4   5        112.83        108.52         2.91 o                         
   4   4   5        566.13        590.83        11.92 o                         
   5   4   5          0.21         -0.22         1.39 o                         
   6   4   5         39.80         51.41         5.97 o                         
   7   4   5       1224.13       1223.07        28.54 o                         
   8   4   5         13.86          9.78         5.51 o                         
   9   4   5         96.28         98.52         7.42 o                         
  10   4   5         98.42        100.88         8.52 o                         
 -11   5   5          0.31          7.99         6.02 o                         
 -10   5   5         12.10          9.57         5.79 o                         
  -9   5   5          9.83         20.99         8.21 o                         
  -8   5   5          4.46          9.44         4.94 o                         
  -7   5   5          5.02          7.22         6.35 o                         
  -6   5   5         75.89         77.51         4.88 o                         
  -5   5   5         12.87          8.33         1.57 o                         
  -4   5   5          0.33         -1.02         1.02 o                         
  -3   5   5          0.14          1.99         1.24 o                         
  -2   5   5         75.43         78.25         4.63 o                         
  -1   5   5         22.77         23.78         1.38 o                         
   0   5   5          0.02          0.96         0.99 o                         
   1   5   5         19.27         19.65         1.69 o                         
   2   5   5         69.47         70.21         2.41 o                         
   3   5   5          0.25         -0.88         0.88 o                         
   4   5   5         77.53         82.07         3.85 o                         
   5   5   5          5.62          1.87         1.38 o                         
   6   5   5        189.34        205.79         8.72 o                         
   8   5   5          6.40         -2.37         4.67 o                         
   9   5   5          5.68          7.86         3.64 o                         
  10   5   5          0.02         -3.81         3.81 o                         
 -11   6   5          7.53         15.90         9.14 o                         
 -10   6   5         21.73         24.64         6.51 o                         
  -9   6   5        118.85         89.07        11.74 o                         
  -8   6   5         10.99         15.99         4.88 o                         
  -7   6   5          6.09          6.01         3.52 o                         
  -6   6   5          2.33          0.89         1.75 o                         
  -5   6   5         23.63         31.96         2.40 o                         
  -4   6   5         12.41         16.50         1.45 o                         
  -3   6   5        146.90        140.25         3.86 o                         
  -2   6   5        336.18        353.22         7.53 o                         
  -1   6   5        278.59        262.19         5.56 o                         
   0   6   5         16.77          9.43         1.28 o                         
   1   6   5        505.18        461.52        10.87 o                         
   2   6   5        219.23        231.48         5.23 o                         
   3   6   5          0.11          0.17         1.04 o                         
   4   6   5        434.30        466.07         7.48 o                         
   5   6   5          4.52          0.87         1.66 o                         
   6   6   5         18.62         18.86         2.72 o                         
   7   6   5       1844.08       1894.30        68.34 o                         
   8   6   5          0.31          0.00         2.56 o                         
   9   6   5        192.97        181.93        11.74 o                         
  10   6   5        105.01        126.88         7.84 o                         
 -11   7   5         16.07         35.06         8.62 o                         
 -10   7   5         33.31         18.94         6.48 o                         
  -9   7   5          2.00         13.02         5.72 o                         
  -8   7   5         82.21         92.79         8.21 o                         
  -7   7   5          0.10         -2.96         3.11 o                         
  -6   7   5         35.51         27.60         4.50 o                         
  -5   7   5        151.66        193.13         5.66 o                         
  -4   7   5          0.49          0.76         1.25 o                         
  -3   7   5        463.91        486.85         8.48 o                         
  -2   7   5        180.53        183.57         4.51 o                         
  -1   7   5        206.64        212.07         4.98 o                         
   0   7   5         26.93         27.66         1.60 o                         
   1   7   5         29.37         27.49         1.66 o                         
   2   7   5         30.14         33.05         1.57 o                         
   3   7   5        167.05        146.08         3.11 o                         
   4   7   5        241.84        277.07         6.40 o                         
   5   7   5         52.67         54.48         2.22 o                         
   6   7   5         20.15         10.69         3.24 o                         
   7   7   5        157.87        187.63        22.54 o                         
   8   7   5          0.16          2.68         3.04 o                         
   9   7   5          6.91          8.99         3.46 o                         
  10   7   5         68.78         79.71         6.08 o                         
 -11   8   5          0.52          2.69         6.96 o                         
 -10   8   5         59.13         61.79        14.13 o                         
  -9   8   5          9.37         13.00         5.62 o                         
  -8   8   5         16.81         12.28         5.26 o                         
  -7   8   5          0.96          2.05         3.51 o                         
  -6   8   5         84.34        102.78         6.69 o                         
  -5   8   5        262.85        236.56         5.92 o                         
  -4   8   5        106.82        108.97         4.13 o                         
  -3   8   5        110.16        122.88         3.42 o                         
  -2   8   5         47.56         60.52         2.54 o                         
  -1   8   5        589.81        590.51         9.66 o                         
   0   8   5          1.55         -1.15         1.15 o                         
   1   8   5        115.42        111.48         3.67 o                         
   2   8   5        279.89        274.79         5.13 o                         
   3   8   5        100.91        105.07         2.60 o                         
   4   8   5          3.05          2.71         1.53 o                         
   5   8   5          0.56         -1.25         1.25 o                         
   6   8   5        287.16        233.07        24.62 o                         
   7   8   5          2.84         -1.13         3.19 o                         
   8   8   5         73.90         70.32         5.21 o                         
   9   8   5          1.27         -0.97         3.64 o                         
  10   8   5         10.53          7.49         4.84 o                         
 -10   9   5          0.02         -6.02         6.02 o                         
  -9   9   5         73.11         76.07         9.35 o                         
  -8   9   5         91.62         64.73         7.27 o                         
  -7   9   5         84.49         83.36         6.50 o                         
  -6   9   5          5.90         16.95         3.76 o                         
  -5   9   5          2.88         20.28         3.80 o                         
  -4   9   5          1.45          2.33         1.20 o                         
  -3   9   5         90.81         71.94         4.01 o                         
  -2   9   5         24.98         18.08         1.89 o                         
  -1   9   5         85.22        101.57         3.07 o                         
   0   9   5        109.95        102.60         3.09 o                         
   1   9   5         15.97         19.32         1.70 o                         
   2   9   5        209.82        226.09         4.79 o                         
   3   9   5        296.61        306.95         5.97 o                         
   4   9   5         63.87         68.77         4.12 o                         
   5   9   5         16.50         14.51         2.00 o                         
   6   9   5          1.00          0.38         5.82 o                         
   7   9   5          4.77         -1.23         3.64 o                         
   8   9   5         22.65         14.93         3.57 o                         
   9   9   5         97.51        111.11         8.55 o                         
  10   9   5          0.16          4.42         8.31 o                         
 -10  10   5          7.72         11.82         6.96 o                         
  -9  10   5          0.37          4.85         5.36 o                         
  -8  10   5          0.06          1.97         5.92 o                         
  -7  10   5         50.10         35.37         5.64 o                         
  -6  10   5        101.91        111.91         7.11 o                         
  -5  10   5        374.68        417.78        13.91 o                         
  -4  10   5         70.81         52.63         6.22 o                         
  -3  10   5         13.04         18.53         2.08 o                         
  -2  10   5         46.11         55.38         2.66 o                         
  -1  10   5         52.53         43.48         2.05 o                         
   0  10   5        136.02        127.97         3.60 o                         
   1  10   5        138.63        159.02         4.31 o                         
   2  10   5         64.05         74.33         2.89 o                         
   3  10   5        453.78        472.21         9.61 o                         
   4  10   5        132.73        139.87         4.31 o                         
   5  10   5         85.13         94.32         5.65 o                         
   6  10   5        130.29        133.11         8.24 o                         
   7  10   5          7.55          2.60         3.58 o                         
   8  10   5         38.60         36.69         3.76 o                         
   9  10   5        122.86        136.29         9.78 o                         
  10  10   5         14.35         10.56         5.04 o                         
 -10  11   5          0.10          2.49         6.17 o                         
  -9  11   5          0.10         10.04         5.72 o                         
  -8  11   5          1.04         -2.70         4.85 o                         
  -7  11   5         17.17         10.60         5.82 o                         
  -6  11   5         20.10         43.61         5.14 o                         
  -5  11   5        124.72        171.36         8.26 o                         
  -4  11   5         39.89         62.60         8.70 o                         
  -3  11   5          5.51          7.12         1.44 o                         
  -2  11   5         18.99         18.33         1.59 o                         
  -1  11   5          0.11         -0.27         1.18 o                         
   0  11   5         79.93         80.01         3.65 o                         
   1  11   5         18.60         21.27         1.95 o                         
   2  11   5        198.60        198.87         4.77 o                         
   3  11   5        222.97        249.54         6.48 o                         
   4  11   5         27.45         25.54         2.53 o                         
   5  11   5        150.66        149.08         8.42 o                         
   6  11   5         42.71         45.73         5.14 o                         
   7  11   5         20.36         20.57         4.34 o                         
   8  11   5         31.79         43.10         4.05 o                         
   9  11   5         24.44         24.47         5.23 o                         
 -10  12   5          1.20          7.55         6.27 o                         
  -9  12   5          1.41          7.71         5.77 o                         
  -8  12   5          1.53          7.11         5.28 o                         
  -7  12   5          0.92         -3.82         4.63 o                         
  -6  12   5         61.80         61.59         5.62 o                         
  -5  12   5        173.85        150.22        10.73 o                         
  -4  12   5          0.07          2.91         3.16 o                         
  -3  12   5         24.50         29.58         3.37 o                         
  -2  12   5        142.76        133.44         5.22 o                         
  -1  12   5        180.48        181.50         4.71 o                         
   0  12   5        105.26        102.29         3.74 o                         
   1  12   5        281.14        284.68         6.05 o                         
   2  12   5        284.36        286.19         7.17 o                         
   3  12   5        150.92        152.81         5.15 o                         
   4  12   5        142.31        149.42         6.68 o                         
   5  12   5          5.12          1.52         4.69 o                         
   6  12   5        140.10        128.16         8.53 o                         
   7  12   5         84.31         77.61        11.95 o                         
   8  12   5         16.46         22.82         4.27 o                         
   9  12   5        111.15         98.88         9.66 o                         
  -9  13   5          4.09          2.96         9.66 o                         
  -8  13   5         30.10         21.81         5.97 o                         
  -7  13   5          0.53         -2.42         4.79 o                         
  -6  13   5         16.10          4.22         4.77 o                         
  -5  13   5        126.74        130.94         7.97 o                         
  -4  13   5          3.81          6.35         3.40 o                         
  -3  13   5        110.37        120.45         5.97 o                         
  -2  13   5          0.01         -0.17         1.75 o                         
  -1  13   5          6.13          1.87         1.76 o                         
   0  13   5         21.38         11.78         2.22 o                         
   1  13   5        115.39        117.11         4.81 o                         
   2  13   5         74.19         67.33         4.75 o                         
   3  13   5         10.08         16.41         2.68 o                         
   4  13   5          8.06         10.91         3.48 o                         
   5  13   5         82.72         70.71         9.22 o                         
   6  13   5          1.37          1.63         3.79 o                         
   7  13   5          4.02         -0.88         3.89 o                         
   8  13   5          0.20         -3.04         3.04 o                         
   9  13   5          8.50          9.11         5.29 o                         
  -9  14   5          0.11         -0.27         7.27 o                         
  -8  14   5         50.28         56.20        10.18 o                         
  -7  14   5          0.24         -5.37         5.82 o                         
  -6  14   5        101.59         98.65         8.28 o                         
  -5  14   5          8.02         12.12         4.08 o                         
  -4  14   5         82.88         72.81         5.65 o                         
  -3  14   5          0.37          0.83         3.20 o                         
  -2  14   5         31.14         33.08         3.55 o                         
  -1  14   5         39.56         31.76         3.98 o                         
   0  14   5          8.91          9.53         2.88 o                         
   1  14   5         83.11         84.81         4.60 o                         
   2  14   5          7.65         14.07         2.71 o                         
   3  14   5        243.76        243.43         9.02 o                         
   4  14   5         39.91         43.12         4.89 o                         
   5  14   5          6.73          4.78         3.79 o                         
   6  14   5         11.66         10.50         4.34 o                         
   7  14   5          0.90         -3.77         4.11 o                         
   8  14   5         12.66         20.11         4.03 o                         
  -9  15   5          2.52         -2.00         6.06 o                         
  -8  15   5         18.63         28.91         9.04 o                         
  -7  15   5          3.95         -1.33         5.82 o                         
  -6  15   5         11.51         29.47         6.02 o                         
  -5  15   5         18.56          9.80         4.91 o                         
  -4  15   5          1.35         -3.43         3.43 o                         
  -3  15   5         76.84         79.46         5.87 o                         
  -2  15   5         11.80         10.81         3.59 o                         
  -1  15   5          5.98          8.87         3.23 o                         
   0  15   5          0.02          1.92         3.18 o                         
   1  15   5         30.02         33.61         3.27 o                         
   2  15   5         33.24         34.64         3.32 o                         
   3  15   5         56.66         69.84         5.00 o                         
   4  15   5         37.08         28.50         4.63 o                         
   5  15   5         55.00         60.44         6.91 o                         
   6  15   5         75.62         86.75        12.26 o                         
   7  15   5         24.19         29.44         5.79 o                         
   8  15   5         39.91         41.61         4.92 o                         
  -8  16   5          5.41          3.38        10.60 o                         
  -7  16   5          0.45         -4.43         5.51 o                         
  -6  16   5          7.83         12.75         5.80 o                         
  -5  16   5          0.01         -1.40         4.63 o                         
  -4  16   5          8.09          3.01         4.70 o                         
  -3  16   5          0.00         -0.16         3.51 o                         
  -2  16   5          6.49          3.63         4.09 o                         
  -1  16   5         10.47          6.59         4.32 o                         
   0  16   5         16.46         19.37         4.83 o                         
   1  16   5         26.77         40.76         4.20 o                         
   2  16   5         34.14         28.50         3.77 o                         
   3  16   5         23.16         19.05         4.27 o                         
   4  16   5          1.68          5.34         3.86 o                         
   5  16   5          0.01          4.39         4.49 o                         
   6  16   5          0.23          5.78         4.74 o                         
   7  16   5         17.75         19.39         5.49 o                         
   8  16   5          0.16          2.43         4.01 o                         
  -8  17   5         11.80         20.16         6.97 o                         
  -7  17   5          0.73         -3.94         7.58 o                         
  -6  17   5         16.62         11.40         5.65 o                         
  -5  17   5          6.96          6.71         5.21 o                         
  -4  17   5         11.50          9.01         5.21 o                         
  -3  17   5          5.77          2.67         3.79 o                         
  -2  17   5          0.94         -4.04         4.04 o                         
  -1  17   5         55.09         67.26         6.34 o                         
   0  17   5          2.03          2.98         3.72 o                         
   1  17   5         30.46         23.80         4.35 o                         
   2  17   5          5.37          3.71         3.75 o                         
   3  17   5         34.47         40.66         5.48 o                         
   4  17   5         33.22         27.16         5.10 o                         
   5  17   5         13.17          9.31         7.48 o                         
   6  17   5         81.17         91.87         8.55 o                         
   7  17   5         27.02         27.81         4.84 o                         
  -7  18   5         10.41          7.19         6.08 o                         
  -6  18   5          0.14         -2.63         5.51 o                         
  -5  18   5          3.26         -4.84         4.84 o                         
  -4  18   5          2.45          0.46         4.92 o                         
  -3  18   5          3.97         -2.48         4.63 o                         
  -2  18   5          3.77          8.45         4.84 o                         
  -1  18   5         16.45         12.14         4.40 o                         
   0  18   5         16.77         14.65         4.53 o                         
   1  18   5         31.53         39.49         5.43 o                         
   2  18   5          3.18          4.11         6.36 o                         
   3  18   5          0.25          6.29         4.37 o                         
   4  18   5         12.67         10.20         5.14 o                         
   5  18   5          0.69          4.87         9.04 o                         
   6  18   5          2.22          5.38         5.20 o                         
   7  18   5          0.90         -3.82         3.82 o                         
  -7  19   5          5.36         -0.31        11.43 o                         
  -6  19   5          2.29          0.94         5.65 o                         
  -5  19   5          0.20          4.04         5.87 o                         
  -4  19   5          1.75         -4.91         4.91 o                         
  -3  19   5          6.66          7.96         5.36 o                         
  -2  19   5          2.39          2.23         4.58 o                         
  -1  19   5         15.18          8.43         4.47 o                         
   0  19   5          8.07          3.64         4.29 o                         
   1  19   5         56.76         47.86         5.93 o                         
   2  19   5          5.42          9.98         4.64 o                         
   3  19   5         21.27         22.41         5.84 o                         
   4  19   5         11.37         16.87         5.57 o                         
   5  19   5         14.77         15.81         6.13 o                         
   6  19   5         13.13          9.35         5.56 o                         
  -6  20   5         14.54         20.98         7.12 o                         
  -5  20   5         27.43         38.71         7.66 o                         
  -4  20   5          3.76          8.71         5.95 o                         
  -3  20   5          0.98         -3.22         7.27 o                         
  -2  20   5          2.42         -1.28         4.69 o                         
  -1  20   5          2.64          2.78         4.51 o                         
   0  20   5          1.38         -0.16         4.32 o                         
   1  20   5         30.33         45.53         6.22 o                         
   2  20   5         41.72         42.71         6.80 o                         
   3  20   5         44.64         43.01         7.22 o                         
   4  20   5        118.68        169.72        12.68 o                         
   5  20   5          9.15          8.02        14.85 o                         
  -5  21   5         31.05         41.90        13.61 o                         
  -4  21   5          2.85         -3.86         7.38 o                         
  -3  21   5          0.45         -4.91         4.91 o                         
  -2  21   5         21.32         33.92        11.63 o                         
  -1  21   5          4.47          4.36         5.58 o                         
   0  21   5          1.85          0.89         5.14 o                         
   1  21   5          2.84          2.55         5.14 o                         
   2  21   5          2.94          5.90         5.47 o                         
   3  21   5          0.33         -4.95         5.18 o                         
   4  21   5          0.06          6.29         5.59 o                         
  -4  22   5          1.21         -7.27         7.89 o                         
  -3  22   5          6.73          0.48         5.95 o                         
  -2  22   5          8.68          4.94         5.83 o                         
  -1  22   5          8.32         13.89         6.15 o                         
   0  22   5          9.68         13.00         6.24 o                         
   1  22   5         10.63         11.83         6.03 o                         
   2  22   5         21.89         35.29         7.01 o                         
   3  22   5          5.14         15.14         6.39 o                         
  -2  23   5          0.36         -3.04         9.24 o                         
  -1  23   5          1.00         -5.73         5.73 o                         
   0  23   5         24.56         35.69         9.24 o                         
   1  23   5         13.27          8.63         6.38 o                         
   2  23   5          1.97          8.31         6.12 o                         
 -11   0   6          1.67          4.78         8.10 o                         
 -10   0   6          5.04          4.15         8.52 o                         
  -9   0   6          7.36         -0.21         6.86 o                         
  -8   0   6         52.59         50.28         9.14 o                         
  -7   0   6          2.00         -0.82         4.04 o                         
  -6   0   6         21.17         25.04         3.22 o                         
  -5   0   6          3.99          0.72         2.26 o                         
  -4   0   6         19.81         18.36         2.54 o                         
  -3   0   6         57.94         55.26         3.74 o                         
  -2   0   6        111.30        111.49         4.25 o                         
  -1   0   6        261.71        265.29        13.92 o                         
   0   0   6          2.41          3.50         2.66 o                         
   1   0   6         32.90         39.26         3.29 o                         
   2   0   6          6.16         10.54         1.28 o                         
   3   0   6        433.67        433.88        12.95 o                         
   4   0   6         26.04         19.21         2.49 o                         
   5   0   6        123.90        112.63         6.04 o                         
   6   0   6          3.87         -3.12         3.12 o                         
   7   0   6        197.06        195.49        12.46 o                         
   8   0   6          0.15         -2.70         3.95 o                         
   9   0   6         24.89         10.80         5.61 o                         
  10   0   6         17.23         16.62         6.65 o                         
 -11   1   6          0.01          8.72         6.38 o                         
 -10   1   6          0.15         -5.50         5.50 o                         
  -9   1   6         11.31         14.60         6.34 o                         
  -8   1   6          0.38         -0.10         4.55 o                         
  -7   1   6          9.01         10.07         3.68 o                         
  -6   1   6          1.18         -0.23         1.81 o                         
  -5   1   6         22.86         15.33         1.88 o                         
  -4   1   6         22.58         22.23         1.80 o                         
  -3   1   6         76.10         71.40         2.76 o                         
  -2   1   6          0.00         -0.84         0.84 o                         
  -1   1   6         18.63          8.52         3.95 o                         
   0   1   6         59.02         61.80         4.38 o                         
   1   1   6         86.89         78.52         3.26 o                         
   2   1   6          2.36          1.41         0.79 o                         
   3   1   6         32.35         37.77         1.93 o                         
   4   1   6         16.80         20.30         2.01 o                         
   5   1   6          3.40         -1.56         1.56 o                         
   6   1   6          2.67         -2.19         2.19 o                         
   7   1   6         10.67         -2.18         4.15 o                         
   8   1   6          4.48          2.60         3.08 o                         
   9   1   6         45.83         41.98         5.14 o                         
  10   1   6          8.50          4.82         4.04 o                         
 -11   2   6          2.00          8.40         6.10 o                         
 -10   2   6          0.04          0.34         5.71 o                         
  -9   2   6          2.96          1.63         5.14 o                         
  -8   2   6          6.36         -1.25         4.41 o                         
  -7   2   6         18.19         17.44         3.89 o                         
  -6   2   6        155.05        140.34         7.23 o                         
  -5   2   6          0.35         -1.44         1.44 o                         
  -4   2   6         11.73         13.50         1.63 o                         
  -3   2   6        293.44        303.66         6.52 o                         
  -2   2   6          4.69          4.45         1.00 o                         
  -1   2   6        299.17        317.54         8.79 o                         
   0   2   6          7.11          1.58         2.31 o                         
   1   2   6         61.03         52.03         3.43 o                         
   2   2   6         51.72         55.49         1.96 o                         
   3   2   6         43.73         37.02         2.68 o                         
   4   2   6        164.30        166.95         4.70 o                         
   5   2   6        141.75        154.63         5.07 o                         
   6   2   6         46.76         43.27         3.81 o                         
   7   2   6         76.67         60.68         4.99 o                         
   8   2   6         37.97         36.47         4.32 o                         
   9   2   6         13.49         10.44         3.81 o                         
  10   2   6          7.69          6.41         4.08 o                         
 -11   3   6          0.43         11.79         8.21 o                         
 -10   3   6         15.51         18.95         6.53 o                         
  -9   3   6          9.99          7.79         5.29 o                         
  -8   3   6          1.40         -1.97         4.41 o                         
  -7   3   6          1.51         -3.41         3.41 o                         
  -6   3   6         10.93          7.76         3.29 o                         
  -5   3   6          3.08          4.94         1.66 o                         
  -4   3   6         17.62         16.57         1.74 o                         
  -3   3   6        431.57        447.01         9.01 o                         
  -2   3   6         57.08         57.51         2.29 o                         
  -1   3   6        141.45        144.90         7.17 o                         
   0   3   6         60.45         55.67         2.95 o                         
   1   3   6        116.23        123.27         3.41 o                         
   2   3   6         54.91         55.57         1.87 o                         
   3   3   6        637.91        650.30        18.09 o                         
   4   3   6          7.95          5.76         1.32 o                         
   5   3   6        127.12        125.72         4.64 o                         
   6   3   6        284.63        288.43        10.64 o                         
   7   3   6        112.10        104.23        11.11 o                         
   8   3   6          6.85          3.03         3.28 o                         
   9   3   6        102.90        116.66         8.10 o                         
  10   3   6         28.65         32.77         5.26 o                         
 -11   4   6          9.56         17.24         8.93 o                         
 -10   4   6          7.95          9.73         6.06 o                         
  -9   4   6          0.01         -1.72         5.05 o                         
  -8   4   6          1.22         -4.26         4.26 o                         
  -7   4   6          1.75          0.42         3.33 o                         
  -6   4   6          0.19         -1.53         2.92 o                         
  -5   4   6         29.32         22.40         2.11 o                         
  -4   4   6          0.00          0.57         1.40 o                         
  -3   4   6         20.86         28.14         2.21 o                         
  -2   4   6        263.63        263.33         5.73 o                         
  -1   4   6        212.45        206.24         5.91 o                         
   0   4   6         56.29         62.59         2.29 o                         
   1   4   6         12.03         13.71         0.98 o                         
   2   4   6         18.98         20.19         1.31 o                         
   3   4   6         19.50         31.41         2.97 o                         
   4   4   6        123.42        116.02         3.90 o                         
   5   4   6          0.73         -0.99         1.50 o                         
   6   4   6          0.91          4.62         5.30 o                         
   7   4   6        148.84        141.47         9.45 o                         
   8   4   6          6.89          1.82         3.14 o                         
   9   4   6          1.78          7.13         4.47 o                         
  10   4   6          7.89          5.25         5.19 o                         
 -10   5   6         38.16         50.22         8.00 o                         
  -9   5   6          1.88         -0.44         5.61 o                         
  -8   5   6          5.94          4.47         4.70 o                         
  -7   5   6          2.50          1.59         3.39 o                         
  -6   5   6         12.32          8.28         3.23 o                         
  -5   5   6          1.10          2.88         1.69 o                         
  -4   5   6         66.67         77.21         3.35 o                         
  -3   5   6         74.14         70.34         3.09 o                         
  -2   5   6        698.81        700.79        13.28 o                         
  -1   5   6          0.08          0.32         1.53 o                         
   0   5   6        109.11        107.73         2.76 o                         
   1   5   6         32.82         40.59         2.02 o                         
   2   5   6          0.25         -0.87         1.03 o                         
   3   5   6         21.09         19.84         1.57 o                         
   4   5   6          2.75          3.89         1.27 o                         
   5   5   6        196.23        172.20         5.69 o                         
   6   5   6         22.15         25.72         3.91 o                         
   7   5   6          1.94         -0.05         2.41 o                         
   8   5   6         36.68         41.98         4.05 o                         
   9   5   6         38.29         40.38         4.26 o                         
  10   5   6         54.81         49.73         5.04 o                         
 -10   6   6         38.61         46.14         8.83 o                         
  -9   6   6         24.24         23.43         6.00 o                         
  -8   6   6          0.45          3.21         4.67 o                         
  -7   6   6         25.45         38.24         9.24 o                         
  -6   6   6          0.29          0.49         2.99 o                         
  -5   6   6        115.35        109.25         4.28 o                         
  -4   6   6          3.39          3.82         1.62 o                         
  -3   6   6          0.32          1.49         1.45 o                         
  -2   6   6         81.74        107.15         3.61 o                         
  -1   6   6        130.92        121.66         5.42 o                         
   0   6   6         61.78         62.56         2.80 o                         
   1   6   6          0.19         -0.70         1.13 o                         
   2   6   6         22.98         19.85         1.60 o                         
   3   6   6          3.22          4.16         1.37 o                         
   4   6   6          2.60          2.39         1.37 o                         
   5   6   6          1.12         -0.63         2.09 o                         
   6   6   6         51.67         58.29        13.09 o                         
   7   6   6         49.43         45.69         6.02 o                         
   8   6   6          8.90         12.78         3.05 o                         
   9   6   6          3.36          1.56         3.13 o                         
 -10   7   6          4.51          2.65         5.94 o                         
  -9   7   6         18.57          9.85         5.41 o                         
  -8   7   6         17.77         22.76         5.47 o                         
  -7   7   6          4.57          7.73         5.61 o                         
  -6   7   6          1.04          2.83         3.13 o                         
  -5   7   6         72.69         81.53         4.69 o                         
  -4   7   6         57.03         78.96         3.67 o                         
  -3   7   6         31.91         31.64         2.20 o                         
  -2   7   6        102.29         92.35         3.55 o                         
  -1   7   6        358.86        337.56         6.43 o                         
   0   7   6          0.56          1.51         1.24 o                         
   1   7   6          2.80         -0.68         1.31 o                         
   2   7   6         57.63         55.34         2.64 o                         
   3   7   6         17.90         17.19         2.33 o                         
   4   7   6         27.84         29.59         2.65 o                         
   5   7   6         37.41         33.91         5.45 o                         
   6   7   6        124.43        122.51        22.02 o                         
   7   7   6         30.99         27.66         4.04 o                         
   8   7   6          3.27         -0.08         3.43 o                         
   9   7   6          5.34          0.22         3.84 o                         
 -10   8   6         30.45         30.21         7.11 o                         
  -9   8   6          0.01          4.10         5.41 o                         
  -8   8   6          6.66         12.05         4.99 o                         
  -7   8   6         94.44         71.15         6.96 o                         
  -6   8   6         88.91        102.25         7.83 o                         
  -5   8   6         65.85         71.45         5.15 o                         
  -4   8   6         39.37         58.02         3.12 o                         
  -3   8   6         41.30         31.06         2.33 o                         
  -2   8   6          0.25         -1.31         1.47 o                         
  -1   8   6        253.01        261.14         5.98 o                         
   0   8   6        118.03        111.18         3.45 o                         
   1   8   6          9.03          4.71         1.67 o                         
   2   8   6        143.85        146.95         4.33 o                         
   3   8   6        172.60        185.34         5.04 o                         
   4   8   6        351.07        348.10        12.09 o                         
   5   8   6         27.12         22.09         3.37 o                         
   6   8   6         24.69         29.37         4.88 o                         
   7   8   6          6.39          6.54         3.39 o                         
   8   8   6         75.93         76.79        14.23 o                         
   9   8   6          6.22          6.22         4.24 o                         
 -10   9   6          1.58          4.79        19.53 o                         
  -9   9   6         32.29         39.56         6.89 o                         
  -8   9   6          2.52          5.82         5.30 o                         
  -7   9   6          0.02          8.69         4.44 o                         
  -6   9   6         69.34         59.89         5.32 o                         
  -5   9   6         90.51        104.95         6.42 o                         
  -4   9   6         10.50         13.61         2.62 o                         
  -3   9   6         62.97         61.59         3.23 o                         
  -2   9   6         10.77         14.67         1.85 o                         
  -1   9   6         32.23         25.31         2.10 o                         
   0   9   6         63.44         54.35         2.67 o                         
   1   9   6          4.65          9.31         1.94 o                         
   2   9   6         36.98         37.77         2.18 o                         
   3   9   6         99.36        106.79         3.52 o                         
   4   9   6        187.07        191.85         6.83 o                         
   5   9   6          0.73          0.52         2.73 o                         
   6   9   6         55.18         51.55         5.14 o                         
   7   9   6          0.72          1.63         4.15 o                         
   8   9   6          2.48          4.31         3.84 o                         
   9   9   6         11.62          9.55         6.02 o                         
 -10  10   6          0.31          2.78         6.02 o                         
  -9  10   6          1.53          6.49         6.75 o                         
  -8  10   6          0.00          3.04         4.91 o                         
  -7  10   6          2.51          1.35         4.26 o                         
  -6  10   6         28.66         36.24         4.52 o                         
  -5  10   6          8.43         18.46         3.63 o                         
  -4  10   6          7.18          2.11         3.97 o                         
  -3  10   6         18.04         18.70         2.25 o                         
  -2  10   6          7.01          5.28         1.72 o                         
  -1  10   6         94.41         82.16         3.86 o                         
   0  10   6         26.69         22.30         2.05 o                         
   1  10   6         38.97         40.80         2.53 o                         
   2  10   6         33.29         37.67         2.33 o                         
   3  10   6        507.11        489.59        11.35 o                         
   4  10   6         49.58         49.13         4.47 o                         
   5  10   6         34.60         26.31         3.86 o                         
   6  10   6          5.35          7.81         3.34 o                         
   7  10   6         62.32         71.49         6.65 o                         
   8  10   6          9.18         10.75         4.23 o                         
   9  10   6          6.35         12.35         4.79 o                         
  -9  11   6         17.88         23.42         8.83 o                         
  -8  11   6         20.13         37.58        12.67 o                         
  -7  11   6         13.20         14.36         5.20 o                         
  -6  11   6        142.27        137.07        10.39 o                         
  -5  11   6          0.00          4.79         3.36 o                         
  -4  11   6          0.93          3.28         2.95 o                         
  -3  11   6          0.01         -1.87         1.87 o                         
  -2  11   6        110.12        127.13         4.03 o                         
  -1  11   6          4.61          3.17         1.79 o                         
   0  11   6          3.20          3.14         1.96 o                         
   1  11   6        392.01        401.00         8.19 o                         
   2  11   6        253.23        265.98         7.12 o                         
   3  11   6          0.90          6.42         3.22 o                         
   4  11   6        102.27        118.92         7.18 o                         
   5  11   6          1.49         -2.52         3.05 o                         
   6  11   6        164.31        168.64         9.37 o                         
   7  11   6          4.15          4.76         3.89 o                         
   8  11   6          8.37          9.74         4.78 o                         
  -9  12   6          2.72          6.25         6.44 o                         
  -8  12   6          3.78          9.56         5.64 o                         
  -7  12   6          0.95          9.31         4.97 o                         
  -6  12   6          5.03         13.89         4.82 o                         
  -5  12   6         13.12         23.62         4.17 o                         
  -4  12   6          4.74          5.89         3.28 o                         
  -3  12   6          0.22          3.06         2.90 o                         
  -2  12   6          1.74          2.86         2.49 o                         
  -1  12   6          1.91          2.52         2.12 o                         
   0  12   6          1.17         -3.02         3.02 o                         
   1  12   6          4.60          8.37         2.15 o                         
   2  12   6        406.46        423.19        12.16 o                         
   3  12   6         50.72         47.58         4.79 o                         
   4  12   6         10.27          6.13         3.53 o                         
   5  12   6         32.51         34.90         4.51 o                         
   6  12   6          0.24          3.74         3.73 o                         
   7  12   6          0.52         -2.31         3.64 o                         
   8  12   6          0.65          3.36         5.19 o                         
  -9  13   6          1.05          4.94         5.92 o                         
  -8  13   6          1.19          8.81         5.64 o                         
  -7  13   6          4.83          2.80         4.99 o                         
  -6  13   6          1.77          0.09         4.48 o                         
  -5  13   6        118.00        139.42         9.76 o                         
  -4  13   6          0.32         -0.27         3.09 o                         
  -3  13   6         18.50         21.79         3.74 o                         
  -2  13   6         12.32         13.92         2.90 o                         
  -1  13   6         66.74         62.58         4.09 o                         
   0  13   6          3.92          6.66         2.77 o                         
   1  13   6        123.92        125.55         8.07 o                         
   2  13   6        113.28        109.13         6.05 o                         
   3  13   6         53.14         51.31         5.09 o                         
   4  13   6          0.22         -3.19         3.19 o                         
   5  13   6         21.23         18.20         4.39 o                         
   6  13   6         22.42         20.14         4.59 o                         
   7  13   6          1.92         -2.29         3.84 o                         
   8  13   6         28.29         40.58         6.04 o                         
  -8  14   6          8.52          7.32         6.23 o                         
  -7  14   6          0.32          3.20         6.13 o                         
  -6  14   6          2.91         11.54         5.14 o                         
  -5  14   6          0.02          4.07         4.25 o                         
  -4  14   6          0.79         -3.30         3.30 o                         
  -3  14   6         19.29         28.15         4.05 o                         
  -2  14   6          7.97          6.11         3.18 o                         
  -1  14   6          0.80         -2.58         2.58 o                         
   0  14   6          3.08         11.05         3.12 o                         
   1  14   6         20.63         14.01         3.13 o                         
   2  14   6          0.00          3.25         2.82 o                         
   3  14   6          3.55          7.81         3.59 o                         
   4  14   6         17.58         14.73         4.12 o                         
   5  14   6          6.28          6.55         4.14 o                         
   6  14   6         12.32          9.64         4.39 o                         
   7  14   6         12.09          7.34         4.57 o                         
  -8  15   6          7.84          6.66        11.84 o                         
  -7  15   6          3.05          2.98         8.10 o                         
  -6  15   6         12.92         10.70         5.36 o                         
  -5  15   6         32.02         25.34         5.51 o                         
  -4  15   6          0.11         -0.28         4.18 o                         
  -3  15   6         61.64         50.13         4.98 o                         
  -2  15   6         65.34         44.00         4.61 o                         
  -1  15   6         10.25          7.64         3.10 o                         
   0  15   6          1.24          2.06         3.35 o                         
   1  15   6         76.14         73.50         5.90 o                         
   2  15   6          7.50          6.14         3.68 o                         
   3  15   6         41.82         35.60         4.74 o                         
   4  15   6          1.40         -0.93         3.79 o                         
   5  15   6         37.25         26.71         5.23 o                         
   6  15   6          6.03          6.01         4.34 o                         
   7  15   6          0.38         -4.18         4.18 o                         
  -7  16   6         12.16         18.92         6.12 o                         
  -6  16   6          0.29         -1.86         5.07 o                         
  -5  16   6          3.59          3.59         4.92 o                         
  -4  16   6          1.48         -3.86         4.78 o                         
  -3  16   6          6.26          4.48         3.62 o                         
  -2  16   6         13.93         15.40         3.86 o                         
  -1  16   6         93.95         98.70         7.39 o                         
   0  16   6         51.75         56.79         5.70 o                         
   1  16   6          0.03         -0.34         3.37 o                         
   2  16   6         19.14          7.39         3.80 o                         
   3  16   6          4.01          5.57         3.99 o                         
   4  16   6          0.38         -2.69         4.08 o                         
   5  16   6          6.92         15.71         5.04 o                         
   6  16   6          0.11         -0.01         4.38 o                         
   7  16   6          1.95         -3.12         6.02 o                         
  -7  17   6          1.37          1.78         5.72 o                         
  -6  17   6         18.44         14.22         8.83 o                         
  -5  17   6          4.69         10.73         5.50 o                         
  -4  17   6          3.68          2.19         4.77 o                         
  -3  17   6         23.02         26.06         5.58 o                         
  -2  17   6          0.16         10.43         4.61 o                         
  -1  17   6          3.42         12.34         4.29 o                         
   0  17   6         13.93         15.79         4.29 o                         
   1  17   6          0.73          5.82         3.89 o                         
   2  17   6          5.57         14.31         4.61 o                         
   3  17   6         14.11         14.64         4.88 o                         
   4  17   6         21.23         17.24         5.29 o                         
   5  17   6          1.60          0.56         4.67 o                         
   6  17   6         13.59          7.22         4.94 o                         
  -6  18   6          0.05         -0.91         5.56 o                         
  -5  18   6         42.95         37.60         6.80 o                         
  -4  18   6          4.52         -2.18         4.77 o                         
  -3  18   6          0.05          6.20         7.79 o                         
  -2  18   6          1.06          4.95         4.61 o                         
  -1  18   6         18.50         34.25         7.06 o                         
   0  18   6          0.00          2.66         4.33 o                         
   1  18   6          4.60          0.11         3.94 o                         
   2  18   6          2.70          3.62         5.61 o                         
   3  18   6          0.05         -4.18         4.18 o                         
   4  18   6         32.78         28.12         5.94 o                         
   5  18   6          3.26         -4.19         4.94 o                         
  -5  19   6          6.94          9.69         8.10 o                         
  -4  19   6          1.18          5.94         8.73 o                         
  -3  19   6         13.79          4.61         5.21 o                         
  -2  19   6          0.53          0.15         4.69 o                         
  -1  19   6          8.72          4.55         4.69 o                         
   0  19   6          0.97          2.18         4.53 o                         
   1  19   6          0.63          0.18         4.55 o                         
   2  19   6          4.19          4.80         4.88 o                         
   3  19   6          0.35         -0.97         5.19 o                         
   4  19   6         14.05         14.27         6.96 o                         
   5  19   6          1.21         -5.55         7.58 o                         
  -5  20   6          9.52         10.26         6.34 o                         
  -4  20   6          0.02         -2.73         5.36 o                         
  -3  20   6          0.97          0.42         5.44 o                         
  -2  20   6         18.96         26.65         6.15 o                         
  -1  20   6          5.88          6.24         5.05 o                         
   0  20   6         17.09          8.47         5.19 o                         
   1  20   6         31.91         32.36         6.44 o                         
   2  20   6         16.67         18.76         6.86 o                         
   3  20   6         21.88         30.29         6.53 o                         
   4  20   6          8.74          9.88         5.69 o                         
  -3  21   6          5.56          2.66        11.32 o                         
  -2  21   6          3.71          9.92         5.79 o                         
  -1  21   6          4.73          9.20         5.94 o                         
   0  21   6          2.80          2.98         5.23 o                         
   1  21   6          3.89          2.61         5.23 o                         
   2  21   6          0.38          4.02         5.56 o                         
   3  21   6          0.05         -3.95         7.06 o                         
  -1  22   6          3.86         -1.04         7.06 o                         
   0  22   6          4.06         -4.15         5.50 o                         
 -10   1   7          0.58          0.52         5.58 o                         
  -9   1   7         18.26         21.02         5.72 o                         
  -8   1   7          6.49          9.11         4.69 o                         
  -7   1   7         13.45          8.52         4.11 o                         
  -6   1   7          2.31          4.45         2.76 o                         
  -5   1   7          4.61         -1.67         1.67 o                         
  -4   1   7          4.48         -0.08         1.46 o                         
  -3   1   7         44.63         50.06         2.30 o                         
  -2   1   7          1.84          2.74         1.20 o                         
  -1   1   7        214.51        214.97         7.59 o                         
   0   1   7          3.04          1.31         2.03 o                         
   1   1   7         59.91         62.05         2.95 o                         
   2   1   7          1.18          0.47         5.41 o                         
   3   1   7         16.37         13.69         1.39 o                         
   4   1   7         32.02         31.10         2.16 o                         
   5   1   7         22.70         16.10         2.18 o                         
   6   1   7         24.13         13.88         3.22 o                         
   7   1   7         12.12         -0.73         3.07 o                         
   8   1   7          0.62         -2.86         2.86 o                         
   9   1   7          0.64         -3.30         3.30 o                         
 -10   2   7          0.57         13.03         6.54 o                         
  -9   2   7          1.12         -0.27         4.92 o                         
  -8   2   7          1.21         -4.79         6.02 o                         
  -7   2   7          0.14         -2.38         3.74 o                         
  -6   2   7          9.36          6.16         3.04 o                         
  -5   2   7         50.29         40.39         2.58 o                         
  -4   2   7          1.39          3.25         1.50 o                         
  -3   2   7         19.98         22.80         1.68 o                         
  -2   2   7        104.70        115.38         3.56 o                         
  -1   2   7        113.31        100.36         7.29 o                         
   0   2   7          1.69          0.71         2.68 o                         
   1   2   7          4.05          5.13         3.03 o                         
   2   2   7         73.75         86.31         9.61 o                         
   3   2   7         81.35         86.59         4.68 o                         
   4   2   7          5.90          4.19         1.56 o                         
   5   2   7          3.47          0.66         1.58 o                         
   6   2   7          2.10         -3.64         3.64 o                         
   7   2   7         13.20          0.29         3.84 o                         
   8   2   7         14.14         14.71         3.69 o                         
   9   2   7          1.95         -0.09         3.58 o                         
 -10   3   7         14.71         14.24         6.02 o                         
  -9   3   7          2.05          3.55         4.99 o                         
  -8   3   7          0.24          0.48         4.33 o                         
  -7   3   7         13.46          5.09         4.11 o                         
  -6   3   7          2.21         -2.01         2.87 o                         
  -5   3   7         25.01         26.09         2.28 o                         
  -4   3   7         18.88         27.94         2.05 o                         
  -3   3   7        102.35         95.01         3.70 o                         
  -2   3   7          0.06          1.27         0.98 o                         
  -1   3   7          2.68          0.09         4.78 o                         
   0   3   7          3.18          3.51         2.71 o                         
   1   3   7         32.03         32.88         2.99 o                         
   2   3   7          3.96          3.79         0.90 o                         
   3   3   7          0.50          4.12         1.25 o                         
   4   3   7          0.23         -1.42         1.42 o                         
   5   3   7         16.90         10.61         3.04 o                         
   6   3   7        168.44        188.77         7.01 o                         
   7   3   7         19.48         12.24         2.93 o                         
   8   3   7          0.21          0.83         3.14 o                         
   9   3   7         15.51         22.42         4.44 o                         
 -10   4   7         26.00         18.06         6.31 o                         
  -9   4   7          1.68         -0.12         4.99 o                         
  -8   4   7          0.00         -4.18         4.18 o                         
  -7   4   7          0.79         -3.51         7.58 o                         
  -6   4   7          6.66          7.09         3.29 o                         
  -5   4   7          6.06          7.19         2.38 o                         
  -4   4   7         93.93        104.70         3.87 o                         
  -3   4   7          8.86          5.77         1.40 o                         
  -2   4   7          0.52         -0.58         1.35 o                         
  -1   4   7         23.05         21.97         1.66 o                         
   0   4   7         21.10         17.68         1.52 o                         
   1   4   7         30.31         33.92         2.09 o                         
   2   4   7          0.58          2.52         1.37 o                         
   3   4   7        267.80        281.26         7.02 o                         
   4   4   7         27.39         24.76         2.04 o                         
   5   4   7          1.35          2.74         3.91 o                         
   6   4   7        379.03        402.84        19.63 o                         
   7   4   7         21.07         15.71         3.15 o                         
   8   4   7         53.80         47.79         4.18 o                         
   9   4   7         44.02         52.31         4.64 o                         
 -10   5   7          3.94         -6.65         7.48 o                         
  -9   5   7          0.16         -5.38         6.65 o                         
  -8   5   7          2.36         -1.09         4.48 o                         
  -7   5   7          6.12          3.04         4.04 o                         
  -6   5   7          0.37          5.56         3.12 o                         
  -5   5   7         14.77         12.73         3.41 o                         
  -4   5   7          0.12          4.43         2.20 o                         
  -3   5   7          0.27         -0.87         1.36 o                         
  -2   5   7         43.73         28.44         1.72 o                         
  -1   5   7         18.45         19.46         1.48 o                         
   0   5   7          5.81          9.08         1.43 o                         
   1   5   7          4.81          1.51         1.39 o                         
   2   5   7          2.34          1.44         1.25 o                         
   3   5   7        112.13        142.74         5.86 o                         
   4   5   7          1.03         -1.59         1.59 o                         
   5   5   7         95.55        106.69        10.55 o                         
   6   5   7         48.45         73.55        15.37 o                         
   7   5   7          8.23          5.59         3.24 o                         
   8   5   7          3.39          8.58         3.54 o                         
   9   5   7          0.09          3.02         3.69 o                         
  -9   6   7          0.54          1.59         5.43 o                         
  -8   6   7          0.00          0.74         4.40 o                         
  -7   6   7          7.06          8.25         7.69 o                         
  -6   6   7         42.59         38.01         5.19 o                         
  -5   6   7          0.02          0.81         2.74 o                         
  -4   6   7        222.40        208.81         5.69 o                         
  -3   6   7         38.02         37.16         2.24 o                         
  -2   6   7         20.84         19.94         1.65 o                         
  -1   6   7          3.03          0.59         1.69 o                         
   0   6   7         60.15         58.71         2.09 o                         
   1   6   7          0.25         -1.07         1.07 o                         
   2   6   7          6.03          4.62         1.90 o                         
   3   6   7        276.19        299.77         7.18 o                         
   4   6   7          2.07         -1.19         1.68 o                         
   5   6   7          1.18          3.30         4.12 o                         
   6   6   7        317.97        357.98        29.81 o                         
   7   6   7          0.19         -1.11         5.92 o                         
   8   6   7         81.84         80.72        12.05 o                         
  -9   7   7         12.77         19.46         5.85 o                         
  -8   7   7          0.99         -0.23         4.40 o                         
  -7   7   7         14.05         19.47         4.77 o                         
  -6   7   7         21.68         25.21         3.86 o                         
  -5   7   7         42.80         40.53         3.96 o                         
  -4   7   7         57.43         95.25         4.68 o                         
  -3   7   7          1.93          0.68         1.64 o                         
  -2   7   7          2.65          6.77         1.49 o                         
  -1   7   7          1.31          2.03         1.30 o                         
   0   7   7          0.17         -0.16         1.12 o                         
   1   7   7         23.68         24.12         1.75 o                         
   2   7   7          0.15          0.48         1.47 o                         
   3   7   7         27.62         31.66         2.34 o                         
   4   7   7          2.41         -0.65         1.92 o                         
   5   7   7         25.61         21.05         8.45 o                         
   6   7   7        218.28        248.03        22.96 o                         
   7   7   7          3.92          3.20         4.67 o                         
   8   7   7          4.42          1.26         3.44 o                         
  -9   8   7          1.06         13.97         7.58 o                         
  -8   8   7          0.45          0.64         5.51 o                         
  -7   8   7          9.12         20.76         6.54 o                         
  -6   8   7          6.67         13.09         3.97 o                         
  -5   8   7         33.39         33.67         3.87 o                         
  -4   8   7         20.93         20.50         3.24 o                         
  -3   8   7         15.89         12.18         2.69 o                         
  -2   8   7        159.75        160.26         4.51 o                         
  -1   8   7          1.64          0.62         1.39 o                         
   0   8   7          9.96         10.73         1.53 o                         
   1   8   7          7.71          6.92         1.92 o                         
   2   8   7        157.86        162.52         5.00 o                         
   3   8   7         37.60         41.66         2.66 o                         
   4   8   7          0.45         -1.32         2.36 o                         
   5   8   7         61.82         49.07         5.71 o                         
   6   8   7         15.55         17.32         4.88 o                         
   7   8   7         19.86         22.15         4.24 o                         
   8   8   7          0.40         -3.34         3.34 o                         
  -9   9   7         27.13         23.06         6.39 o                         
  -8   9   7          0.64          0.80         4.63 o                         
  -7   9   7          0.87          9.52         4.40 o                         
  -6   9   7         44.39         33.71         4.88 o                         
  -5   9   7          3.58          3.22         2.99 o                         
  -4   9   7         33.00         26.64         3.47 o                         
  -3   9   7          1.32          0.51         2.09 o                         
  -2   9   7          0.57          1.90         1.64 o                         
  -1   9   7          2.81          4.64         1.74 o                         
   0   9   7          8.58          7.28         1.61 o                         
   1   9   7         68.21         69.10         3.59 o                         
   2   9   7         75.62         69.46         3.67 o                         
   3   9   7         38.74         36.09         2.95 o                         
   4   9   7          5.79          3.74         2.79 o                         
   5   9   7          0.17         -2.88         2.88 o                         
   6   9   7          0.97         -3.14         3.14 o                         
   7   9   7         29.58         17.52         4.14 o                         
   8   9   7          0.12         -4.88         4.88 o                         
  -9  10   7          1.60         -1.22         8.73 o                         
  -8  10   7         30.98         16.84         7.58 o                         
  -7  10   7          0.62          4.17         5.82 o                         
  -6  10   7         60.39         52.32         5.64 o                         
  -5  10   7         12.78          9.65         3.60 o                         
  -4  10   7          2.27          1.75         2.83 o                         
  -3  10   7          2.24          6.56         2.84 o                         
  -2  10   7         21.24         18.62         2.32 o                         
  -1  10   7         66.64         65.08         2.79 o                         
   0  10   7         84.68        103.09         4.29 o                         
   1  10   7         45.33         49.44         3.76 o                         
   2  10   7         12.29         15.02         2.50 o                         
   3  10   7          2.73          6.41         3.03 o                         
   4  10   7         16.65         14.99         3.37 o                         
   5  10   7         54.54         56.27         5.18 o                         
   6  10   7         12.39         16.02         3.89 o                         
   7  10   7         68.04         54.86         9.56 o                         
   8  10   7         85.44         96.63        10.18 o                         
  -8  11   7          3.01          6.15         7.17 o                         
  -7  11   7         19.12         13.12         5.51 o                         
  -6  11   7          8.79          9.35         4.67 o                         
  -5  11   7          0.82         -3.43         3.53 o                         
  -4  11   7          7.17         10.31         3.31 o                         
  -3  11   7          0.33         -2.61         2.67 o                         
  -2  11   7         26.14         32.17         4.01 o                         
  -1  11   7         18.24         12.13         2.40 o                         
   0  11   7         13.38         13.77         2.62 o                         
   1  11   7         46.78         50.69         4.77 o                         
   2  11   7         29.87         24.44         4.72 o                         
   3  11   7          7.20          6.45         3.22 o                         
   4  11   7         23.01         23.52         3.99 o                         
   5  11   7          3.32          4.97         5.71 o                         
   6  11   7         18.13         17.66         4.14 o                         
   7  11   7          6.85          8.73         4.09 o                         
  -8  12   7         22.11         22.87         9.66 o                         
  -7  12   7          8.55          6.37         4.82 o                         
  -6  12   7         18.76         12.52         4.78 o                         
  -5  12   7          1.76          3.74         3.81 o                         
  -4  12   7          6.03          3.42         3.21 o                         
  -3  12   7         24.80         31.89         3.91 o                         
  -2  12   7         33.34         28.78         3.60 o                         
  -1  12   7         64.77         63.76         4.71 o                         
   0  12   7         96.27        103.46        12.09 o                         
   1  12   7          2.17          3.00         3.06 o                         
   2  12   7        154.01        163.51         8.27 o                         
   3  12   7         42.82         42.57         4.79 o                         
   4  12   7          1.17         -1.54         3.19 o                         
   5  12   7         38.51         41.55         5.04 o                         
   6  12   7          4.39          0.21         3.53 o                         
   7  12   7          3.33         -0.29         3.94 o                         
  -8  13   7          0.46         -2.49         7.48 o                         
  -7  13   7          0.69          4.92         4.99 o                         
  -6  13   7         11.32         10.96         6.23 o                         
  -5  13   7          3.56          0.38         6.34 o                         
  -4  13   7          5.22          7.51         3.47 o                         
  -3  13   7          3.68          4.66         3.13 o                         
  -2  13   7          1.63          3.71         2.92 o                         
  -1  13   7          0.57         -1.79         3.45 o                         
   0  13   7         83.99         88.74         6.65 o                         
   1  13   7          6.56          4.26         3.17 o                         
   2  13   7          0.17          7.33         3.49 o                         
   3  13   7          0.03          0.89         3.45 o                         
   4  13   7          2.19          4.38         3.69 o                         
   5  13   7         13.00         12.41         3.99 o                         
   6  13   7          0.99         -2.90         3.64 o                         
   7  13   7          1.10          1.00         4.14 o                         
  -7  14   7         10.95         11.02         5.56 o                         
  -6  14   7          2.37          0.57         4.55 o                         
  -5  14   7          0.95         -1.83         4.11 o                         
  -4  14   7          0.31         -3.73         3.73 o                         
  -3  14   7          3.11          2.23         3.24 o                         
  -2  14   7          5.76          8.52         3.19 o                         
  -1  14   7          1.07          2.82         3.45 o                         
   0  14   7          9.80         15.14         3.96 o                         
   1  14   7          7.01          5.58         3.54 o                         
   2  14   7         89.14        101.03         7.72 o                         
   3  14   7          5.97          5.15         3.79 o                         
   4  14   7         49.57         53.07         5.73 o                         
   5  14   7         25.87         21.59         4.59 o                         
   6  14   7          1.19          0.53         3.99 o                         
  -7  15   7          7.79          8.94        14.54 o                         
  -6  15   7          2.64          0.89         4.99 o                         
  -5  15   7          3.70          4.31         4.69 o                         
  -4  15   7         19.72         17.88         6.34 o                         
  -3  15   7          4.33          4.31         3.43 o                         
  -2  15   7          0.02         -2.20         3.09 o                         
  -1  15   7         11.56          6.65         6.86 o                         
   0  15   7         11.43         11.66         3.93 o                         
   1  15   7          0.21          5.84         3.64 o                         
   2  15   7         12.24         11.11         3.96 o                         
   3  15   7         30.27         34.31         5.14 o                         
   4  15   7          9.70         14.90         4.49 o                         
   5  15   7         29.54         26.32         5.19 o                         
   6  15   7          7.39          6.05         4.44 o                         
  -6  16   7          1.60          2.70         7.48 o                         
  -5  16   7          2.13          2.60         4.85 o                         
  -4  16   7          1.31         -0.03         4.18 o                         
  -3  16   7          0.63          1.87         4.11 o                         
  -2  16   7         11.36         11.45         5.82 o                         
  -1  16   7          0.40          7.46         4.11 o                         
   0  16   7          0.42         -0.49         3.52 o                         
   1  16   7         16.23         16.78         6.02 o                         
   2  16   7         10.36          8.96         4.14 o                         
   3  16   7          5.15          4.93         4.04 o                         
   4  16   7          0.05         -2.93         4.02 o                         
   5  16   7          0.25         -1.90         4.03 o                         
  -5  17   7          0.59          0.49         6.13 o                         
  -4  17   7          0.87          0.08         4.69 o                         
  -3  17   7          3.08         -1.77         4.18 o                         
  -2  17   7          4.13          3.95         4.41 o                         
  -1  17   7          0.90          5.65         4.18 o                         
   0  17   7         17.55         19.35         4.77 o                         
   1  17   7          5.94         -0.77         3.93 o                         
   2  17   7          1.27          3.79         5.51 o                         
   3  17   7         18.07         22.92         6.75 o                         
   4  17   7          3.88          6.58         4.99 o                         
  -4  18   7          0.16         -3.73         4.55 o                         
  -3  18   7          0.05         -0.45         7.48 o                         
  -2  18   7          0.05         -3.95         4.11 o                         
  -1  18   7          1.21          2.87         4.48 o                         
   0  18   7          5.72          4.63         4.48 o                         
   1  18   7          0.11         -0.58         4.14 o                         
   2  18   7          5.26          3.32         4.53 o                         
   3  18   7         16.35         19.69         5.20 o                         
   4  18   7          0.10         -1.87         6.23 o                         
  -3  19   7          4.96         -5.22         7.17 o                         
  -2  19   7          1.05          6.36         5.82 o                         
  -1  19   7          0.27         -3.10         4.55 o                         
   0  19   7          2.18          0.54         4.38 o                         
   1  19   7          0.01         -0.08         4.44 o                         
   2  19   7         26.64         27.97        11.84 o                         
  -1  20   7         12.37         10.59         8.00 o                         
   0  20   7          0.39          1.20         4.82 o                         
   1  20   7          1.21          5.61         6.86 o                         
  -9   0   8          8.02         17.45         7.27 o                         
  -8   0   8          3.11          6.02         6.02 o                         
  -7   0   8          0.39          2.29         5.19 o                         
  -6   0   8          0.12         10.18         4.99 o                         
  -5   0   8          3.39          5.30         4.78 o                         
  -4   0   8          0.14          0.56         3.02 o                         
  -3   0   8         79.96        102.32         6.93 o                         
  -2   0   8          7.19          7.27         5.40 o                         
  -1   0   8         32.98         34.96         4.87 o                         
   0   0   8          3.16          7.37         3.30 o                         
   1   0   8          3.85          6.65         8.73 o                         
   2   0   8         64.23         69.18        14.13 o                         
   3   0   8         13.29         15.79        10.18 o                         
   4   0   8          7.29         10.00         2.39 o                         
   5   0   8          0.24         -3.12         3.12 o                         
   6   0   8         63.43         66.27         6.86 o                         
   7   0   8          5.37          5.82         4.36 o                         
   8   0   8         53.48         60.66         7.69 o                         
  -9   1   8          1.23          6.69         4.84 o                         
  -8   1   8          0.06         -0.59         4.05 o                         
  -7   1   8          1.94          4.75         6.23 o                         
  -6   1   8         13.14         14.44         3.67 o                         
  -5   1   8          4.19          5.81         2.45 o                         
  -4   1   8         20.86         25.46         2.60 o                         
  -3   1   8          0.87          3.32         1.84 o                         
  -2   1   8          2.85          1.35         3.64 o                         
  -1   1   8          1.20          0.39         2.45 o                         
   0   1   8         46.73         53.78         4.86 o                         
   1   1   8         19.19         15.51         6.90 o                         
   2   1   8         10.37         12.26         6.83 o                         
   3   1   8         11.75         13.61         7.20 o                         
   4   1   8          1.32         -0.39         1.39 o                         
   5   1   8         20.54         17.47         2.99 o                         
   6   1   8          9.39          7.49         2.51 o                         
   7   1   8         25.45         23.76         3.82 o                         
   8   1   8          6.12         13.14         3.74 o                         
  -9   2   8          6.08         12.23         5.14 o                         
  -8   2   8          1.28          6.02         4.41 o                         
  -7   2   8          7.94          7.20         4.15 o                         
  -6   2   8          0.67          1.00         3.16 o                         
  -5   2   8         15.53         18.65         2.93 o                         
  -4   2   8          0.54          4.84         1.53 o                         
  -3   2   8          1.40          2.28         1.11 o                         
  -2   2   8        159.91        144.81        15.68 o                         
  -1   2   8          0.56          2.22         2.58 o                         
   0   2   8          1.30          0.31         2.98 o                         
   1   2   8          0.39          2.35         5.97 o                         
   2   2   8         16.46         21.50         7.58 o                         
   3   2   8         52.66         62.04         9.84 o                         
   4   2   8         22.30         22.16         2.20 o                         
   5   2   8        106.57        110.76         5.97 o                         
   6   2   8         25.65         28.28         3.73 o                         
   7   2   8          0.00          0.12         2.43 o                         
   8   2   8          7.09          8.32         2.98 o                         
  -9   3   8          1.43          6.75         6.96 o                         
  -8   3   8          6.74          9.50         5.09 o                         
  -7   3   8          9.25          7.53         4.02 o                         
  -6   3   8          2.42          8.31         3.53 o                         
  -5   3   8         11.04         15.47         3.11 o                         
  -4   3   8        115.07        141.23         4.30 o                         
  -3   3   8         11.77         12.34         1.38 o                         
  -2   3   8          8.98          9.39         5.51 o                         
  -1   3   8          9.56         15.22         3.69 o                         
   0   3   8         17.07         13.62         6.53 o                         
   1   3   8          8.64         13.64         6.51 o                         
   2   3   8         89.54        102.27        11.38 o                         
   3   3   8          1.22          2.07         1.74 o                         
   4   3   8         10.57         12.26         1.70 o                         
   5   3   8         26.95         27.88         3.53 o                         
   6   3   8          0.68          0.60         2.60 o                         
   7   3   8          5.27          5.30         3.09 o                         
  -8   4   8          0.43          1.35         4.26 o                         
  -7   4   8          0.57          2.60         5.92 o                         
  -6   4   8          0.35          2.70         3.19 o                         
  -5   4   8         15.49         22.87         3.22 o                         
  -4   4   8          1.34          6.10         1.66 o                         
  -3   4   8          0.80          4.09         1.34 o                         
  -2   4   8         18.79         13.82         1.56 o                         
  -1   4   8         19.28         20.43         3.95 o                         
   0   4   8          3.93         -1.36         5.69 o                         
   1   4   8         43.48         42.30         7.98 o                         
   2   4   8         13.95         12.25         6.67 o                         
   3   4   8         26.36         26.28         2.20 o                         
   4   4   8         88.36         87.40         3.54 o                         
   5   4   8          0.77          0.59         2.45 o                         
   6   4   8         58.22         62.50         5.07 o                         
   7   4   8         21.18         24.07         3.79 o                         
  -8   5   8          0.27          2.69         4.67 o                         
  -7   5   8          0.39          8.87         4.04 o                         
  -6   5   8         11.75          9.56         4.36 o                         
  -5   5   8         37.53         36.50         3.66 o                         
  -4   5   8          9.37          6.91         2.08 o                         
  -3   5   8         92.63         75.93         3.02 o                         
  -2   5   8         13.55          4.54         2.58 o                         
  -1   5   8         16.80         16.39         1.35 o                         
   0   5   8          5.65          7.31         6.07 o                         
   1   5   8          2.26          4.81         6.14 o                         
   2   5   8          2.65          2.99         1.25 o                         
   3   5   8         41.11         36.24         2.47 o                         
   4   5   8         88.25         88.90         6.39 o                         
   5   5   8          4.26          5.30         5.71 o                         
   6   5   8         27.69         31.76         3.89 o                         
   7   5   8          4.96          5.63         3.64 o                         
  -8   6   8          0.10          3.33        10.49 o                         
  -7   6   8          1.86          9.26         4.18 o                         
  -6   6   8         28.51         29.65         4.88 o                         
  -5   6   8          0.36         -0.66         2.71 o                         
  -4   6   8          2.18          0.68         2.02 o                         
  -3   6   8          1.38          0.68         1.46 o                         
  -2   6   8          2.44          3.16         1.16 o                         
  -1   6   8          0.68          3.12         1.88 o                         
   0   6   8          1.22          1.20         1.29 o                         
   1   6   8          0.91          0.08         1.31 o                         
   2   6   8          0.62          1.84         1.70 o                         
   3   6   8         16.20         24.05         2.13 o                         
   4   6   8          0.54         -1.65         1.86 o                         
   5   6   8         13.45         13.09         2.99 o                         
   6   6   8         20.78         21.11         3.49 o                         
   7   6   8          0.93         -3.09         3.09 o                         
  -8   7   8          0.45         11.66        10.91 o                         
  -7   7   8          3.67          8.19         7.06 o                         
  -6   7   8         20.80         21.53         4.26 o                         
  -5   7   8          7.08         11.37         3.17 o                         
  -4   7   8          5.98          0.72         2.64 o                         
  -3   7   8         15.37         11.23         2.08 o                         
  -2   7   8         29.46         21.79         1.70 o                         
  -1   7   8         15.55         16.85         1.47 o                         
   0   7   8          1.93          2.59         1.68 o                         
   1   7   8          8.55          9.41         2.03 o                         
   2   7   8         21.56         15.85         2.38 o                         
   3   7   8         78.20         73.10         5.26 o                         
   4   7   8         21.16         18.91         2.99 o                         
   5   7   8          7.18          7.89         2.99 o                         
   6   7   8          7.00          8.51         3.19 o                         
   7   7   8          1.95          0.42         3.43 o                         
  -8   8   8          5.11          6.80         4.78 o                         
  -7   8   8         12.72         12.90         4.46 o                         
  -6   8   8         19.10         18.06         4.25 o                         
  -5   8   8          8.59         13.88         3.35 o                         
  -4   8   8          1.37         -0.83         2.66 o                         
  -3   8   8          0.20         -0.16         1.92 o                         
  -2   8   8         34.58         34.51         2.05 o                         
  -1   8   8          1.99          1.05         1.30 o                         
   0   8   8         16.09         19.00         1.55 o                         
   1   8   8          2.32          1.52         1.36 o                         
   2   8   8         96.89         97.89         4.50 o                         
   3   8   8        100.38        112.29         4.78 o                         
   4   8   8         20.57         14.42         2.99 o                         
   5   8   8          6.86          6.19         3.03 o                         
   6   8   8          4.16          1.87         3.07 o                         
   7   8   8         16.43         18.11         4.04 o                         
  -7   9   8          3.51         -2.72         4.11 o                         
  -6   9   8          3.88          5.83         4.67 o                         
  -5   9   8          1.37         -4.26         4.26 o                         
  -4   9   8         10.60          6.28         2.92 o                         
  -3   9   8          5.32          7.32         2.69 o                         
  -2   9   8          3.87          4.72         1.96 o                         
  -1   9   8         16.19         14.64         2.12 o                         
   0   9   8         13.45         20.62         1.91 o                         
   1   9   8         14.73         18.10         2.08 o                         
   2   9   8         31.98         25.22         2.43 o                         
   3   9   8          8.55         10.00         2.79 o                         
   4   9   8          0.03         -2.64         2.64 o                         
   5   9   8         16.83         17.22         3.64 o                         
   6   9   8          0.20         -3.09         3.09 o                         
  -7  10   8          1.19          3.03         5.19 o                         
  -6  10   8          0.46          3.35         4.04 o                         
  -5  10   8          0.43         -1.23         3.30 o                         
  -4  10   8          0.69          2.41         2.96 o                         
  -3  10   8          0.18         -1.32         2.57 o                         
  -2  10   8         11.91         10.23         3.07 o                         
  -1  10   8         14.31         13.95         3.08 o                         
   0  10   8         42.77         34.75         2.75 o                         
   1  10   8          0.95          3.41         2.03 o                         
   2  10   8         48.14         41.79         3.93 o                         
   3  10   8          2.36          1.26         2.69 o                         
   4  10   8         13.22         12.51         3.29 o                         
   5  10   8          6.43          3.96         3.19 o                         
   6  10   8          7.43          3.07         4.15 o                         
  -7  11   8          9.18          7.89         4.70 o                         
  -6  11   8          0.73          7.91         4.33 o                         
  -5  11   8          0.36          2.28         3.60 o                         
  -4  11   8          0.42         -2.91         2.91 o                         
  -3  11   8          6.49          6.21         3.14 o                         
  -2  11   8          3.54          0.73         2.67 o                         
  -1  11   8         17.29          6.65         2.94 o                         
   0  11   8         58.63         72.96        12.36 o                         
   1  11   8         70.71         69.19        10.18 o                         
   2  11   8         35.47         40.47         4.23 o                         
   3  11   8          8.80         10.48         3.24 o                         
   4  11   8          0.50         -2.01         2.94 o                         
   5  11   8         25.79         27.49         8.41 o                         
   6  11   8          0.00          2.24         3.53 o                         
  -6  12   8         10.91         13.17         4.55 o                         
  -5  12   8          0.11          3.61         3.89 o                         
  -4  12   8          2.79          1.12         3.60 o                         
  -3  12   8          2.23          2.00         2.99 o                         
  -2  12   8          4.08          2.49         3.74 o                         
  -1  12   8          0.07         -2.44         2.78 o                         
   0  12   8          9.91         16.87         3.95 o                         
   1  12   8         30.18         25.35         3.81 o                         
   2  12   8         18.17         14.56         3.64 o                         
   3  12   8          3.24          0.90         3.14 o                         
   4  12   8          1.16          1.02         3.14 o                         
   5  12   8          0.14         -0.84         3.29 o                         
  -6  13   8         16.73         17.74         4.91 o                         
  -5  13   8          1.31         -0.46         6.86 o                         
  -4  13   8         11.07         13.07         4.36 o                         
  -3  13   8         10.25          8.13         3.29 o                         
  -2  13   8          5.57         -0.31         3.23 o                         
  -1  13   8          0.12          4.22         3.22 o                         
   0  13   8         44.50         35.74         4.55 o                         
   1  13   8          0.26          1.99         3.28 o                         
   2  13   8          5.22         12.51         3.73 o                         
   3  13   8          0.04          0.05         3.34 o                         
   4  13   8         15.19         11.58         3.79 o                         
   5  13   8         15.71         15.03         4.99 o                         
  -5  14   8          0.60         -2.63         4.47 o                         
  -4  14   8          8.77         14.06         4.48 o                         
  -3  14   8          7.41          4.92         3.66 o                         
  -2  14   8          0.07          2.53         3.45 o                         
  -1  14   8          0.02          0.42         6.65 o                         
   0  14   8          0.36          5.28         3.43 o                         
   1  14   8          0.05          0.76         3.34 o                         
   2  14   8          0.31         -1.61         4.36 o                         
   3  14   8          0.11          2.88         3.53 o                         
   4  14   8          0.24          0.26         3.84 o                         
  -5  15   8          5.78          1.74         6.65 o                         
  -4  15   8          5.45          6.68         5.40 o                         
  -3  15   8          6.46          1.42         6.23 o                         
  -2  15   8          7.78          8.20         3.89 o                         
  -1  15   8          4.70          0.79         3.45 o                         
   0  15   8         10.69          8.12         3.79 o                         
   1  15   8         14.64         15.51         4.78 o                         
   2  15   8          8.33          6.14         3.79 o                         
   3  15   8          0.30          0.96         4.15 o                         
   4  15   8          3.70          5.28         3.99 o                         
  -4  16   8          1.16          2.86         4.25 o                         
  -3  16   8          1.52          1.51         4.36 o                         
  -2  16   8          8.14          9.04         4.26 o                         
  -1  16   8          3.62          7.21         4.04 o                         
   0  16   8          0.30          6.75         3.89 o                         
   1  16   8          1.55         -3.52         3.52 o                         
   2  16   8          5.83          4.46         8.62 o                         
   3  16   8         12.83          8.91         4.44 o                         
  -3  17   8          0.01          1.35         4.18 o                         
  -2  17   8          2.46          2.81         4.18 o                         
  -1  17   8         13.94         19.36         4.84 o                         
   0  17   8          0.03          1.94         3.89 o                         
   1  17   8          0.01         -3.81         3.81 o                         
   2  17   8          2.97          1.04         5.40 o                         
  -7   1   9          1.56          8.79         3.52 o                         
  -6   1   9          0.26         14.96         4.78 o                         
  -5   1   9          6.39         16.20         3.43 o                         
  -4   1   9          7.94         21.72         2.98 o                         
  -3   1   9          1.03          2.70         6.23 o                         
  -2   1   9         19.64         27.45         7.92 o                         
  -1   1   9          0.02          0.65         6.31 o                         
   0   1   9         10.44         13.22         7.18 o                         
   1   1   9          2.04          4.33         6.83 o                         
   2   1   9         10.37         13.19         7.79 o                         
   3   1   9          0.43         -2.00         7.33 o                         
   5   1   9         11.79         10.20         2.35 o                         
   6   1   9         23.49         20.63         3.30 o                         
  -7   2   9          1.35         12.66         3.66 o                         
  -6   2   9          0.92         12.49         3.14 o                         
  -5   2   9          0.32          7.53         2.35 o                         
  -4   2   9          3.60          6.42         2.03 o                         
  -3   2   9         14.76         12.88         6.65 o                         
  -2   2   9         41.27         38.30         8.93 o                         
  -1   2   9          0.36         -3.16         7.48 o                         
   0   2   9          4.83         -1.53         6.59 o                         
   1   2   9         12.45         20.68         7.78 o                         
   2   2   9         13.31         14.98         7.93 o                         
   3   2   9         22.11         36.15        13.09 o                         
   5   2   9          0.13          2.47         2.27 o                         
   6   2   9          5.71          7.77         2.93 o                         
  -7   3   9          0.47          5.51         7.79 o                         
  -6   3   9         15.23         18.59         3.45 o                         
  -5   3   9          0.35          9.78         2.71 o                         
  -4   3   9         22.13         30.33         4.30 o                         
  -3   3   9          0.06         -0.82         6.44 o                         
  -2   3   9          1.56          2.04         6.46 o                         
  -1   3   9          2.41         -1.04         6.53 o                         
   0   3   9          4.01         -1.85         6.34 o                         
   1   3   9          7.80         12.19         7.39 o                         
   2   3   9          2.85          9.51         7.62 o                         
   3   3   9         16.01         18.28        11.84 o                         
   5   3   9         91.91        101.91         7.27 o                         
   6   3   9          0.56          4.66         2.78 o                         
  -7   4   9          0.00          2.81         4.99 o                         
  -6   4   9          1.52          6.45         6.54 o                         
  -5   4   9         34.58         53.46         9.87 o                         
  -4   4   9          0.16          4.82         2.13 o                         
  -3   4   9          0.51         -1.92         1.92 o                         
  -2   4   9          0.44          1.15         6.38 o                         
  -1   4   9          0.20          0.89         5.95 o                         
   0   4   9          0.55          1.86         6.33 o                         
   1   4   9          1.21          2.99         6.69 o                         
   2   4   9         81.70        129.43        18.49 o                         
   5   4   9         57.80         74.56         7.17 o                         
   6   4   9         12.65         13.39         6.23 o                         
  -7   5   9          0.05          8.00         6.34 o                         
  -6   5   9          0.00          3.18         3.07 o                         
  -5   5   9          4.40         15.79         4.57 o                         
  -4   5   9          0.73          2.75         2.31 o                         
  -3   5   9          9.99          5.97         1.79 o                         
  -2   5   9          4.38          2.08         7.89 o                         
  -1   5   9          3.67          5.61         8.10 o                         
   0   5   9          1.73         -4.78         7.69 o                         
   1   5   9          1.23         -4.36         8.31 o                         
   2   5   9         39.79         61.49        13.50 o                         
   4   5   9         16.03         19.94         2.91 o                         
   5   5   9          9.16         15.82         2.69 o                         
   6   5   9         10.59         16.41         4.15 o                         
  -7   6   9          6.16          4.99         5.61 o                         
  -6   6   9          3.19         12.50         3.66 o                         
  -5   6   9         43.77         34.86         3.96 o                         
  -4   6   9          1.29          1.44         3.01 o                         
  -3   6   9          4.82          2.66         2.41 o                         
  -2   6   9          1.22         -1.00         1.53 o                         
  -1   6   9          7.48          2.70         8.10 o                         
   0   6   9          0.00         -2.70         7.69 o                         
   1   6   9          0.00         -1.45         8.10 o                         
   3   6   9          0.21         -0.83         2.49 o                         
   4   6   9          8.96          8.93         2.70 o                         
   5   6   9         11.11         14.00         2.79 o                         
  -6   7   9          9.24         12.68         4.47 o                         
  -5   7   9          0.88          6.23         3.16 o                         
  -4   7   9          0.00         -1.93         2.48 o                         
  -3   7   9          1.45          5.37         1.80 o                         
  -2   7   9          0.93         -1.07         2.60 o                         
  -1   7   9          0.26         -1.87         1.87 o                         
   1   7   9         10.69          0.74         0.15 o                         
   2   7   9          2.15          8.73         2.29 o                         
   3   7   9          2.84         -1.25         2.08 o                         
   4   7   9          5.94          0.31         2.39 o                         
   5   7   9         27.54         28.25         3.64 o                         
  -6   8   9          1.45          7.97         3.95 o                         
  -5   8   9          4.34          4.08         3.30 o                         
  -4   8   9          0.44          0.08         2.71 o                         
  -3   8   9          8.13          7.38         1.99 o                         
  -2   8   9          1.09          0.21         2.91 o                         
  -1   8   9          0.90         -1.60         1.60 o                         
   0   8   9          2.72          4.36         1.66 o                         
   1   8   9         12.76         15.80         2.49 o                         
   2   8   9          9.64         10.39         2.70 o                         
   3   8   9          4.98          1.25         2.70 o                         
   4   8   9          6.18          6.31         2.48 o                         
   5   8   9         13.49         14.10         3.04 o                         
  -6   9   9          0.99          0.52         5.09 o                         
  -5   9   9          0.67          0.88         3.30 o                         
  -4   9   9          1.46          1.13         4.78 o                         
  -3   9   9          0.02         -2.60         2.60 o                         
  -2   9   9          0.73         -0.65         3.67 o                         
  -1   9   9          0.04         -1.45         2.91 o                         
   0   9   9          6.91          4.15         2.91 o                         
   1   9   9          2.31          0.62         2.49 o                         
   2   9   9          0.16          0.00         2.70 o                         
   3   9   9          0.53          0.42         3.12 o                         
   4   9   9          1.72          0.42         2.48 o                         
  -5  10   9          1.88         -3.37         3.37 o                         
  -4  10   9          5.70          9.17         3.45 o                         
  -3  10   9         15.95         10.88         3.53 o                         
  -2  10   9          5.18         -0.93         3.32 o                         
  -1  10   9         30.46         35.42         3.94 o                         
   0  10   9          5.65          1.45         3.32 o                         
   1  10   9          1.38         -0.83         3.12 o                         
   2  10   9          1.06         -1.41         2.39 o                         
   3  10   9          3.82          2.91         2.50 o                         
   4  10   9         11.03         11.37         5.61 o                         
  -5  11   9          0.03          0.42         4.67 o                         
  -4  11   9          0.56          2.29         6.44 o                         
  -3  11   9          3.91          1.97         3.22 o                         
  -2  11   9          4.73          3.07         4.78 o                         
  -1  11   9          7.75          4.32         2.60 o                         
   0  11   9          0.06         -2.39         2.39 o                         
   1  11   9          1.72          2.44         2.91 o                         
   2  11   9          0.21         -2.42         2.42 o                         
   3  11   9          0.57         -2.08         3.74 o                         
   4  11   9         11.37          7.69         4.15 o                         
  -4  12   9          0.00         -3.75         3.84 o                         
  -3  12   9          0.12         -0.70         3.32 o                         
  -2  12   9         13.71          9.84         5.09 o                         
  -1  12   9         27.46         19.21         3.52 o                         
   0  12   9          0.00         -2.57         2.57 o                         
   1  12   9         44.03         36.15         5.92 o                         
   2  12   9          4.37          3.68         3.53 o                         
   3  12   9          3.26          6.65         3.16 o                         
  -3  13   9          0.82         -3.87         7.48 o                         
  -2  13   9          3.71          1.58         4.05 o                         
  -1  13   9         11.17          9.65         3.37 o                         
   0  13   9          9.04          3.74         3.23 o                         
   1  13   9          0.09         -1.93         2.86 o                         
   2  13   9          0.73          4.59         3.19 o                         
  -2  14   9          1.60         -2.93         3.64 o                         
  -1  14   9          0.98         -1.66         4.78 o                         
   0  14   9          0.47          0.83         3.53 o                         
   1  14   9         10.85          8.15         3.52 o                         
  -5   0  10         16.87         43.00         4.36 o                         
  -5   1  10          4.72         38.02         4.57 o                         
  -1   1  10          1.17         -6.23         9.14 o                         
   0   1  10          0.34         -4.57         9.97 o                         
  -5   2  10          3.34         15.58         3.12 o                         
  -3   2  10         18.14         21.81        12.05 o                         
  -2   2  10          0.73         -1.66         9.35 o                         
  -1   2  10          1.15          2.08         9.76 o                         
   0   2  10          0.91         -3.12         9.56 o                         
   1   2  10          7.00         17.45        12.26 o                         
  -5   3  10         13.84         23.27         3.95 o                         
  -3   3  10          1.23          2.70         9.76 o                         
  -2   3  10          1.39          6.86         9.97 o                         
  -1   3  10         10.13          1.66         9.35 o                         
   0   3  10          2.35          2.29         9.97 o                         
   1   3  10          0.55          2.08        10.60 o                         
  -1   4  10          0.04          2.08         9.56 o                         
   0   4  10         14.39          9.56        10.60 o                         
   1   4  10          2.32         -3.95         9.97 o                         
   2   4  10          0.15         -7.06        11.22 o                         
  -4   5  10          5.57          4.36         2.49 o                         
  -4   6  10          0.17          5.61         2.70 o                         
  -3   8  10          3.96          8.31         2.91 o                         
  -2   9  10          1.11          0.83         2.49 o                         
                                                                                
